# Supplementary material for: Development of a Multiplex PCR Assay for Efficient Detection of Two Potential Probiotic Strains Using Whole Genome-Based Primers
Source: Microorganisms. 2023 Oct 13;11(10):2553. doi: 10.3390/microorganisms11102553 (PMC10609308; doi:10.3390/microorganisms11102553)
Supplement: Supplementary file 1 [file microorganisms-11-02553-s001.zip › Table S1.xlsx]

## Sheet: Lp. plantarum L125
	Gmze16	TMW_1.1623	SRCM210465	MNCW_1	WLPL04	Zhang-LL	CXG9	SCB0151	BK-021	BLS41	BRD_L15	GR0512	ATCC_8014	L75a	VHProbi_P06	SRCM102737	FLPL05	NCU116	YW11	SRCM210580	ZFM9	AS-6	SRCM210797	MSD1	NCIMB700965EFA	PC520	SRCM101222	SRCM103362	BDGP2	ATCC_202195	AS-9	M8	SRCM100440	BCC9546	X7022	DSR_M2	ZJ316	10CH	PC518	HC-2	LpYC41	TMW_1.1478	EM	SHY21-2	SRCM210576	SRCM103311	ZW59	nF1	SRCM103472
Gmze16	1	0.986138	0.986824	0.986919	0.986353	0.987541	0.986665	0.986642	0.986779	0.986337	0.986797	0.98592	0.986898	0.985777	0.988602	0.986723	0.986569	0.986825	0.99428	0.986533	0.986534	0.9869	0.986851	0.986717	0.982914	0.986514	0.985914	0.98672	0.985712	0.986171	0.987248	0.98634	0.986869	0.98585	0.986301	0.98676	0.988894	0.986587	0.985596	0.985974	0.986196	0.986401	0.986129	0.986039	0.986531	0.986019	0.994011	0.986332	0.986978
TMW_1.1623	0.986138	1	0.998152	0.991389	0.999974	0.991683	0.992578	0.992222	0.990642	0.991985	0.992271	0.99109	0.991694	0.99126	0.989669	0.99264	0.992821	0.991627	0.990983	0.993217	0.993805	0.990986	0.993155	0.992856	0.987508	0.993281	0.990945	0.99182	0.993246	0.995858	0.992221	0.993234	0.992992	0.991644	0.991336	0.9932	0.990289	0.992273	0.992128	0.992623	0.992028	0.992509	0.99751	0.990512	0.993216	0.990509	0.990729	0.998451	0.992979
SRCM210465	0.986824	0.998152	1	0.992337	0.998249	0.992	0.992789	0.992729	0.991433	0.9927	0.992987	0.992418	0.991801	0.992859	0.990204	0.993075	0.993397	0.991555	0.990843	0.993994	0.994254	0.991027	0.993798	0.992889	0.988355	0.993836	0.992604	0.992442	0.9938	0.996357	0.992199	0.994242	0.99342	0.991662	0.992626	0.993512	0.990143	0.992287	0.993091	0.99433	0.993221	0.992417	0.997119	0.990576	0.993993	0.990977	0.990802	0.997938	0.992859
MNCW_1	0.986919	0.991389	0.992337	1	0.99197	0.99207	0.990669	0.990554	0.994603	0.991124	0.991613	0.990487	0.994947	0.990802	0.990729	0.99183	0.99186	0.991277	0.991117	0.991925	0.991567	0.991247	0.991977	0.99196	0.987783	0.991474	0.990926	0.991122	0.989669	0.991207	0.995603	0.991724	0.992021	0.990969	0.997397	0.991753	0.990973	0.991576	0.990182	0.990683	0.991175	0.991342	0.991202	0.990878	0.991924	0.990138	0.991287	0.992327	0.992264
WLPL04	0.986353	0.999974	0.998249	0.99197	1	0.991682	0.992629	0.992165	0.991711	0.992578	0.992542	0.991797	0.99204	0.992379	0.990384	0.993027	0.992834	0.991771	0.991419	0.993237	0.994022	0.990993	0.993226	0.992843	0.988323	0.993697	0.992341	0.992466	0.993834	0.996537	0.992258	0.993619	0.993037	0.991639	0.992048	0.993158	0.99063	0.992301	0.992912	0.993352	0.992535	0.993169	0.998655	0.991121	0.993236	0.99098	0.991016	0.998963	0.993011
Zhang-LL	0.987541	0.991683	0.992	0.99207	0.991682	1	0.991875	0.991523	0.99248	0.991798	0.99207	0.991263	0.992724	0.991497	0.9917	0.992026	0.991832	0.992286	0.992024	0.991557	0.991636	0.991256	0.992181	0.991745	0.988208	0.991539	0.991441	0.991709	0.990743	0.991338	0.992588	0.991657	0.99204	0.991495	0.992387	0.991808	0.991663	0.991425	0.99112	0.991295	0.991353	0.991523	0.991289	0.99079	0.99155	0.991404	0.991991	0.991475	0.99138
CXG9	0.986665	0.992578	0.992789	0.990669	0.992629	0.991875	1	0.992054	0.99085	0.99197	0.992239	0.993464	0.991033	0.991962	0.990678	0.992352	0.992882	0.992028	0.990656	0.99264	0.992817	0.990754	0.993199	0.993064	0.987456	0.992606	0.994058	0.992433	0.991447	0.992238	0.991621	0.992417	0.993291	0.991721	0.991045	0.992628	0.990655	0.992643	0.990804	0.992041	0.992656	0.992795	0.992486	0.990138	0.992641	0.989899	0.990798	0.992792	0.992745
SCB0151	0.986642	0.992222	0.992729	0.990554	0.992165	0.991523	0.992054	1	0.991296	0.991763	0.996884	0.991756	0.991488	0.991797	0.991055	0.991952	0.992384	0.993037	0.991482	0.992261	0.992306	0.990752	0.992318	0.992515	0.987843	0.992375	0.991228	0.997448	0.990903	0.991602	0.991945	0.991945	0.992596	0.992106	0.991127	0.992554	0.991077	0.992023	0.991146	0.991125	0.991524	0.991652	0.99179	0.9908	0.992252	0.990483	0.991195	0.992025	0.992227
BK-021	0.986779	0.990642	0.991433	0.994603	0.991711	0.99248	0.99085	0.991296	1	0.990722	0.991422	0.989276	0.998171	0.990386	0.989131	0.990222	0.991275	0.990474	0.9913	0.991024	0.991416	0.990287	0.991678	0.992067	0.986906	0.990603	0.990265	0.99099	0.989972	0.991089	0.998539	0.990946	0.991887	0.989697	0.994585	0.99129	0.989651	0.990947	0.989718	0.990448	0.990816	0.99007	0.99058	0.990303	0.991184	0.989807	0.990823	0.99185	0.991977
BLS41	0.986337	0.991985	0.9927	0.991124	0.992578	0.991798	0.99197	0.991763	0.990722	1	0.991979	0.990722	0.990968	0.992534	0.989072	0.991477	0.992796	0.991019	0.991101	0.992056	0.992348	0.990725	0.992971	0.99323	0.987285	0.992016	0.992202	0.991545	0.99138	0.991582	0.992095	0.992066	0.992832	0.991056	0.990606	0.992389	0.989374	0.992194	0.991011	0.991712	0.9928	0.991372	0.992127	0.989653	0.992055	0.990111	0.990846	0.992305	0.992452
BRD_L15	0.986797	0.992271	0.992987	0.991613	0.992542	0.99207	0.992239	0.996884	0.991422	0.991979	1	0.99188	0.991574	0.991879	0.990825	0.991868	0.992219	0.99226	0.991471	0.993335	0.992476	0.990867	0.992707	0.992272	0.9878	0.992249	0.991772	0.996231	0.991978	0.992162	0.992006	0.992332	0.992422	0.991662	0.991211	0.992319	0.990992	0.992003	0.992032	0.992624	0.992086	0.991664	0.992255	0.990719	0.993334	0.990977	0.991235	0.992801	0.99257
GR0512	0.98592	0.99109	0.992418	0.990487	0.991797	0.991263	0.993464	0.991756	0.989276	0.990722	0.99188	1	0.989556	0.990892	0.988401	0.990878	0.992499	0.990194	0.990641	0.991877	0.9929	0.99008	0.992432	0.992774	0.986319	0.992085	0.991755	0.991387	0.9912	0.991327	0.991257	0.992055	0.992157	0.989977	0.990255	0.991816	0.988814	0.991744	0.990659	0.992	0.991542	0.991078	0.991622	0.989458	0.991931	0.989501	0.990025	0.992545	0.992129
ATCC_8014	0.986898	0.991694	0.991801	0.994947	0.99204	0.992724	0.991033	0.991488	0.998171	0.990968	0.991574	0.989556	1	0.991258	0.990103	0.991426	0.991749	0.991417	0.991692	0.991773	0.991924	0.990363	0.991673	0.99205	0.987818	0.991763	0.991183	0.991684	0.990542	0.991368	0.999054	0.991334	0.991903	0.990361	0.994633	0.99181	0.990276	0.9914	0.990426	0.99091	0.991491	0.990575	0.991724	0.990529	0.991771	0.990345	0.99125	0.992018	0.992354
L75a	0.985777	0.99126	0.992859	0.990802	0.992379	0.991497	0.991962	0.991797	0.990386	0.992534	0.991879	0.990892	0.991258	1	0.989724	0.992077	0.992498	0.991015	0.990331	0.99266	0.992186	0.990523	0.997303	0.992586	0.986892	0.991977	0.991136	0.991367	0.99119	0.991738	0.991688	0.992228	0.992695	0.991178	0.990917	0.991989	0.989963	0.992789	0.990777	0.991074	0.99156	0.991664	0.991508	0.990014	0.992659	0.989411	0.99015	0.992466	0.992601
VHProbi_P06	0.988602	0.989669	0.990204	0.990729	0.990384	0.9917	0.990678	0.991055	0.989131	0.989072	0.990825	0.988401	0.990103	0.989724	1	0.990345	0.990834	0.989653	0.993451	0.990622	0.990246	0.99	0.990862	0.990776	0.986621	0.989734	0.98889	0.990441	0.989182	0.990082	0.991211	0.990234	0.990637	0.989705	0.991072	0.990523	0.998932	0.989446	0.98903	0.989731	0.989946	0.989333	0.98961	0.989504	0.990578	0.989746	0.993205	0.990675	0.990777
SRCM102737	0.986723	0.99264	0.993075	0.99183	0.993027	0.992026	0.992352	0.991952	0.990222	0.991477	0.991868	0.990878	0.991426	0.992077	0.990345	1	0.992867	0.991433	0.99133	0.992652	0.992806	0.990892	0.99327	0.993438	0.987672	0.992283	0.992212	0.992054	0.992119	0.992728	0.991922	0.992433	0.992734	0.991419	0.991757	0.992244	0.990236	0.992829	0.991533	0.992188	0.992522	0.992033	0.992841	0.990158	0.992697	0.989899	0.990926	0.993402	0.9933
FLPL05	0.986569	0.992821	0.993397	0.99186	0.992834	0.991832	0.992882	0.992384	0.991275	0.992796	0.992219	0.992499	0.991749	0.992498	0.990834	0.992867	1	0.992296	0.991241	0.993917	0.994229	0.990682	0.992423	0.992375	0.987532	0.993906	0.99268	0.992343	0.993042	0.992866	0.992522	0.993474	0.992726	0.991639	0.991643	0.992972	0.990788	0.992023	0.993167	0.993248	0.992698	0.99288	0.992787	0.990795	0.993916	0.990044	0.990525	0.993456	0.992922
NCU116	0.986825	0.991627	0.991555	0.991277	0.991771	0.992286	0.992028	0.993037	0.990474	0.991019	0.99226	0.990194	0.991417	0.991015	0.989653	0.991433	0.992296	1	0.991312	0.99188	0.992211	0.990911	0.992275	0.992328	0.987639	0.991556	0.990694	0.992092	0.991098	0.99202	0.992	0.991773	0.992218	0.991983	0.991643	0.992072	0.989909	0.991375	0.990706	0.991154	0.992027	0.990796	0.99122	0.98991	0.991878	0.990797	0.991014	0.991798	0.991986
YW11	0.99428	0.990983	0.990843	0.991117	0.991419	0.992024	0.990656	0.991482	0.9913	0.991101	0.991471	0.990641	0.991692	0.990331	0.993451	0.99133	0.991241	0.991312	1	0.991002	0.990961	0.991609	0.991647	0.990889	0.987181	0.991064	0.990403	0.991059	0.989739	0.990319	0.991821	0.991212	0.991569	0.990579	0.990988	0.991503	0.993649	0.991184	0.989933	0.991004	0.991118	0.990402	0.989431	0.990386	0.990986	0.989896	0.999865	0.99022	0.991137
SRCM210580	0.986533	0.993217	0.993994	0.991925	0.993237	0.991557	0.99264	0.992261	0.991024	0.992056	0.993335	0.991877	0.991773	0.99266	0.990622	0.992652	0.993917	0.99188	0.991002	1	0.996011	0.990643	0.993778	0.992087	0.98761	0.995736	0.992664	0.992579	0.995576	0.993675	0.991847	0.995389	0.992577	0.991521	0.991811	0.992243	0.990567	0.992431	0.992289	0.996196	0.992792	0.992957	0.994066	0.990683	0.999998	0.990375	0.990484	0.994241	0.993007
ZFM9	0.986534	0.993805	0.994254	0.991567	0.994022	0.991636	0.992817	0.992306	0.991416	0.992348	0.992476	0.9929	0.991924	0.992186	0.990246	0.992806	0.994229	0.992211	0.990961	0.996011	1	0.991325	0.993677	0.992764	0.988321	0.999089	0.992042	0.99178	0.997392	0.993804	0.99208	0.998711	0.99311	0.991926	0.991687	0.993504	0.990658	0.99261	0.992053	0.9961	0.992871	0.99263	0.992955	0.990812	0.996009	0.990557	0.991092	0.993674	0.993124
AS-6	0.9869	0.990986	0.991027	0.991247	0.990993	0.991256	0.990754	0.990752	0.990287	0.990725	0.990867	0.99008	0.990363	0.990523	0.99	0.990892	0.990682	0.990911	0.991609	0.990643	0.991325	1	0.990824	0.991258	0.987639	0.99057	0.989682	0.990487	0.990331	0.990515	0.991381	0.990799	0.991089	0.990547	0.990663	0.990769	0.990066	0.990017	0.990324	0.990348	0.990861	0.989964	0.990297	0.990692	0.990641	0.990124	0.991016	0.991012	0.990902
SRCM210797	0.986851	0.993155	0.993798	0.991977	0.993226	0.992181	0.993199	0.992318	0.991678	0.992971	0.992707	0.992432	0.991673	0.997303	0.990862	0.99327	0.992423	0.992275	0.991647	0.993778	0.993677	0.990824	1	0.99312	0.988	0.993354	0.993257	0.992394	0.99276	0.993008	0.992219	0.993153	0.992987	0.992	0.991444	0.992572	0.990786	0.99304	0.992524	0.992864	0.992832	0.99245	0.993337	0.991069	0.993774	0.990801	0.990982	0.993689	0.993352
MSD1	0.986717	0.992856	0.992889	0.99196	0.992843	0.991745	0.993064	0.992515	0.992067	0.99323	0.992272	0.992774	0.99205	0.992586	0.990776	0.993438	0.992375	0.992328	0.990889	0.992087	0.992764	0.991258	0.99312	1	0.987999	0.992365	0.992755	0.992519	0.991955	0.992279	0.992045	0.992891	0.998286	0.992084	0.991781	0.993621	0.990752	0.993137	0.992721	0.992749	0.992795	0.991911	0.992027	0.989966	0.992085	0.990365	0.990833	0.991911	0.99214
NCIMB700965EFA	0.982914	0.987508	0.988355	0.987783	0.988323	0.988208	0.987456	0.987843	0.986906	0.987285	0.9878	0.986319	0.987818	0.986892	0.986621	0.987672	0.987532	0.987639	0.987181	0.98761	0.988321	0.987639	0.988	0.987999	1	0.987929	0.986992	0.987414	0.986184	0.987047	0.988318	0.988035	0.988002	0.987057	0.987459	0.987954	0.987458	0.987764	0.986257	0.987401	0.987639	0.987267	0.986869	0.988259	0.987622	0.986001	0.986935	0.987798	0.988372
PC520	0.986514	0.993281	0.993836	0.991474	0.993697	0.991539	0.992606	0.992375	0.990603	0.992016	0.992249	0.992085	0.991763	0.991977	0.989734	0.992283	0.993906	0.991556	0.991064	0.995736	0.999089	0.99057	0.993354	0.992365	0.987929	1	0.991156	0.99175	0.996882	0.993421	0.992016	0.998441	0.992873	0.991627	0.991839	0.992928	0.990246	0.991959	0.992321	0.99563	0.992348	0.992096	0.99284	0.990827	0.995734	0.990597	0.990981	0.993661	0.99306
SRCM101222	0.985914	0.990945	0.992604	0.990926	0.992341	0.991441	0.994058	0.991228	0.990265	0.992202	0.991772	0.991755	0.991183	0.991136	0.98889	0.992212	0.99268	0.990694	0.990403	0.992664	0.992042	0.989682	0.993257	0.992755	0.986992	0.991156	1	0.990657	0.991254	0.991465	0.991916	0.991861	0.992689	0.990305	0.990859	0.991514	0.989528	0.991867	0.991069	0.991394	0.992308	0.990559	0.991382	0.989905	0.992807	0.989652	0.990222	0.992532	0.992731
SRCM103362	0.98672	0.99182	0.992442	0.991122	0.992466	0.991709	0.992433	0.997448	0.99099	0.991545	0.996231	0.991387	0.991684	0.991367	0.990441	0.992054	0.992343	0.992092	0.991059	0.992579	0.99178	0.990487	0.992394	0.992519	0.987414	0.99175	0.990657	1	0.991532	0.991507	0.99213	0.992211	0.992561	0.991287	0.991439	0.991948	0.9909	0.99169	0.991199	0.991622	0.991862	0.9915	0.991346	0.990556	0.992444	0.990415	0.99095	0.992139	0.991943
BDGP2	0.985712	0.993246	0.9938	0.989669	0.993834	0.990743	0.991447	0.990903	0.989972	0.99138	0.991978	0.9912	0.990542	0.99119	0.989182	0.992119	0.993042	0.991098	0.989739	0.995576	0.997392	0.990331	0.99276	0.991955	0.986184	0.996882	0.991254	0.991532	1	0.991856	0.991632	0.996771	0.992016	0.990353	0.990343	0.992505	0.989682	0.991305	0.990942	0.995924	0.991079	0.99128	0.992391	0.989048	0.995577	0.988016	0.98941	0.993226	0.992829
ATCC_202195	0.986171	0.995858	0.996357	0.991207	0.996537	0.991338	0.992238	0.991602	0.991089	0.991582	0.992162	0.991327	0.991368	0.991738	0.990082	0.992728	0.992866	0.99202	0.990319	0.993675	0.993804	0.990515	0.993008	0.992279	0.987047	0.993421	0.991465	0.991507	0.991856	1	0.99227	0.993416	0.992819	0.990909	0.991088	0.992609	0.990492	0.992323	0.992153	0.993068	0.992182	0.99204	0.995595	0.990442	0.993673	0.989474	0.989969	0.99608	0.99297
AS-9	0.987248	0.992221	0.992199	0.995603	0.992258	0.992588	0.991621	0.991945	0.998539	0.992095	0.992006	0.991257	0.999054	0.991688	0.991211	0.991922	0.992522	0.992	0.991821	0.991847	0.99208	0.991381	0.992219	0.992045	0.988318	0.992016	0.991916	0.99213	0.991632	0.99227	1	0.99206	0.992331	0.991732	0.995775	0.992151	0.991354	0.991852	0.991737	0.991738	0.992155	0.991876	0.991957	0.991115	0.991838	0.991355	0.991967	0.992313	0.992223
M8	0.98634	0.993234	0.994242	0.991724	0.993619	0.991657	0.992417	0.991945	0.990946	0.992066	0.992332	0.992055	0.991334	0.992228	0.990234	0.992433	0.993474	0.991773	0.991212	0.995389	0.998711	0.990799	0.993153	0.992891	0.988035	0.998441	0.991861	0.992211	0.996771	0.993416	0.99206	1	0.992555	0.991582	0.991616	0.99265	0.990484	0.992359	0.992033	0.995551	0.992288	0.992978	0.993579	0.991058	0.995387	0.99004	0.990592	0.994124	0.99311
SRCM100440	0.986869	0.992992	0.99342	0.992021	0.993037	0.99204	0.993291	0.992596	0.991887	0.992832	0.992422	0.992157	0.991903	0.992695	0.990637	0.992734	0.992726	0.992218	0.991569	0.992577	0.99311	0.991089	0.992987	0.998286	0.988002	0.992873	0.992689	0.992561	0.992016	0.992819	0.992331	0.992555	1	0.992153	0.991851	0.993359	0.990511	0.992584	0.992993	0.992323	0.992922	0.992452	0.993159	0.99085	0.992616	0.990355	0.990902	0.993284	0.992872
BCC9546	0.98585	0.991644	0.991662	0.990969	0.991639	0.991495	0.991721	0.992106	0.989697	0.991056	0.991662	0.989977	0.990361	0.991178	0.989705	0.991419	0.991639	0.991983	0.990579	0.991521	0.991926	0.990547	0.992	0.992084	0.987057	0.991627	0.990305	0.991287	0.990353	0.990909	0.991732	0.991582	0.992153	1	0.990906	0.99195	0.990271	0.991687	0.990838	0.990808	0.991528	0.990365	0.990853	0.989855	0.991519	0.989853	0.990141	0.991563	0.992372
X7022	0.986301	0.991336	0.992626	0.997397	0.992048	0.992387	0.991045	0.991127	0.994585	0.990606	0.991211	0.990255	0.994633	0.990917	0.991072	0.991757	0.991643	0.991643	0.990988	0.991811	0.991687	0.990663	0.991444	0.991781	0.987459	0.991839	0.990859	0.991439	0.990343	0.991088	0.995775	0.991616	0.991851	0.990906	1	0.991833	0.990995	0.991517	0.990894	0.990946	0.991466	0.991139	0.991738	0.990798	0.991865	0.990428	0.990701	0.991932	0.992125
DSR_M2	0.98676	0.9932	0.993512	0.991753	0.993158	0.991808	0.992628	0.992554	0.99129	0.992389	0.992319	0.991816	0.99181	0.991989	0.990523	0.992244	0.992972	0.992072	0.991503	0.992243	0.993504	0.990769	0.992572	0.993621	0.987954	0.992928	0.991514	0.991948	0.992505	0.992609	0.992151	0.99265	0.993359	0.99195	0.991833	1	0.990578	0.992046	0.993095	0.992129	0.992561	0.992632	0.992959	0.990772	0.992252	0.990231	0.991278	0.993177	0.993022
ZJ316	0.988894	0.990289	0.990143	0.990973	0.99063	0.991663	0.990655	0.991077	0.989651	0.989374	0.990992	0.988814	0.990276	0.989963	0.998932	0.990236	0.990788	0.989909	0.993649	0.990567	0.990658	0.990066	0.990786	0.990752	0.987458	0.990246	0.989528	0.9909	0.989682	0.990492	0.991354	0.990484	0.990511	0.990271	0.990995	0.990578	1	0.989338	0.989666	0.989972	0.990553	0.989567	0.990138	0.989627	0.990521	0.989901	0.993235	0.990812	0.99066
10CH	0.986587	0.992273	0.992287	0.991576	0.992301	0.991425	0.992643	0.992023	0.990947	0.992194	0.992003	0.991744	0.9914	0.992789	0.989446	0.992829	0.992023	0.991375	0.991184	0.992431	0.99261	0.990017	0.99304	0.993137	0.987764	0.991959	0.991867	0.99169	0.991305	0.992323	0.991852	0.992359	0.992584	0.991687	0.991517	0.992046	0.989338	1	0.99203	0.992077	0.992496	0.991905	0.992286	0.990778	0.992436	0.990186	0.990533	0.99263	0.992833
PC518	0.985596	0.992128	0.993091	0.990182	0.992912	0.99112	0.990804	0.991146	0.989718	0.991011	0.992032	0.990659	0.990426	0.990777	0.98903	0.991533	0.993167	0.990706	0.989933	0.992289	0.992053	0.990324	0.992524	0.992721	0.986257	0.992321	0.991069	0.991199	0.990942	0.992153	0.991737	0.992033	0.992993	0.990838	0.990894	0.993095	0.989666	0.99203	1	0.991409	0.992196	0.991997	0.992228	0.988899	0.992241	0.98969	0.990341	0.993164	0.992834
HC-2	0.985974	0.992623	0.99433	0.990683	0.993352	0.991295	0.992041	0.991125	0.990448	0.991712	0.992624	0.992	0.99091	0.991074	0.989731	0.992188	0.993248	0.991154	0.991004	0.996196	0.9961	0.990348	0.992864	0.992749	0.987401	0.99563	0.991394	0.991622	0.995924	0.993068	0.991738	0.995551	0.992323	0.990808	0.990946	0.992129	0.989972	0.992077	0.991409	1	0.991875	0.992559	0.993015	0.990495	0.996195	0.989877	0.990546	0.99388	0.992925
LpYC41	0.986196	0.992028	0.993221	0.991175	0.992535	0.991353	0.992656	0.991524	0.990816	0.9928	0.992086	0.991542	0.991491	0.99156	0.989946	0.992522	0.992698	0.992027	0.991118	0.992792	0.992871	0.990861	0.992832	0.992795	0.987639	0.992348	0.992308	0.991862	0.991079	0.992182	0.992155	0.992288	0.992922	0.991528	0.991466	0.992561	0.990553	0.992496	0.992196	0.991875	1	0.992132	0.992066	0.990624	0.992859	0.990254	0.990967	0.992565	0.992644
TMW_1.1478	0.986401	0.992509	0.992417	0.991342	0.993169	0.991523	0.992795	0.991652	0.99007	0.991372	0.991664	0.991078	0.990575	0.991664	0.989333	0.992033	0.99288	0.990796	0.990402	0.992957	0.99263	0.989964	0.99245	0.991911	0.987267	0.992096	0.990559	0.9915	0.99128	0.99204	0.991876	0.992978	0.992452	0.990365	0.991139	0.992632	0.989567	0.991905	0.991997	0.992559	0.992132	1	0.991937	0.989884	0.993079	0.989338	0.990101	0.993196	0.993512
EM	0.986129	0.99751	0.997119	0.991202	0.998655	0.991289	0.992486	0.99179	0.99058	0.992127	0.992255	0.991622	0.991724	0.991508	0.98961	0.992841	0.992787	0.99122	0.989431	0.994066	0.992955	0.990297	0.993337	0.992027	0.986869	0.99284	0.991382	0.991346	0.992391	0.995595	0.991957	0.993579	0.993159	0.990853	0.991738	0.992959	0.990138	0.992286	0.992228	0.993015	0.992066	0.991937	1	0.989827	0.994066	0.989541	0.990002	0.999269	0.993046
SHY21-2	0.986039	0.990512	0.990576	0.990878	0.991121	0.99079	0.990138	0.9908	0.990303	0.989653	0.990719	0.989458	0.990529	0.990014	0.989504	0.990158	0.990795	0.98991	0.990386	0.990683	0.990812	0.990692	0.991069	0.989966	0.988259	0.990827	0.989905	0.990556	0.989048	0.990442	0.991115	0.991058	0.99085	0.989855	0.990798	0.990772	0.989627	0.990778	0.988899	0.990495	0.990624	0.989884	0.989827	1	0.990674	0.989199	0.990577	0.990463	0.990843
SRCM210576	0.986531	0.993216	0.993993	0.991924	0.993236	0.99155	0.992641	0.992252	0.991184	0.992055	0.993334	0.991931	0.991771	0.992659	0.990578	0.992697	0.993916	0.991878	0.990986	0.999998	0.996009	0.990641	0.993774	0.992085	0.987622	0.995734	0.992807	0.992444	0.995577	0.993673	0.991838	0.995387	0.992616	0.991519	0.991865	0.992252	0.990521	0.992436	0.992241	0.996195	0.992859	0.993079	0.994066	0.990674	1	0.990387	0.990482	0.994065	0.99291
SRCM103311	0.986019	0.990509	0.990977	0.990138	0.99098	0.991404	0.989899	0.990483	0.989807	0.990111	0.990977	0.989501	0.990345	0.989411	0.989746	0.989899	0.990044	0.990797	0.989896	0.990375	0.990557	0.990124	0.990801	0.990365	0.986001	0.990597	0.989652	0.990415	0.988016	0.989474	0.991355	0.99004	0.990355	0.989853	0.990428	0.990231	0.989901	0.990186	0.98969	0.989877	0.990254	0.989338	0.989541	0.989199	0.990387	1	0.989874	0.990448	0.990631
ZW59	0.994011	0.990729	0.990802	0.991287	0.991016	0.991991	0.990798	0.991195	0.990823	0.990846	0.991235	0.990025	0.99125	0.99015	0.993205	0.990926	0.990525	0.991014	0.999865	0.990484	0.991092	0.991016	0.990982	0.990833	0.986935	0.990981	0.990222	0.99095	0.98941	0.989969	0.991967	0.990592	0.990902	0.990141	0.990701	0.991278	0.993235	0.990533	0.990341	0.990546	0.990967	0.990101	0.990002	0.990577	0.990482	0.989874	1	0.99022	0.991311
nF1	0.986332	0.998451	0.997938	0.992327	0.998963	0.991475	0.992792	0.992025	0.99185	0.992305	0.992801	0.992545	0.992018	0.992466	0.990675	0.993402	0.993456	0.991798	0.99022	0.994241	0.993674	0.991012	0.993689	0.991911	0.987798	0.993661	0.992532	0.992139	0.993226	0.99608	0.992313	0.994124	0.993284	0.991563	0.991932	0.993177	0.990812	0.99263	0.993164	0.99388	0.992565	0.993196	0.999269	0.990463	0.994065	0.990448	0.99022	1	0.993122
SRCM103472	0.986978	0.992979	0.992859	0.992264	0.993011	0.99138	0.992745	0.992227	0.991977	0.992452	0.99257	0.992129	0.992354	0.992601	0.990777	0.9933	0.992922	0.991986	0.991137	0.993007	0.993124	0.990902	0.993352	0.99214	0.988372	0.99306	0.992731	0.991943	0.992829	0.99297	0.992223	0.99311	0.992872	0.992372	0.992125	0.993022	0.99066	0.992833	0.992834	0.992925	0.992644	0.993512	0.993046	0.990843	0.99291	0.990631	0.991311	0.993122	1
LPL-1	0.988301	0.990621	0.991082	0.990599	0.990596	0.991628	0.990864	0.991157	0.99087	0.990653	0.991386	0.989305	0.991154	0.9906	0.99053	0.990295	0.990827	0.990687	0.993081	0.990696	0.990771	0.99085	0.991178	0.991025	0.987834	0.990628	0.990246	0.991346	0.989811	0.990987	0.991683	0.990628	0.991046	0.990258	0.991047	0.99076	0.990519	0.990662	0.98968	0.990198	0.990256	0.990042	0.990941	0.990206	0.990665	0.990987	0.9927	0.99121	0.990494
AS-8	0.986228	0.994443	0.994248	0.991711	0.994426	0.99119	0.991752	0.991624	0.990766	0.992046	0.991481	0.990546	0.991279	0.991609	0.990474	0.99249	0.992125	0.991441	0.990947	0.992612	0.993182	0.990134	0.991908	0.992226	0.987284	0.992816	0.991675	0.991807	0.991625	0.993647	0.99208	0.992354	0.991721	0.991403	0.991551	0.992518	0.990465	0.99191	0.992525	0.992061	0.991822	0.991963	0.994218	0.990829	0.992499	0.989833	0.99025	0.994389	0.992887
SK156	0.98624	0.993512	0.993999	0.991921	0.993556	0.991538	0.992532	0.992298	0.991348	0.993116	0.992959	0.992388	0.99162	0.993078	0.990318	0.993124	0.99363	0.991974	0.990877	0.997323	0.996924	0.990632	0.993559	0.992007	0.987647	0.996598	0.992462	0.99238	0.996267	0.993569	0.992079	0.996421	0.992607	0.991711	0.991628	0.993032	0.990409	0.992494	0.992602	0.996941	0.992708	0.993646	0.993605	0.99063	0.997398	0.989942	0.990464	0.993777	0.993368
L125	0.986207	0.989961	0.990867	0.99075	0.990802	0.991072	0.990261	0.990375	0.990455	0.990043	0.990576	0.989468	0.990694	0.989288	0.989355	0.990176	0.990468	0.990285	0.990371	0.990263	0.99044	0.999005	0.991175	0.990812	0.986608	0.990295	0.98928	0.99045	0.98856	0.989729	0.991245	0.990683	0.991182	0.989728	0.990505	0.99058	0.989635	0.990543	0.988962	0.989744	0.990378	0.989615	0.989516	0.989446	0.990236	0.989086	0.990639	0.990385	0.990934
SRCM103361	0.988941	0.990022	0.990437	0.990235	0.99074	0.991656	0.990666	0.990709	0.989599	0.990147	0.9905	0.989328	0.990594	0.989634	0.995102	0.990417	0.989941	0.990293	0.992908	0.990137	0.990134	0.989655	0.990618	0.990399	0.985996	0.989988	0.989355	0.990238	0.988562	0.989127	0.9915	0.989877	0.990877	0.989587	0.990568	0.99026	0.995282	0.98957	0.989877	0.989683	0.990009	0.9892	0.989254	0.989266	0.990242	0.989446	0.99261	0.990016	0.990514
VHProbi_E15	0.986599	0.99738	0.996591	0.992461	0.997442	0.991584	0.992556	0.99252	0.991573	0.991952	0.99249	0.992042	0.991692	0.992704	0.991019	0.992659	0.993293	0.991681	0.991372	0.993278	0.993766	0.99131	0.993441	0.992839	0.988809	0.993831	0.992383	0.992669	0.993851	0.996998	0.992136	0.994062	0.993023	0.992052	0.992589	0.992606	0.990921	0.99234	0.992512	0.993536	0.992811	0.992927	0.997476	0.990775	0.993236	0.991002	0.99127	0.997898	0.992699
C410L1	0.99343	0.990384	0.991184	0.989761	0.990791	0.991759	0.98991	0.990701	0.990638	0.990342	0.991046	0.989619	0.99112	0.990361	0.993043	0.990703	0.990887	0.990768	0.997349	0.990963	0.990806	0.99065	0.990897	0.991299	0.986559	0.990743	0.98984	0.990651	0.988855	0.990204	0.991771	0.990373	0.990953	0.989917	0.990698	0.990716	0.993138	0.990268	0.98943	0.990489	0.990375	0.990356	0.990104	0.990017	0.991006	0.989446	0.997537	0.990957	0.991031
W2	0.986916	0.993162	0.993696	0.991551	0.993231	0.991747	0.992953	0.991929	0.991559	0.993464	0.992625	0.992239	0.991915	0.99837	0.99042	0.992905	0.992771	0.99181	0.991534	0.993625	0.993601	0.990596	0.997797	0.992994	0.987783	0.993106	0.993197	0.992411	0.992016	0.992574	0.992211	0.993312	0.993016	0.991582	0.991668	0.992291	0.990368	0.992903	0.992227	0.993001	0.992453	0.992725	0.993144	0.991089	0.993716	0.99066	0.991081	0.993603	0.993199
SRCM101587	0.986367	0.992228	0.993347	0.991714	0.992298	0.991915	0.992199	0.992285	0.991094	0.994584	0.992644	0.991928	0.991774	0.992138	0.990065	0.992357	0.993091	0.992147	0.990987	0.992265	0.993557	0.990643	0.992698	0.993152	0.98813	0.993639	0.992349	0.991703	0.992704	0.992342	0.992068	0.993687	0.992763	0.992534	0.992028	0.993064	0.990223	0.992567	0.992802	0.992268	0.992922	0.992222	0.992569	0.99069	0.992316	0.990158	0.990721	0.992808	0.992804
SRCM101511	0.985933	0.998185	0.998125	0.991463	0.999109	0.991611	0.992755	0.992181	0.991444	0.992319	0.992343	0.991854	0.991893	0.992387	0.990255	0.993272	0.993419	0.991633	0.990233	0.994367	0.993555	0.990967	0.993423	0.992873	0.987834	0.993768	0.991936	0.992107	0.993261	0.996098	0.992295	0.993886	0.99319	0.991256	0.991652	0.993347	0.990684	0.992619	0.992767	0.993585	0.992339	0.992707	0.998389	0.990142	0.994111	0.990093	0.990532	0.999275	0.993201
BC015	0.98856	0.989969	0.990942	0.990605	0.990669	0.990804	0.990443	0.990021	0.99004	0.989861	0.990362	0.989349	0.990695	0.989471	0.995201	0.990351	0.990429	0.990392	0.99315	0.990438	0.990085	0.989756	0.990645	0.990939	0.9864	0.989962	0.989589	0.990472	0.988393	0.989677	0.9915	0.989613	0.990842	0.989393	0.990488	0.990287	0.995402	0.989844	0.989824	0.989796	0.990028	0.989934	0.989173	0.989599	0.990706	0.989464	0.992693	0.990634	0.990496
M19	0.988998	0.990216	0.990524	0.990301	0.990762	0.991346	0.989913	0.990649	0.990228	0.989555	0.990391	0.989049	0.990433	0.989116	0.995107	0.990581	0.989755	0.990445	0.993473	0.98977	0.99014	0.990153	0.990386	0.990124	0.986253	0.990067	0.989792	0.99055	0.987885	0.989262	0.991287	0.989598	0.990729	0.989478	0.990181	0.990283	0.995497	0.990008	0.989077	0.989635	0.990255	0.989402	0.989239	0.989407	0.989834	0.988833	0.993215	0.990447	0.990694
CMPG5300	0.986311	0.991294	0.99202	0.990846	0.992314	0.991407	0.992597	0.991592	0.989429	0.991173	0.991663	0.989896	0.990506	0.991596	0.987351	0.99226	0.992153	0.990283	0.990922	0.992396	0.991958	0.99006	0.993168	0.993149	0.986909	0.991487	0.990648	0.991077	0.990886	0.991937	0.991724	0.992058	0.992837	0.9903	0.991021	0.992011	0.988509	0.999783	0.990726	0.991363	0.992011	0.99089	0.991148	0.989746	0.992394	0.989465	0.990694	0.992178	0.992895
JB-1	0.986014	0.997792	0.998111	0.991333	0.998431	0.991756	0.99231	0.991887	0.991254	0.992035	0.992122	0.991211	0.99159	0.991718	0.99005	0.992412	0.992777	0.991357	0.990618	0.993785	0.993468	0.990663	0.993129	0.992775	0.987473	0.993431	0.991414	0.991774	0.992611	0.995735	0.992388	0.993228	0.992742	0.990996	0.991853	0.992621	0.989898	0.992284	0.992389	0.992924	0.991981	0.992557	0.998102	0.990521	0.993654	0.99017	0.990645	0.998684	0.993076
B21	0.986337	0.992003	0.993061	0.992028	0.992073	0.991372	0.992082	0.991931	0.991575	0.994744	0.991874	0.99163	0.992033	0.992821	0.989854	0.992248	0.992613	0.991406	0.990983	0.992485	0.992978	0.990478	0.992888	0.992659	0.987851	0.992632	0.992291	0.991798	0.99215	0.992581	0.992068	0.992597	0.992424	0.991786	0.992104	0.992416	0.989989	0.992035	0.992388	0.991991	0.992193	0.992114	0.992588	0.990702	0.992466	0.990048	0.990441	0.99283	0.99306
HOM3204	0.986946	0.993483	0.993827	0.991745	0.993428	0.991917	0.992951	0.992919	0.991809	0.993311	0.992785	0.992399	0.991853	0.998079	0.990747	0.993427	0.993153	0.992225	0.991528	0.993437	0.993541	0.991323	0.998316	0.993294	0.988211	0.993347	0.99292	0.992446	0.992673	0.993164	0.992109	0.993183	0.993381	0.992279	0.991622	0.993052	0.990971	0.993491	0.992033	0.992805	0.993278	0.992777	0.993013	0.990884	0.993521	0.991284	0.991584	0.993231	0.99302
AMT74419	0.98653	0.995136	0.995333	0.992142	0.995152	0.991699	0.992113	0.99213	0.991405	0.991906	0.9926	0.991903	0.99167	0.99245	0.991069	0.993804	0.992833	0.992215	0.990799	0.993033	0.993767	0.991017	0.992879	0.992467	0.987866	0.993821	0.992384	0.992291	0.992431	0.995055	0.992068	0.993581	0.992666	0.992231	0.991723	0.992888	0.990978	0.992369	0.992679	0.993432	0.992262	0.993136	0.995319	0.991192	0.992938	0.990346	0.990353	0.995606	0.993028
ZW5	0.986129	0.993518	0.993873	0.991574	0.993898	0.991418	0.992593	0.991815	0.99052	0.992028	0.992308	0.991988	0.990444	0.992351	0.989773	0.992019	0.993483	0.991437	0.991005	0.99605	0.998858	0.990681	0.993347	0.992665	0.987796	0.99873	0.992115	0.991936	0.996812	0.993132	0.992053	0.999627	0.992499	0.990807	0.991301	0.993001	0.990023	0.992432	0.991723	0.995923	0.992306	0.992778	0.993549	0.990568	0.996034	0.990017	0.990539	0.993894	0.993278
2025	0.988537	0.990047	0.990711	0.989916	0.990751	0.991272	0.990484	0.990738	0.988771	0.989417	0.990211	0.988309	0.989369	0.989176	0.99393	0.989779	0.990301	0.989686	0.993162	0.990205	0.990072	0.989506	0.990292	0.990902	0.985628	0.990132	0.989205	0.989931	0.988827	0.989454	0.991313	0.989491	0.990044	0.989128	0.989627	0.989907	0.994534	0.989683	0.989254	0.989552	0.989804	0.989211	0.989503	0.98922	0.990274	0.988822	0.991968	0.990372	0.990854
BF_15	0.986427	0.993379	0.994094	0.991392	0.993589	0.991601	0.992234	0.992191	0.990936	0.992076	0.992312	0.992123	0.991421	0.992408	0.990028	0.992343	0.993635	0.991664	0.99117	0.995427	0.999178	0.990846	0.993067	0.992592	0.987789	0.99943	0.99161	0.991854	0.996635	0.993425	0.992062	0.998942	0.992442	0.991729	0.991618	0.992776	0.990282	0.992167	0.992261	0.995537	0.992624	0.992996	0.993547	0.990941	0.995404	0.990208	0.990526	0.993841	0.992919
MK55	0.986343	0.993309	0.99348	0.991122	0.993335	0.990089	0.992349	0.991562	0.990782	0.991995	0.99216	0.992493	0.99102	0.99258	0.990245	0.992842	0.992752	0.991512	0.990708	0.995891	0.998156	0.990369	0.992663	0.991728	0.987672	0.998112	0.99169	0.991471	0.996731	0.992901	0.990812	0.998493	0.992069	0.991447	0.991155	0.992801	0.990239	0.991761	0.992259	0.995682	0.991695	0.992303	0.992641	0.990263	0.99589	0.989796	0.990699	0.992941	0.992813
SRCM103303	0.98614	0.990011	0.991338	0.990775	0.990935	0.991307	0.990369	0.990383	0.989705	0.989598	0.990514	0.989074	0.990706	0.989693	0.989007	0.990558	0.990962	0.990254	0.990999	0.990564	0.990884	0.990558	0.990636	0.990993	0.987742	0.990167	0.989211	0.990207	0.989358	0.990685	0.991916	0.990679	0.990616	0.989633	0.990329	0.990482	0.989648	0.990761	0.989413	0.989853	0.990186	0.989753	0.990121	0.996875	0.990537	0.989844	0.990923	0.99149	0.991226
ST-III	0.986396	0.993421	0.994111	0.991342	0.993589	0.991633	0.992365	0.991951	0.990938	0.992095	0.992276	0.992079	0.991385	0.992498	0.990133	0.992257	0.993637	0.991658	0.991018	0.995389	0.999147	0.990817	0.993029	0.992539	0.987874	0.999471	0.991597	0.991866	0.996654	0.993424	0.992019	0.998947	0.992421	0.991685	0.991601	0.992723	0.99029	0.992149	0.99227	0.995548	0.992605	0.993006	0.993493	0.990935	0.995372	0.990111	0.990691	0.993849	0.992916
ATG-K6	0.986902	0.992426	0.992968	0.991787	0.992497	0.992075	0.992425	0.997002	0.991527	0.992286	0.999977	0.992121	0.991902	0.991983	0.991138	0.992046	0.99219	0.992569	0.991581	0.993324	0.992739	0.990935	0.992697	0.992226	0.988012	0.99246	0.992074	0.99624	0.99218	0.992309	0.992028	0.992472	0.99265	0.991918	0.991343	0.992393	0.991009	0.992175	0.992267	0.992965	0.992268	0.991845	0.992493	0.990824	0.993357	0.990921	0.991277	0.992775	0.992677
TMW_1.25	0.986507	0.994412	0.995521	0.991603	0.995533	0.991641	0.992885	0.992509	0.991092	0.992205	0.992571	0.991823	0.991951	0.991491	0.990284	0.993068	0.993424	0.992197	0.990851	0.993327	0.992894	0.99139	0.993516	0.993013	0.987913	0.992652	0.991716	0.99202	0.992483	0.994971	0.992056	0.992943	0.993108	0.991659	0.991529	0.993264	0.991003	0.99283	0.991775	0.992528	0.992568	0.993095	0.99443	0.990839	0.993254	0.990493	0.991141	0.995097	0.992631
JBE245	0.986229	0.996195	0.996088	0.991915	0.996264	0.991374	0.992764	0.991876	0.991238	0.992318	0.992272	0.992052	0.991693	0.992406	0.990554	0.992827	0.99295	0.991939	0.99064	0.993908	0.993934	0.990473	0.992823	0.992136	0.987292	0.993703	0.992268	0.992045	0.992572	0.998708	0.992307	0.993674	0.9929	0.991414	0.991764	0.992488	0.9905	0.992285	0.992841	0.993575	0.992283	0.992581	0.996481	0.990823	0.993804	0.989713	0.990149	0.996703	0.992773
ATG-K8	0.986951	0.99245	0.99299	0.991809	0.992543	0.992072	0.992452	0.997029	0.991559	0.992336	0.999974	0.992123	0.991947	0.992045	0.991135	0.9921	0.992184	0.992579	0.991638	0.993321	0.992731	0.990935	0.992686	0.992264	0.98802	0.992503	0.992078	0.996263	0.992209	0.992332	0.992029	0.992461	0.992677	0.991912	0.991446	0.992394	0.991064	0.992183	0.992372	0.992997	0.992292	0.991861	0.992479	0.990857	0.993354	0.990936	0.991323	0.992916	0.992692
16	0.993315	0.990208	0.990811	0.99048	0.991394	0.991956	0.990706	0.990993	0.990931	0.990664	0.991342	0.989873	0.991407	0.989599	0.992602	0.991284	0.9911	0.991129	0.996891	0.991088	0.990617	0.991388	0.991684	0.990688	0.986763	0.990566	0.990058	0.990824	0.989054	0.989567	0.991815	0.991174	0.991556	0.989957	0.990809	0.991027	0.993436	0.990954	0.989047	0.990637	0.99111	0.99001	0.989223	0.989619	0.991127	0.989109	0.997508	0.990439	0.991142
P9	0.987088	0.992857	0.993546	0.991447	0.993646	0.992073	0.992924	0.992231	0.991181	0.992209	0.99228	0.991787	0.991943	0.992283	0.990543	0.99895	0.99348	0.992098	0.991134	0.993059	0.99237	0.991356	0.993673	0.993288	0.987819	0.992637	0.991862	0.992202	0.992475	0.992666	0.992133	0.992794	0.993097	0.99187	0.991937	0.992466	0.990927	0.993739	0.991683	0.992585	0.992725	0.99289	0.992356	0.990515	0.99301	0.990568	0.991484	0.993271	0.993282
SRCM102022	0.986894	0.991894	0.991867	0.991669	0.991962	0.99209	0.991941	0.992681	0.99096	0.991947	0.992684	0.991329	0.992052	0.991311	0.990563	0.992321	0.992108	0.999167	0.991074	0.991949	0.991909	0.990762	0.992336	0.991704	0.987091	0.991629	0.991393	0.992493	0.990631	0.991933	0.991969	0.991665	0.992274	0.992737	0.991891	0.991982	0.990599	0.991401	0.991528	0.991412	0.992184	0.991346	0.991882	0.990145	0.991937	0.990619	0.99066	0.992324	0.992015
IRG1	0.985976	0.99212	0.993498	0.990851	0.99266	0.991556	0.992634	0.991829	0.990862	0.992492	0.992153	0.991547	0.991214	0.991136	0.990178	0.992385	0.992757	0.991746	0.990895	0.992825	0.992585	0.990712	0.992916	0.992849	0.987572	0.992205	0.992118	0.991731	0.991754	0.99231	0.992169	0.992284	0.992657	0.991195	0.991007	0.992784	0.990488	0.992636	0.992126	0.991719	0.999067	0.991995	0.991906	0.990541	0.993072	0.989807	0.990658	0.992361	0.992715
LB1-2	0.986612	0.992696	0.993188	0.990818	0.992969	0.99159	0.991955	0.992151	0.990725	0.99234	0.992087	0.992054	0.991646	0.99203	0.990409	0.992097	0.993142	0.991528	0.989787	0.992789	0.992943	0.990369	0.992371	0.992995	0.986393	0.992637	0.9914	0.992026	0.990662	0.992166	0.992261	0.992826	0.993458	0.991449	0.991748	0.998424	0.990287	0.99171	0.992378	0.992039	0.992561	0.992013	0.992446	0.989466	0.992853	0.989227	0.990069	0.993214	0.992902
123-17	0.987279	0.993019	0.993706	0.992044	0.993704	0.992005	0.992997	0.992475	0.99132	0.992532	0.992626	0.992083	0.992076	0.992544	0.990627	0.999162	0.993257	0.992379	0.991495	0.993187	0.992749	0.991202	0.993745	0.993463	0.987854	0.992602	0.992426	0.992124	0.992718	0.993029	0.99222	0.993022	0.993197	0.992091	0.992026	0.992709	0.991114	0.993989	0.991832	0.992865	0.992761	0.993019	0.992798	0.990792	0.993096	0.99059	0.99164	0.993392	0.9934
LP2	0.986808	0.993837	0.994164	0.992232	0.993847	0.991585	0.992753	0.992276	0.991588	0.992741	0.992775	0.992836	0.991999	0.992827	0.990746	0.992781	0.99384	0.991966	0.991402	0.995673	0.999438	0.991208	0.993247	0.992518	0.988219	0.9996	0.99252	0.992242	0.997682	0.993974	0.992059	0.998992	0.992693	0.992022	0.992299	0.992946	0.990868	0.992274	0.992774	0.996491	0.993019	0.993166	0.993926	0.991241	0.995654	0.990588	0.991148	0.994164	0.992983
K25	0.985881	0.990142	0.99154	0.990025	0.991555	0.990848	0.990438	0.995968	0.989141	0.989757	0.99474	0.98951	0.98983	0.989722	0.989016	0.991112	0.990668	0.991094	0.989882	0.991438	0.990524	0.98912	0.991149	0.99147	0.985654	0.990498	0.989633	0.995774	0.989766	0.98947	0.990927	0.990923	0.991531	0.98955	0.989927	0.991301	0.99001	0.990775	0.989654	0.990467	0.990389	0.989797	0.990167	0.989649	0.991454	0.989357	0.98973	0.991102	0.991201
JDM1	0.98721	0.992133	0.992028	0.995267	0.992181	0.992713	0.991152	0.991704	0.998339	0.991326	0.991967	0.989991	0.999791	0.991593	0.990531	0.991586	0.99185	0.99161	0.991935	0.991837	0.992363	0.990586	0.991748	0.992111	0.988118	0.992168	0.991732	0.99203	0.991096	0.991676	0.998995	0.991733	0.991973	0.99088	0.994755	0.992058	0.990488	0.991485	0.99112	0.991381	0.991838	0.99097	0.992231	0.990801	0.991805	0.990722	0.991461	0.992378	0.992385
E2	0.985669	0.9963	0.997189	0.990541	0.997649	0.991357	0.99186	0.991534	0.989567	0.991275	0.991594	0.989879	0.990388	0.990546	0.989098	0.991833	0.992564	0.990747	0.990418	0.992755	0.992887	0.990158	0.9927	0.99272	0.986794	0.992949	0.99086	0.991411	0.991989	0.995101	0.991926	0.992924	0.992557	0.989641	0.991034	0.991981	0.989728	0.991953	0.991195	0.992278	0.991613	0.991044	0.996838	0.989881	0.992781	0.989171	0.99029	0.997751	0.992756
LPC904	0.986547	0.997943	0.996885	0.992124	0.998031	0.991761	0.992398	0.992312	0.991333	0.991848	0.992361	0.991078	0.991786	0.992171	0.990145	0.992549	0.992492	0.99132	0.991225	0.992999	0.993759	0.990845	0.993264	0.992073	0.988224	0.993611	0.992231	0.992381	0.992829	0.996048	0.992365	0.993535	0.993032	0.991402	0.992127	0.992778	0.990053	0.992034	0.99295	0.993419	0.992607	0.991825	0.998191	0.990206	0.993017	0.990271	0.990926	0.998586	0.992796
LS07	0.986535	0.990413	0.990885	0.991265	0.990962	0.998767	0.989907	0.990822	0.990988	0.989698	0.991034	0.989076	0.991565	0.989935	0.989866	0.990918	0.990892	0.990619	0.991018	0.990396	0.990539	0.990207	0.991181	0.991144	0.986728	0.990156	0.989899	0.990488	0.989031	0.989853	0.992237	0.9904	0.990984	0.990247	0.991067	0.990099	0.990031	0.990227	0.988736	0.989858	0.990834	0.990064	0.989626	0.98958	0.99039	0.989013	0.991001	0.990465	0.990606
SRCM100442	0.986856	0.992997	0.99342	0.992009	0.993036	0.99204	0.993299	0.992576	0.99188	0.992834	0.992392	0.992238	0.991905	0.992695	0.990629	0.992733	0.992737	0.99221	0.991571	0.992535	0.992909	0.991157	0.99299	0.998508	0.987998	0.992872	0.992689	0.992565	0.992039	0.992819	0.992333	0.992566	0.999997	0.99216	0.991741	0.993311	0.9905	0.992592	0.992961	0.991986	0.992937	0.992383	0.993125	0.99085	0.992572	0.990341	0.99094	0.993284	0.992883
LZ95	0.98665	0.994097	0.994223	0.991852	0.99402	0.99161	0.99282	0.99232	0.991651	0.992554	0.992709	0.992923	0.991956	0.99249	0.990575	0.992999	0.994249	0.992211	0.991198	0.99597	0.999865	0.991451	0.993761	0.992713	0.988588	0.999194	0.992118	0.992245	0.997647	0.993875	0.992039	0.998786	0.99299	0.992028	0.992139	0.993434	0.990822	0.992501	0.992376	0.996318	0.99298	0.992843	0.993483	0.991037	0.99597	0.990695	0.991285	0.993564	0.993088
ZFM55	0.986637	0.993873	0.994235	0.991777	0.994039	0.991702	0.992836	0.99241	0.991416	0.992442	0.992519	0.992915	0.992004	0.992277	0.99045	0.992975	0.994239	0.992381	0.991052	0.996009	0.99993	0.991496	0.993787	0.992719	0.988512	0.999138	0.991927	0.992163	0.997556	0.993822	0.992086	0.998719	0.993026	0.991946	0.991974	0.993468	0.990818	0.992517	0.992263	0.996224	0.99288	0.992742	0.993223	0.99079	0.996014	0.99052	0.991254	0.993492	0.993107
SRCM100434	0.986834	0.992974	0.993413	0.992029	0.993002	0.992041	0.993283	0.992602	0.991863	0.992839	0.992389	0.992149	0.99191	0.992671	0.990626	0.992696	0.992698	0.992215	0.991577	0.992558	0.993117	0.991088	0.992977	0.998293	0.988002	0.992842	0.992652	0.992553	0.991989	0.992808	0.992339	0.992545	0.999927	0.992183	0.991734	0.993268	0.990527	0.992542	0.992961	0.991958	0.992915	0.992358	0.993118	0.990834	0.992595	0.990329	0.99093	0.993278	0.992866
SRCM100995	0.986974	0.99276	0.99363	0.991608	0.993653	0.992008	0.9929	0.992284	0.991107	0.99203	0.992376	0.991851	0.991987	0.992138	0.99058	0.998912	0.993469	0.992143	0.991011	0.993235	0.992495	0.991286	0.993861	0.993251	0.987763	0.992422	0.991971	0.99223	0.992727	0.992759	0.99215	0.992875	0.99329	0.991928	0.991735	0.992542	0.990917	0.993714	0.991394	0.992426	0.992606	0.99283	0.992169	0.990223	0.993148	0.990523	0.991395	0.993226	0.99341
GR0128	0.986038	0.991944	0.992744	0.991422	0.992394	0.99108	0.992086	0.99183	0.991579	0.994298	0.991834	0.991407	0.991756	0.992771	0.990051	0.992134	0.99254	0.991315	0.990507	0.992722	0.992115	0.990632	0.993347	0.992196	0.987863	0.99249	0.991762	0.991785	0.992016	0.99237	0.991757	0.992617	0.992696	0.991893	0.991889	0.992213	0.990057	0.99228	0.991858	0.992192	0.992146	0.991857	0.991976	0.989938	0.992608	0.990195	0.990574	0.99239	0.992715
ATG-K2	0.957668	0.963267	0.963507	0.962571	0.963347	0.96338	0.963013	0.963089	0.962842	0.963178	0.963027	0.962308	0.962552	0.963295	0.962414	0.963706	0.962825	0.963555	0.96272	0.962775	0.963539	0.962745	0.963253	0.963885	0.961038	0.963541	0.962851	0.963078	0.962647	0.962443	0.96289	0.96307	0.963712	0.963377	0.962064	0.96494	0.962475	0.963803	0.9631	0.962843	0.963262	0.962635	0.963346	0.962841	0.962724	0.961986	0.962528	0.963421	0.963426
KLDS1.0391	0.995234	0.990752	0.991206	0.991496	0.990846	0.992132	0.99125	0.990991	0.991192	0.990841	0.9914	0.990229	0.99154	0.990616	0.993461	0.991331	0.99071	0.991481	0.998539	0.990504	0.991344	0.991226	0.991269	0.990963	0.987284	0.9913	0.990817	0.991133	0.989989	0.990179	0.992157	0.991178	0.9911	0.990305	0.990968	0.991123	0.993581	0.99077	0.990417	0.991083	0.991268	0.990249	0.990547	0.99073	0.990561	0.990007	0.997772	0.990786	0.991388
CACC_558	0.986371	0.992654	0.99362	0.99075	0.993006	0.991449	0.992847	0.991592	0.99088	0.992879	0.992209	0.991719	0.991358	0.998358	0.98984	0.992633	0.992732	0.991582	0.990724	0.993619	0.993379	0.990539	0.997774	0.992929	0.987177	0.993217	0.992422	0.991614	0.991109	0.992162	0.991882	0.993029	0.993	0.991535	0.990992	0.992204	0.990047	0.992805	0.991692	0.992403	0.991903	0.992173	0.99231	0.990315	0.99365	0.989859	0.990544	0.992965	0.993113
12	0.986419	0.993352	0.994055	0.991322	0.993522	0.991572	0.992354	0.991941	0.990926	0.992042	0.992272	0.992081	0.991377	0.99241	0.990086	0.992202	0.993582	0.991626	0.990986	0.995364	0.999196	0.990815	0.992987	0.99243	0.987811	0.999495	0.991538	0.991551	0.996828	0.993351	0.992046	0.998742	0.992466	0.991627	0.991593	0.99273	0.990332	0.991968	0.992196	0.995521	0.992445	0.992902	0.993435	0.990877	0.995345	0.990068	0.990645	0.993743	0.992856
KC3	0.988076	0.991215	0.990993	0.992125	0.991522	0.99207	0.991187	0.991315	0.991845	0.990105	0.991208	0.989141	0.992335	0.990816	0.993374	0.990872	0.991223	0.990659	0.992702	0.991149	0.991343	0.990572	0.991359	0.991428	0.987699	0.991065	0.990416	0.99108	0.990124	0.990587	0.993807	0.990996	0.991451	0.990801	0.992373	0.991115	0.993453	0.990669	0.990344	0.990275	0.991002	0.989991	0.990642	0.990569	0.991223	0.990384	0.992554	0.991433	0.99146
PMO08	0.986492	0.997296	0.99665	0.992111	0.997482	0.99159	0.992638	0.992605	0.991424	0.991851	0.992445	0.991916	0.991573	0.992619	0.99075	0.992521	0.99338	0.991686	0.991156	0.993326	0.993757	0.991297	0.993511	0.992873	0.988592	0.9939	0.992041	0.992323	0.993617	0.996929	0.992179	0.993971	0.993103	0.992205	0.992446	0.992642	0.990779	0.992399	0.99245	0.993351	0.992802	0.99279	0.997268	0.990642	0.993285	0.99093	0.991129	0.99761	0.992787
KACC_92189	0.985984	0.99203	0.993417	0.991084	0.992659	0.991492	0.992655	0.991892	0.990995	0.992541	0.992236	0.991767	0.991417	0.991673	0.990016	0.992284	0.992731	0.991794	0.990785	0.992733	0.992615	0.990719	0.992805	0.992825	0.987534	0.992283	0.992046	0.991704	0.991968	0.99219	0.992095	0.99227	0.99259	0.99118	0.991008	0.992792	0.990592	0.992502	0.992166	0.991917	0.999122	0.991986	0.991918	0.990558	0.992966	0.989784	0.990585	0.992309	0.992649
HAC01	0.986835	0.992278	0.992983	0.991606	0.992539	0.992068	0.992437	0.996952	0.991366	0.992164	0.999982	0.991922	0.991787	0.991852	0.990874	0.991929	0.992173	0.992376	0.991497	0.993315	0.992522	0.990916	0.992687	0.992264	0.987831	0.992351	0.99181	0.996105	0.992017	0.992202	0.992024	0.992321	0.992673	0.991711	0.991247	0.99233	0.990953	0.992172	0.992176	0.992743	0.9921	0.991712	0.992263	0.990626	0.993348	0.990788	0.991247	0.99273	0.99269
2023-01-03	0.987781	0.990224	0.991266	0.991515	0.991029	0.991956	0.990172	0.991099	0.991361	0.990322	0.991335	0.988847	0.992767	0.989684	0.992948	0.99044	0.991234	0.990856	0.991805	0.990596	0.990638	0.990176	0.99163	0.991502	0.986319	0.990451	0.989793	0.990695	0.988912	0.990362	0.993721	0.99065	0.991578	0.989927	0.992296	0.991249	0.993317	0.990479	0.989054	0.989385	0.990495	0.989343	0.990344	0.989409	0.990755	0.989561	0.992102	0.991408	0.991441
SK151	0.986234	0.993509	0.993851	0.991917	0.993552	0.991535	0.992472	0.992295	0.991343	0.993112	0.99295	0.992411	0.991617	0.993108	0.990287	0.993108	0.993627	0.99197	0.990874	0.997339	0.996882	0.99064	0.993499	0.992003	0.987651	0.996568	0.992457	0.992378	0.996216	0.993461	0.992076	0.996418	0.992603	0.991707	0.991624	0.993006	0.990325	0.992491	0.992611	0.996938	0.992703	0.993511	0.993602	0.990625	0.997233	0.989946	0.990461	0.993774	0.993364
SRCM103426	0.985871	0.989969	0.991012	0.990022	0.990982	0.99143	0.98984	0.99067	0.989384	0.99008	0.990408	0.989287	0.990173	0.989407	0.989567	0.989929	0.990073	0.99068	0.989714	0.990472	0.990404	0.990052	0.990948	0.990117	0.985306	0.990696	0.989238	0.990411	0.988291	0.989277	0.991262	0.990005	0.990356	0.989675	0.990302	0.990452	0.989939	0.990081	0.989624	0.989953	0.989807	0.989198	0.98965	0.989249	0.990508	0.99909	0.989839	0.990486	0.99079
XJ25	0.986737	0.993197	0.994029	0.992424	0.993291	0.991903	0.992737	0.992812	0.992072	0.992994	0.992474	0.992382	0.992094	0.992443	0.990917	0.992599	0.993084	0.992224	0.991606	0.992797	0.993643	0.991135	0.992975	0.993963	0.988398	0.993365	0.992725	0.992466	0.992942	0.993079	0.992492	0.99338	0.993477	0.99198	0.992164	0.998983	0.99085	0.992307	0.993772	0.992646	0.993019	0.993196	0.993259	0.991185	0.992827	0.990756	0.991442	0.993745	0.992984
202195	0.986188	0.995852	0.996352	0.991145	0.99653	0.991337	0.992244	0.991651	0.991069	0.991592	0.992172	0.991353	0.991357	0.991738	0.990088	0.992736	0.992838	0.992021	0.990327	0.993669	0.993805	0.990517	0.993007	0.992273	0.987015	0.993418	0.991424	0.991424	0.99176	0.999985	0.992269	0.993409	0.992794	0.990967	0.991024	0.992606	0.990489	0.992291	0.992212	0.993049	0.992397	0.992033	0.995643	0.990347	0.993533	0.989489	0.989971	0.996228	0.992893
dm	0.986017	0.994121	0.993734	0.9913	0.994129	0.991092	0.992424	0.991758	0.990724	0.992296	0.992407	0.991974	0.991251	0.992032	0.990217	0.992543	0.993231	0.991605	0.990552	0.995672	0.997723	0.990658	0.993066	0.992109	0.987326	0.997434	0.99191	0.991837	0.998928	0.992769	0.99164	0.997634	0.992661	0.991386	0.991541	0.992924	0.990468	0.992067	0.992557	0.996812	0.992156	0.991701	0.993315	0.990045	0.99572	0.989696	0.989957	0.993561	0.992805
Heal19	0.986822	0.991721	0.992244	0.991238	0.992336	0.991775	0.992535	0.992014	0.990896	0.99249	0.992169	0.991383	0.991312	0.992073	0.989794	0.991702	0.99294	0.991507	0.990951	0.992915	0.992476	0.990887	0.993201	0.99303	0.987091	0.992292	0.991585	0.991926	0.991617	0.99225	0.991953	0.992198	0.992981	0.99081	0.991338	0.993172	0.989877	0.992609	0.991105	0.992173	0.991891	0.991838	0.991948	0.989668	0.992953	0.990235	0.991252	0.99271	0.992664
WCFS1	0.986667	0.992241	0.992777	0.991383	0.992717	0.991392	0.992606	0.991784	0.991081	0.992864	0.992306	0.991955	0.991577	0.992348	0.990476	0.992483	0.992586	0.992159	0.990825	0.993103	0.992228	0.990905	0.993978	0.991984	0.987397	0.9921	0.992188	0.991588	0.991604	0.991338	0.991646	0.992675	0.992868	0.991303	0.991562	0.992501	0.990576	0.992808	0.992243	0.992402	0.991769	0.992032	0.992297	0.989863	0.993102	0.989186	0.990875	0.992446	0.9922
AR195	0.986332	0.992372	0.993296	0.991411	0.992939	0.991937	0.992281	0.992193	0.990588	0.991712	0.992385	0.9912	0.990839	0.991818	0.989975	0.992721	0.992833	0.991566	0.991111	0.992802	0.99254	0.991	0.992943	0.993094	0.987565	0.992684	0.991969	0.992006	0.991612	0.992077	0.992207	0.992343	0.992616	0.990983	0.99104	0.992823	0.990151	0.992857	0.991402	0.992229	0.997377	0.991742	0.992183	0.990099	0.992969	0.990065	0.990748	0.992785	0.992859
LY-78	0.986282	0.991655	0.992174	0.991109	0.991694	0.99111	0.991212	0.996912	0.991046	0.990836	0.995815	0.990856	0.990661	0.991393	0.990926	0.991798	0.991454	0.992404	0.990834	0.991603	0.991432	0.990054	0.991401	0.991469	0.987257	0.991772	0.991435	0.996902	0.991103	0.991087	0.991468	0.991519	0.991683	0.991252	0.99107	0.992097	0.990983	0.991186	0.991074	0.991383	0.991591	0.991295	0.991598	0.990401	0.991688	0.990388	0.990369	0.991798	0.991673
MF1298	0.986539	0.992589	0.993597	0.991131	0.993087	0.992059	0.992542	0.99209	0.990964	0.991793	0.99191	0.991433	0.991683	0.991916	0.989941	0.998529	0.993117	0.991908	0.990879	0.992762	0.992558	0.990595	0.993359	0.993228	0.987689	0.99249	0.9913	0.991685	0.991705	0.992691	0.992057	0.992466	0.992738	0.99184	0.991553	0.992392	0.990418	0.993295	0.99134	0.992081	0.99238	0.992767	0.992167	0.990279	0.992696	0.990074	0.990773	0.993019	0.993321
ST	0.98629	0.99102	0.992582	0.991237	0.9921	0.991652	0.992004	0.99266	0.990842	0.991612	0.992921	0.990798	0.991564	0.991407	0.990401	0.991828	0.99246	0.992004	0.990882	0.992453	0.991776	0.990799	0.992432	0.992271	0.987941	0.9918	0.990577	0.992694	0.991245	0.991459	0.992252	0.991756	0.992307	0.99133	0.991355	0.992598	0.990805	0.992321	0.990532	0.990877	0.991925	0.992174	0.991095	0.990604	0.992409	0.990133	0.991022	0.992002	0.992438
RI-113	0.986429	0.996662	0.997005	0.991887	0.997588	0.992535	0.992876	0.992025	0.990233	0.991405	0.992565	0.990577	0.991405	0.991731	0.989154	0.992105	0.993079	0.99079	0.991361	0.993719	0.993342	0.990647	0.993172	0.993063	0.987658	0.992982	0.991131	0.991798	0.993031	0.995792	0.992589	0.993545	0.992958	0.990267	0.991661	0.993255	0.989746	0.992154	0.992198	0.992623	0.992085	0.991732	0.996988	0.990392	0.993647	0.990196	0.990893	0.998186	0.993226
AS-10	0.986796	0.990959	0.990793	0.991615	0.990946	0.991271	0.991091	0.991022	0.99083	0.991137	0.991002	0.990196	0.990999	0.99043	0.990511	0.99065	0.99058	0.991323	0.991322	0.990661	0.991456	0.999267	0.991081	0.990595	0.987598	0.991196	0.990357	0.990658	0.989917	0.990423	0.991487	0.991233	0.991184	0.990661	0.99134	0.991034	0.990525	0.990647	0.990696	0.990569	0.990657	0.990336	0.990091	0.990323	0.990678	0.990079	0.991019	0.990653	0.990743
TCI507	0.98653	0.99269	0.993525	0.991571	0.992794	0.991845	0.994773	0.992664	0.991422	0.992884	0.992701	0.999434	0.991624	0.992632	0.99039	0.992842	0.99331	0.992	0.991672	0.993292	0.993405	0.991221	0.9933	0.993295	0.988117	0.993344	0.993121	0.992393	0.99308	0.992949	0.991918	0.993348	0.993011	0.991777	0.991564	0.993025	0.99043	0.99267	0.992483	0.99374	0.992707	0.992968	0.993031	0.991172	0.993295	0.991047	0.991442	0.993237	0.992789
GB-LP1	0.988541	0.991815	0.992267	0.993382	0.991897	0.992231	0.991553	0.992102	0.994046	0.991885	0.992187	0.991094	0.993949	0.991433	0.994784	0.991921	0.991826	0.992308	0.993112	0.991754	0.991973	0.991178	0.991955	0.991743	0.988444	0.99184	0.991691	0.992159	0.991335	0.991657	0.994107	0.992116	0.992037	0.991392	0.993228	0.992258	0.994769	0.991442	0.991613	0.991729	0.99162	0.991668	0.991661	0.991076	0.991823	0.990907	0.993069	0.991754	0.992085
HFC8	0.984494	0.989209	0.98956	0.989128	0.989681	0.989155	0.988493	0.988774	0.988787	0.988567	0.988958	0.987736	0.989131	0.98808	0.988112	0.988705	0.988913	0.989238	0.989204	0.989096	0.989549	0.989562	0.988929	0.988903	0.985805	0.989473	0.988392	0.98882	0.987615	0.988558	0.989769	0.989318	0.989259	0.988593	0.98905	0.989366	0.98827	0.989373	0.988314	0.98895	0.98894	0.98841	0.988642	0.989241	0.989079	0.987415	0.988648	0.989199	0.98951
LP-F1	0.986456	0.993407	0.994085	0.991381	0.993548	0.991605	0.992378	0.991955	0.990938	0.992107	0.992299	0.992127	0.991423	0.992461	0.990137	0.992225	0.993641	0.991666	0.99103	0.995425	0.999269	0.990838	0.993044	0.992486	0.987843	0.999539	0.991735	0.991569	0.996899	0.993378	0.992068	0.998955	0.992494	0.99169	0.991607	0.992784	0.990378	0.992011	0.99232	0.995558	0.992496	0.992953	0.993466	0.990908	0.995406	0.990352	0.99069	0.993767	0.992873
DW12	0.98717	0.993782	0.992747	0.992347	0.993815	0.99229	0.993289	0.992893	0.991731	0.992483	0.992987	0.992243	0.991803	0.997322	0.991029	0.993471	0.993265	0.992032	0.991177	0.99374	0.993568	0.991732	0.998825	0.992615	0.988141	0.993383	0.993545	0.993086	0.992968	0.993398	0.992371	0.993549	0.993491	0.991759	0.992437	0.992919	0.990838	0.993973	0.992071	0.9935	0.993286	0.992286	0.993244	0.990446	0.993755	0.991365	0.991222	0.993509	0.993406
SRCM103295	0.98686	0.9906	0.990553	0.990283	0.991149	0.991233	0.990114	0.990719	0.990065	0.989958	0.991016	0.989925	0.990379	0.990475	0.99034	0.990893	0.990848	0.990926	0.990232	0.990909	0.990801	0.991086	0.991381	0.990331	0.986474	0.990894	0.990118	0.990739	0.988872	0.990031	0.991004	0.990794	0.991346	0.989893	0.990981	0.990752	0.990372	0.990953	0.989444	0.990424	0.990528	0.989579	0.989458	0.988937	0.991063	0.990073	0.990887	0.990133	0.990836
SRCM103297	0.991231	0.989575	0.991029	0.990714	0.990555	0.991375	0.990582	0.990127	0.990488	0.990023	0.990833	0.989268	0.991194	0.990234	0.993198	0.990609	0.990704	0.99067	0.995936	0.990245	0.990183	0.990888	0.990813	0.991005	0.987124	0.990181	0.989894	0.990791	0.989517	0.989958	0.991827	0.990685	0.990839	0.989658	0.990639	0.990493	0.993595	0.990375	0.98987	0.990071	0.989894	0.990529	0.990099	0.99064	0.990334	0.989993	0.995668	0.991059	0.990947
SN35N	0.986271	0.991528	0.991256	0.990716	0.991879	0.991834	0.991709	0.998549	0.990473	0.990735	0.996833	0.99072	0.990928	0.991107	0.989778	0.991242	0.991723	0.99156	0.990564	0.991501	0.991652	0.990298	0.992197	0.991727	0.986955	0.991257	0.990628	0.997104	0.990096	0.990884	0.991865	0.991841	0.992314	0.99139	0.991063	0.99206	0.990069	0.99138	0.99069	0.990939	0.99157	0.990154	0.990626	0.989514	0.991517	0.990081	0.990505	0.991436	0.992019
IDCC3501	0.986524	0.998299	0.998172	0.99211	0.998377	0.991887	0.992235	0.992195	0.99214	0.992279	0.99262	0.991655	0.992061	0.992343	0.99061	0.992838	0.993021	0.991728	0.991445	0.993011	0.99411	0.99079	0.993093	0.992834	0.988188	0.993664	0.992484	0.992495	0.993361	0.996572	0.992393	0.993285	0.992788	0.991742	0.992	0.992903	0.990483	0.992156	0.993275	0.993447	0.992504	0.992853	0.998614	0.991161	0.993041	0.990681	0.990807	0.999073	0.992987
Lp-6	0.984824	0.989169	0.989587	0.989162	0.989645	0.989266	0.988309	0.988462	0.988601	0.988819	0.988715	0.986936	0.989276	0.988443	0.988249	0.988938	0.988679	0.989483	0.988876	0.988704	0.989494	0.990084	0.989131	0.989302	0.985494	0.989257	0.988444	0.988714	0.986686	0.98828	0.990124	0.989222	0.989266	0.988854	0.989167	0.989197	0.988525	0.989506	0.988406	0.988729	0.988586	0.988106	0.988369	0.989172	0.988619	0.987274	0.988811	0.989246	0.989607
A8	0.99294	0.989998	0.990872	0.990737	0.991014	0.9919	0.990868	0.991122	0.989979	0.990383	0.991043	0.989323	0.99101	0.989665	0.992631	0.990629	0.990615	0.990959	0.997448	0.990531	0.990603	0.990646	0.991048	0.990552	0.985944	0.990351	0.989621	0.990751	0.988962	0.98939	0.99185	0.990369	0.990925	0.989564	0.990819	0.99077	0.993152	0.990296	0.989453	0.990333	0.990362	0.989548	0.989411	0.989688	0.990563	0.989531	0.997157	0.990446	0.991033
DOMLa	0.987079	0.992062	0.991835	0.995166	0.992111	0.992713	0.991032	0.991606	0.998326	0.99119	0.991721	0.989753	0.999911	0.991526	0.990377	0.991449	0.991707	0.991547	0.991889	0.991781	0.992194	0.99044	0.991601	0.991999	0.988084	0.99207	0.991547	0.991939	0.990794	0.991629	0.999022	0.991513	0.991874	0.990557	0.994773	0.991907	0.990386	0.99133	0.990896	0.991238	0.991655	0.990912	0.992097	0.990683	0.991876	0.990545	0.991479	0.992203	0.992215
HMX2	0.986629	0.993752	0.994073	0.992088	0.993784	0.991723	0.992838	0.992357	0.991563	0.992523	0.99268	0.992673	0.991731	0.993026	0.990352	0.992958	0.993976	0.991815	0.991568	0.996229	0.99915	0.991208	0.993469	0.99286	0.988388	0.998921	0.992737	0.99255	0.997516	0.993902	0.99216	0.998757	0.992679	0.991674	0.992254	0.992994	0.990527	0.992437	0.992589	0.996427	0.993026	0.99296	0.994078	0.991251	0.996239	0.990898	0.991044	0.994299	0.993475
SRCM103357	0.986448	0.992206	0.99256	0.991332	0.9924	0.991625	0.992308	0.992403	0.991061	0.992297	0.991423	0.990974	0.99179	0.992124	0.990008	0.99241	0.992561	0.991226	0.990871	0.992426	0.992269	0.990471	0.992884	0.992748	0.987506	0.991555	0.990929	0.991311	0.991288	0.991913	0.992135	0.991865	0.992411	0.990775	0.991413	0.992995	0.989938	0.992263	0.991358	0.9914	0.991946	0.991937	0.992185	0.990394	0.9925	0.989772	0.990954	0.992504	0.992546
GR1184	0.98644	0.992331	0.993051	0.991973	0.99269	0.991519	0.992398	0.992237	0.991943	0.994746	0.992265	0.991724	0.992124	0.993128	0.990504	0.992536	0.992852	0.991699	0.990962	0.993059	0.992533	0.990939	0.993683	0.99251	0.988428	0.992801	0.9923	0.992109	0.992367	0.992777	0.99205	0.993006	0.99295	0.992291	0.992203	0.992609	0.990607	0.992612	0.992315	0.99258	0.992629	0.992229	0.992423	0.990343	0.99294	0.990714	0.991121	0.992823	0.992982
LQ80	0.986278	0.991781	0.992679	0.990325	0.992565	0.991607	0.992068	0.991546	0.990206	0.991684	0.992084	0.991101	0.991211	0.991436	0.98914	0.992363	0.992247	0.990852	0.990199	0.992133	0.992048	0.990037	0.992717	0.992555	0.986184	0.99137	0.991316	0.991187	0.990648	0.99132	0.9919	0.992091	0.992371	0.990591	0.990577	0.991804	0.989749	0.991546	0.990409	0.991514	0.992257	0.991496	0.991219	0.989385	0.99226	0.989205	0.990222	0.992503	0.992466
M17	0.986311	0.993234	0.994283	0.991739	0.993644	0.991668	0.992434	0.991991	0.990974	0.992049	0.992355	0.992015	0.991323	0.992256	0.990236	0.992422	0.993432	0.991737	0.991163	0.995403	0.998704	0.99076	0.993155	0.992871	0.988043	0.998456	0.991874	0.992214	0.996747	0.993446	0.992045	0.999968	0.992546	0.99152	0.991703	0.992673	0.99049	0.99232	0.992009	0.995574	0.992287	0.992965	0.993593	0.991046	0.995418	0.990172	0.990658	0.994063	0.993085
TMW_1.708	0.985948	0.991029	0.991739	0.991504	0.99179	0.991452	0.991774	0.992397	0.990468	0.991438	0.992077	0.990126	0.990571	0.9917	0.989507	0.991688	0.991992	0.992042	0.990987	0.992137	0.991772	0.990519	0.992377	0.99246	0.987308	0.991617	0.99102	0.991879	0.990932	0.9916	0.992003	0.991949	0.992463	0.994052	0.991312	0.991989	0.990006	0.99243	0.990903	0.990805	0.991609	0.9904	0.991177	0.989728	0.992143	0.990312	0.990498	0.991807	0.992193
SRCM103418	0.986294	0.991595	0.992094	0.991389	0.992084	0.991452	0.991955	0.992535	0.9909	0.992221	0.99216	0.991248	0.991523	0.991844	0.990149	0.992272	0.9925	0.992147	0.990511	0.99245	0.992182	0.990423	0.992751	0.992686	0.98755	0.991877	0.991138	0.992001	0.991115	0.99156	0.991883	0.992001	0.992809	0.995015	0.991583	0.992442	0.990439	0.992312	0.991678	0.991515	0.992128	0.991359	0.990931	0.989963	0.992441	0.990813	0.990819	0.991882	0.992537
LLY-606	0.985995	0.992991	0.994002	0.991175	0.993529	0.991226	0.991827	0.991468	0.990404	0.991931	0.991628	0.991649	0.991172	0.991573	0.990183	0.992477	0.992436	0.991027	0.990431	0.992478	0.992722	0.990016	0.992194	0.992708	0.987035	0.992369	0.991369	0.991628	0.991895	0.992173	0.991783	0.992014	0.992384	0.990671	0.990926	0.992073	0.990014	0.991929	0.992124	0.991929	0.9918	0.992437	0.993397	0.990274	0.992433	0.98901	0.989934	0.993697	0.993308
b-2	0.988341	0.990634	0.991101	0.990598	0.990611	0.991574	0.990767	0.99118	0.990873	0.990645	0.991376	0.989318	0.991065	0.990577	0.990528	0.990264	0.990779	0.990668	0.993048	0.990709	0.990769	0.990786	0.991207	0.990985	0.987863	0.99061	0.990264	0.991308	0.989814	0.99104	0.991638	0.990527	0.991044	0.990305	0.991048	0.990763	0.990505	0.990642	0.989683	0.990043	0.990173	0.989985	0.991023	0.990263	0.990693	0.990997	0.992609	0.991207	0.990487
TS12	0.987063	0.990826	0.991011	0.991951	0.991478	0.993261	0.991332	0.991758	0.990861	0.991065	0.991482	0.990161	0.991932	0.990722	0.990315	0.991315	0.990601	0.991017	0.990905	0.990799	0.990694	0.990575	0.991687	0.991295	0.986835	0.990198	0.989991	0.991317	0.989428	0.990503	0.992269	0.990701	0.991763	0.991185	0.992125	0.991292	0.990443	0.990714	0.99006	0.990425	0.991474	0.990076	0.990223	0.98961	0.990779	0.98991	0.990888	0.991192	0.991576
K259	0.986602	0.992435	0.993326	0.992128	0.99237	0.991909	0.992223	0.992476	0.991318	0.994719	0.99278	0.992233	0.992032	0.992392	0.990407	0.99255	0.993085	0.992391	0.991199	0.992261	0.993742	0.990601	0.992687	0.993128	0.988393	0.993659	0.992681	0.992174	0.992993	0.992505	0.992091	0.993809	0.992746	0.992614	0.992328	0.993181	0.990428	0.992557	0.993077	0.992633	0.99316	0.992345	0.99288	0.990907	0.992311	0.99023	0.990828	0.99305	0.992835
KC28	0.986543	0.995248	0.995275	0.992342	0.995257	0.991761	0.992221	0.992077	0.99138	0.992293	0.992694	0.991934	0.991741	0.992449	0.990977	0.993864	0.992758	0.992321	0.990795	0.993221	0.993905	0.990758	0.993162	0.992532	0.987981	0.99372	0.992519	0.992363	0.992762	0.994532	0.992057	0.993384	0.992806	0.992331	0.992238	0.992924	0.990903	0.992243	0.99274	0.993737	0.99247	0.993063	0.995009	0.991381	0.993071	0.990263	0.990251	0.99549	0.993106
CNEI-KCA4	0.985669	0.99565	0.995553	0.991262	0.996445	0.991423	0.992509	0.992058	0.990708	0.99202	0.992185	0.991187	0.991489	0.991135	0.989571	0.992638	0.992847	0.991309	0.99063	0.993555	0.993354	0.990198	0.993127	0.993119	0.987346	0.992489	0.991284	0.991324	0.992372	0.994414	0.992205	0.993165	0.992979	0.990705	0.991518	0.993097	0.990012	0.9922	0.992013	0.992488	0.992049	0.992289	0.995026	0.99033	0.993522	0.989824	0.990469	0.996359	0.993088
SRCM210459	0.986856	0.99816	0.999963	0.992373	0.998231	0.992063	0.992959	0.992707	0.991416	0.992787	0.993157	0.992269	0.991814	0.992797	0.990213	0.993011	0.993223	0.991565	0.990857	0.994034	0.994241	0.991061	0.993781	0.992879	0.988362	0.993822	0.99258	0.992165	0.993814	0.996184	0.992204	0.994238	0.9934	0.991477	0.992623	0.99361	0.990271	0.992233	0.993051	0.994288	0.993093	0.992303	0.997174	0.990553	0.994002	0.990989	0.990937	0.997912	0.992841
8P-A3	0.986376	0.995898	0.995821	0.991711	0.995948	0.991404	0.992421	0.992014	0.990911	0.992233	0.991842	0.991855	0.991773	0.991731	0.990311	0.992445	0.992981	0.991627	0.990899	0.993041	0.993883	0.990502	0.993059	0.992675	0.988028	0.993275	0.991677	0.991776	0.992893	0.997509	0.992071	0.993493	0.992888	0.991675	0.992018	0.992384	0.990227	0.991694	0.992597	0.992996	0.992369	0.992273	0.995839	0.990807	0.993176	0.990246	0.990721	0.996327	0.992359
FBL-3a	0.986366	0.99245	0.993079	0.991579	0.992495	0.991207	0.992219	0.991879	0.991062	0.992399	0.991783	0.991191	0.991621	0.992817	0.990059	0.992051	0.992638	0.991431	0.990989	0.992074	0.992574	0.990545	0.994197	0.992646	0.988125	0.992237	0.991917	0.99182	0.991493	0.992492	0.991677	0.99208	0.992629	0.99145	0.991763	0.992176	0.990057	0.992034	0.992182	0.991779	0.992087	0.99241	0.992694	0.99084	0.99213	0.990282	0.990649	0.992971	0.992816
CAUH2	0.986741	0.993872	0.994084	0.992137	0.993905	0.991572	0.99262	0.992337	0.991641	0.992545	0.992751	0.993024	0.992038	0.992996	0.990739	0.993159	0.994138	0.992102	0.990733	0.995868	0.998853	0.991314	0.993671	0.991952	0.988143	0.998686	0.992632	0.992595	0.99719	0.993816	0.991981	0.99878	0.993005	0.992126	0.992319	0.993038	0.990852	0.992748	0.992602	0.996467	0.993113	0.992904	0.993865	0.990773	0.995899	0.990704	0.990786	0.994073	0.992826
TMW_1.277	0.986391	0.994341	0.995517	0.991629	0.995532	0.991638	0.992933	0.992553	0.991046	0.992166	0.992623	0.991852	0.991928	0.991524	0.990374	0.993041	0.993425	0.992224	0.99079	0.993329	0.992874	0.991425	0.99357	0.99306	0.987892	0.992628	0.991651	0.992056	0.992333	0.994939	0.992057	0.993033	0.993157	0.991675	0.991398	0.993259	0.991044	0.992884	0.991704	0.992579	0.992617	0.993138	0.994306	0.990788	0.993256	0.990451	0.991166	0.995092	0.992628
VHProbi_O10	0.986664	0.997443	0.996649	0.992535	0.997512	0.991586	0.992623	0.992568	0.991615	0.992018	0.992543	0.992097	0.991738	0.992727	0.99106	0.992704	0.993363	0.991731	0.991392	0.993341	0.993831	0.991368	0.99351	0.992894	0.988823	0.993878	0.99245	0.992665	0.993912	0.997072	0.992188	0.994133	0.993078	0.992103	0.992646	0.992662	0.990955	0.992399	0.992572	0.993607	0.992863	0.992995	0.997536	0.990851	0.993298	0.991024	0.99129	0.99795	0.992763
SRCM101518	0.985792	0.9918	0.992788	0.990716	0.992296	0.9914	0.993662	0.991412	0.990256	0.992293	0.991699	0.99204	0.990967	0.990848	0.989533	0.991943	0.992784	0.991377	0.990243	0.992148	0.992058	0.990034	0.993195	0.992731	0.987084	0.991475	0.998249	0.991357	0.991251	0.991597	0.991803	0.991714	0.992785	0.99142	0.990835	0.99185	0.990019	0.992299	0.990794	0.991335	0.992143	0.991392	0.991735	0.989609	0.992142	0.989687	0.990371	0.992363	0.992745
022AE	0.987189	0.992825	0.993058	0.992054	0.992863	0.99208	0.992521	0.997261	0.991884	0.992546	0.999982	0.99255	0.99224	0.992495	0.991526	0.992362	0.9922	0.992786	0.991716	0.993603	0.992796	0.991208	0.992976	0.992305	0.988346	0.992696	0.992405	0.996822	0.992686	0.992611	0.99204	0.992778	0.992958	0.992067	0.991675	0.99267	0.99144	0.99258	0.992542	0.99345	0.992544	0.992101	0.992687	0.990882	0.993635	0.991289	0.991649	0.992934	0.992802
E1	0.987165	0.993156	0.993642	0.992045	0.993114	0.992034	0.993071	0.992487	0.991387	0.992437	0.992518	0.992134	0.991952	0.992633	0.990909	0.99876	0.993057	0.992405	0.991676	0.992888	0.993406	0.991007	0.993554	0.993427	0.988059	0.992916	0.992551	0.992439	0.992619	0.993084	0.992187	0.992901	0.993189	0.992574	0.992121	0.992893	0.99091	0.993407	0.992311	0.992715	0.992772	0.993173	0.993293	0.990979	0.992914	0.990788	0.991199	0.993356	0.99358
MGEL20154	0.986446	0.998293	0.998146	0.992022	0.998356	0.991872	0.992213	0.992237	0.992092	0.992144	0.992559	0.991617	0.992005	0.992187	0.990571	0.992784	0.992927	0.991651	0.991444	0.993014	0.994091	0.990747	0.993115	0.992835	0.988163	0.993613	0.992396	0.992377	0.993249	0.996399	0.99237	0.993269	0.992746	0.99171	0.991995	0.992705	0.990486	0.992186	0.993218	0.993375	0.992464	0.99287	0.998565	0.991121	0.99304	0.990683	0.990823	0.998942	0.992966
Lp900	0.986366	0.991526	0.992846	0.991482	0.992669	0.991733	0.99256	0.991412	0.99059	0.992179	0.991597	0.990871	0.991193	0.991452	0.989458	0.996282	0.992676	0.99138	0.990638	0.99279	0.992538	0.990588	0.993291	0.993225	0.986874	0.991832	0.991727	0.991245	0.991416	0.991689	0.991837	0.992179	0.992505	0.990223	0.991054	0.991775	0.989952	0.993139	0.991011	0.991702	0.991646	0.992055	0.991464	0.989958	0.992787	0.989301	0.990455	0.992554	0.993091
SRCM101187	0.953852	0.959411	0.959608	0.958619	0.959521	0.959301	0.959447	0.959342	0.95878	0.958852	0.959428	0.958875	0.959155	0.958951	0.958808	0.959617	0.95953	0.959739	0.958706	0.959174	0.959693	0.958449	0.959209	0.959368	0.956957	0.959211	0.958888	0.958666	0.959144	0.959132	0.958993	0.958963	0.959732	0.959062	0.95873	0.959229	0.9589	0.959725	0.959324	0.959045	0.959516	0.958694	0.959059	0.958879	0.959239	0.958514	0.958569	0.959492	0.959535
DR7	0.98683	0.99228	0.992982	0.991637	0.99254	0.992065	0.992439	0.996941	0.991361	0.992116	0.999985	0.991898	0.991765	0.991855	0.990873	0.991927	0.992167	0.992332	0.99149	0.99331	0.992474	0.990909	0.992682	0.992258	0.987785	0.992305	0.991865	0.996089	0.991995	0.992198	0.992017	0.992305	0.992673	0.99171	0.991148	0.99233	0.990952	0.992166	0.992174	0.99273	0.992095	0.99169	0.992298	0.990655	0.993343	0.990741	0.991232	0.99273	0.99269
2023-05-02	0.986601	0.992348	0.992712	0.991332	0.992377	0.991123	0.992084	0.991572	0.991082	0.992435	0.992073	0.991776	0.99128	0.992361	0.99069	0.992416	0.992336	0.991732	0.990728	0.992248	0.992797	0.990574	0.99295	0.992086	0.987329	0.992673	0.99221	0.992339	0.991029	0.992029	0.99194	0.992231	0.99256	0.991767	0.991526	0.992683	0.990698	0.992163	0.991579	0.992339	0.991735	0.991777	0.99235	0.990324	0.99231	0.990058	0.990388	0.992539	0.99248
GR1187	0.986299	0.992207	0.993052	0.991787	0.992683	0.991462	0.992363	0.99215	0.991887	0.994681	0.99218	0.991694	0.992027	0.993038	0.99038	0.992411	0.99285	0.991646	0.990842	0.993061	0.992429	0.990938	0.993685	0.992512	0.988218	0.992745	0.992021	0.99203	0.992351	0.99263	0.991997	0.992963	0.992955	0.99225	0.99217	0.992565	0.990318	0.992613	0.992146	0.99247	0.992497	0.992212	0.992267	0.990083	0.992942	0.990602	0.990921	0.992712	0.99297
SPC-SNU_72-2	0.993192	0.989917	0.990948	0.990929	0.991146	0.992035	0.990983	0.990853	0.990207	0.989993	0.990863	0.98886	0.9911	0.989223	0.992338	0.990597	0.990645	0.990751	0.997466	0.990364	0.990603	0.990777	0.990987	0.990727	0.986175	0.990315	0.989809	0.990476	0.989403	0.989267	0.991917	0.990451	0.991058	0.989446	0.99068	0.990734	0.992982	0.990259	0.989409	0.989852	0.990463	0.989242	0.989083	0.989634	0.99046	0.98882	0.997134	0.990399	0.991143
SKO-001	0.985671	0.991094	0.992874	0.989987	0.992103	0.991159	0.990399	0.991339	0.989797	0.990768	0.991584	0.990084	0.99025	0.990138	0.988857	0.992351	0.992418	0.991008	0.990243	0.991662	0.992162	0.989637	0.99177	0.99235	0.986189	0.991788	0.991028	0.991252	0.990824	0.990928	0.991613	0.991335	0.991981	0.990416	0.990215	0.991684	0.989528	0.991633	0.990393	0.991288	0.991494	0.991883	0.991496	0.989622	0.991945	0.988572	0.989885	0.992403	0.992312
L55	0.986609	0.992807	0.993461	0.991163	0.992989	0.991801	0.993216	0.992096	0.991226	0.992453	0.992669	0.991453	0.991445	0.996704	0.989996	0.99255	0.993156	0.991455	0.9911	0.993745	0.993161	0.990999	0.998944	0.993056	0.987739	0.993125	0.992498	0.99176	0.991954	0.992773	0.992116	0.992783	0.993254	0.991634	0.991833	0.992419	0.990073	0.993174	0.991569	0.992377	0.992389	0.991828	0.992869	0.990389	0.993824	0.990738	0.990857	0.993223	0.993463
NCIMB8826	0.986683	0.992248	0.992783	0.991392	0.992725	0.991398	0.992612	0.991784	0.991021	0.99287	0.992315	0.991964	0.991597	0.992311	0.990489	0.992485	0.992593	0.992166	0.990832	0.993109	0.992236	0.990912	0.993984	0.991991	0.987404	0.992109	0.992247	0.991601	0.99161	0.991355	0.991652	0.99268	0.992874	0.991337	0.991567	0.992516	0.990585	0.99282	0.992332	0.99242	0.991776	0.992041	0.992292	0.989871	0.993108	0.989193	0.990885	0.992454	0.992206
LMT1-48	0.985891	0.992447	0.99328	0.991209	0.993278	0.991525	0.991507	0.991549	0.989836	0.991252	0.991533	0.988904	0.990532	0.990745	0.989098	0.991467	0.991932	0.99091	0.990606	0.991451	0.992185	0.990077	0.992164	0.992772	0.986883	0.991788	0.990832	0.99122	0.990288	0.992129	0.991926	0.991547	0.992093	0.989903	0.990808	0.991887	0.989748	0.991606	0.991901	0.990574	0.991328	0.991258	0.992645	0.990469	0.99143	0.989444	0.989978	0.993456	0.992879
X7021	0.987544	0.989866	0.991217	0.989547	0.990534	0.990826	0.989708	0.990207	0.989744	0.989951	0.990566	0.989104	0.990548	0.989333	0.990235	0.990339	0.990454	0.990635	0.991732	0.990404	0.990141	0.990123	0.9907	0.990764	0.98588	0.990057	0.989544	0.990875	0.988015	0.989856	0.991208	0.990022	0.990552	0.989601	0.990217	0.990106	0.990789	0.990276	0.988971	0.989384	0.989691	0.989556	0.989912	0.989477	0.99039	0.989619	0.991431	0.990708	0.990423
TK-P2A	0.98707	0.99207	0.991861	0.995168	0.992146	0.992708	0.991047	0.99164	0.998348	0.991174	0.991751	0.989772	0.99991	0.991569	0.99037	0.991493	0.991727	0.991554	0.991868	0.991801	0.992226	0.990426	0.991627	0.99202	0.988113	0.992108	0.99153	0.99198	0.990819	0.991672	0.999008	0.991586	0.991909	0.990543	0.994822	0.991936	0.990409	0.991356	0.990891	0.991285	0.991653	0.990917	0.992125	0.990723	0.991875	0.990587	0.991477	0.99221	0.992255
VHProbi_V38	0.993617	0.990486	0.991253	0.990222	0.99088	0.991797	0.990187	0.990957	0.990681	0.990387	0.991234	0.989524	0.991279	0.990437	0.993027	0.990857	0.990911	0.990841	0.99765	0.991024	0.990851	0.990812	0.990973	0.991308	0.986811	0.990777	0.990209	0.991085	0.989217	0.990593	0.992009	0.990402	0.991012	0.990202	0.990994	0.990801	0.993138	0.99033	0.989381	0.990581	0.990703	0.990424	0.990463	0.990358	0.991063	0.989883	0.997837	0.99121	0.991104
TMW_1.1308	0.986753	0.991702	0.992031	0.994367	0.992137	0.992192	0.991507	0.992053	0.993785	0.991136	0.992047	0.990647	0.994299	0.99142	0.990592	0.991238	0.992513	0.991884	0.991398	0.991947	0.991885	0.991463	0.992427	0.992052	0.988644	0.991965	0.991509	0.992364	0.99161	0.992229	0.994721	0.992105	0.992363	0.991299	0.994804	0.992117	0.990633	0.992164	0.991036	0.991314	0.992145	0.99159	0.991567	0.990371	0.991806	0.990816	0.991745	0.992015	0.992314
Y44	0.986437	0.99342	0.994082	0.9914	0.993564	0.991599	0.992402	0.99196	0.990934	0.99213	0.992325	0.992154	0.991442	0.992453	0.990082	0.992287	0.993641	0.991678	0.991072	0.995432	0.999266	0.990846	0.993065	0.992486	0.987782	0.999543	0.991582	0.991629	0.996768	0.993381	0.992064	0.998811	0.992487	0.991741	0.99162	0.992785	0.990438	0.992006	0.992265	0.995584	0.992516	0.992943	0.993542	0.990976	0.995413	0.990133	0.990711	0.99378	0.992871
LPT52	0.98695	0.992937	0.992811	0.992129	0.992991	0.991706	0.992856	0.992498	0.991476	0.99211	0.99226	0.992222	0.991826	0.992838	0.990456	0.992939	0.998231	0.991851	0.991619	0.993368	0.992974	0.990987	0.993439	0.992873	0.988674	0.993172	0.992931	0.99239	0.99338	0.993244	0.992057	0.993479	0.993114	0.991403	0.99231	0.993079	0.990465	0.992649	0.992654	0.99355	0.993177	0.993003	0.992929	0.9904	0.993397	0.99078	0.99146	0.993362	0.992963
ZDY2013	0.986513	0.992755	0.993359	0.991788	0.992795	0.991781	0.992847	0.992346	0.991236	0.992733	0.992172	0.99244	0.991683	0.992462	0.990794	0.992834	0.999896	0.992104	0.991117	0.993851	0.994212	0.990604	0.992367	0.992306	0.987478	0.99389	0.992675	0.992314	0.992997	0.992825	0.992458	0.993429	0.992666	0.991572	0.991658	0.992913	0.99075	0.992018	0.993023	0.993483	0.992641	0.992827	0.992735	0.990706	0.993866	0.989779	0.990482	0.993293	0.992854
ZFM4	0.988942	0.989911	0.990346	0.990964	0.99053	0.991599	0.990749	0.991176	0.989277	0.989196	0.990863	0.988758	0.990262	0.989784	0.997599	0.990282	0.990855	0.989975	0.993753	0.990616	0.990722	0.990031	0.990946	0.990909	0.987385	0.990125	0.989361	0.990682	0.990048	0.990315	0.991329	0.990393	0.990817	0.989712	0.990855	0.990527	0.998051	0.989608	0.989266	0.989601	0.990263	0.989251	0.990099	0.989749	0.990743	0.989863	0.993286	0.99089	0.990772
12_3	0.987378	0.989512	0.99072	0.989758	0.990281	0.990731	0.989976	0.990226	0.989292	0.989377	0.990826	0.987332	0.989793	0.989031	0.989039	0.989452	0.9902	0.989734	0.992376	0.990113	0.990047	0.990243	0.990595	0.990602	0.986568	0.989693	0.98872	0.990051	0.988299	0.989677	0.99112	0.989732	0.990377	0.98874	0.989565	0.990014	0.989846	0.989941	0.988529	0.988636	0.989243	0.989077	0.989613	0.989548	0.990073	0.989443	0.99177	0.99026	0.990179
SRCM210579	0.986532	0.993217	0.993994	0.991925	0.993237	0.991557	0.992639	0.992261	0.991024	0.992056	0.993335	0.991877	0.991773	0.99266	0.990622	0.992652	0.993917	0.99188	0.991001	1	0.99601	0.990642	0.993775	0.992086	0.987569	0.995735	0.992808	0.992579	0.995609	0.993674	0.991843	0.995388	0.992617	0.99152	0.991866	0.992252	0.990564	0.992437	0.992242	0.996196	0.99286	0.993081	0.994067	0.990675	0.999998	0.990348	0.990498	0.994071	0.992912
S58	0.987926	0.990124	0.991119	0.990791	0.990875	0.991312	0.990629	0.990815	0.990238	0.990471	0.991119	0.989319	0.990801	0.989973	0.990339	0.990659	0.990171	0.990905	0.99269	0.990223	0.990553	0.990713	0.991112	0.990497	0.98695	0.99044	0.989884	0.990736	0.989007	0.989879	0.991505	0.990414	0.990801	0.989726	0.990474	0.99049	0.990839	0.990571	0.989467	0.989752	0.990376	0.989836	0.989846	0.990295	0.990213	0.989136	0.992014	0.990618	0.990769
KP	0.985889	0.993196	0.993846	0.989044	0.993834	0.9908	0.991796	0.99114	0.989873	0.991482	0.992061	0.991219	0.990649	0.991151	0.989589	0.992134	0.993251	0.991201	0.989396	0.995612	0.997366	0.990027	0.992801	0.992088	0.985568	0.996837	0.991316	0.991373	0.997451	0.991887	0.991628	0.996827	0.992115	0.99075	0.990427	0.992689	0.98989	0.991747	0.99097	0.995776	0.991292	0.991283	0.992198	0.988608	0.995613	0.988178	0.9894	0.993221	0.992963
SRCM103300	0.985894	0.990242	0.990951	0.990443	0.990947	0.991397	0.990485	0.990582	0.989768	0.990165	0.990537	0.989465	0.990401	0.989584	0.989659	0.990355	0.989979	0.990765	0.990337	0.990322	0.990673	0.990113	0.99088	0.990143	0.986287	0.990472	0.989219	0.990422	0.988563	0.989226	0.991342	0.990381	0.990375	0.989804	0.990453	0.990108	0.98984	0.990324	0.98977	0.98996	0.990115	0.989065	0.989723	0.98965	0.990359	0.998874	0.989772	0.990308	0.990527
SRCM101105	0.986827	0.993335	0.993728	0.991487	0.993537	0.991866	0.992704	0.992427	0.99106	0.992222	0.992381	0.992345	0.991921	0.992262	0.991041	0.998927	0.993278	0.992556	0.991045	0.993283	0.992711	0.99101	0.993622	0.993279	0.987721	0.992714	0.992364	0.991893	0.99233	0.992929	0.991784	0.992492	0.993199	0.992262	0.991754	0.992813	0.990909	0.993728	0.991588	0.992848	0.992662	0.992956	0.992282	0.990138	0.993312	0.990711	0.991246	0.992971	0.993087
CLP0611	0.986832	0.992263	0.992984	0.991651	0.992539	0.992066	0.99224	0.996942	0.991424	0.99203	0.999982	0.991881	0.991767	0.99186	0.990874	0.991867	0.991863	0.992372	0.991482	0.993311	0.992516	0.990856	0.992685	0.99225	0.987802	0.992262	0.991873	0.996228	0.992016	0.992179	0.992019	0.992304	0.992673	0.9917	0.99123	0.992329	0.990968	0.99217	0.992162	0.99263	0.992065	0.991683	0.992458	0.990722	0.993344	0.990788	0.99124	0.992746	0.992692
pc-26	0.986179	0.992523	0.992956	0.990996	0.992972	0.991313	0.992185	0.991724	0.99086	0.994841	0.991472	0.99214	0.991623	0.991363	0.989826	0.99244	0.993283	0.991727	0.990076	0.992234	0.992576	0.990677	0.992563	0.992772	0.987822	0.992319	0.991505	0.991579	0.991993	0.991983	0.991608	0.992329	0.992999	0.991809	0.991354	0.993087	0.989931	0.992628	0.992014	0.992151	0.992257	0.992181	0.991394	0.990046	0.992235	0.989931	0.990457	0.991974	0.992571
LRCC5314	0.986524	0.996251	0.996148	0.99202	0.9963	0.991432	0.992742	0.991902	0.991393	0.992406	0.992368	0.992232	0.991904	0.992394	0.990648	0.992992	0.993052	0.992083	0.990628	0.994007	0.994086	0.990708	0.99293	0.992463	0.987474	0.993797	0.992277	0.992113	0.992663	0.998856	0.992404	0.993723	0.993066	0.991553	0.991907	0.992698	0.990641	0.992319	0.992952	0.993655	0.992495	0.992918	0.996599	0.990762	0.993962	0.989913	0.990184	0.996851	0.993007
GR1186	0.986446	0.992333	0.993055	0.991963	0.992692	0.991521	0.992401	0.99222	0.991966	0.994743	0.992248	0.991732	0.992103	0.993115	0.990499	0.992523	0.992854	0.991705	0.990951	0.993061	0.992534	0.990977	0.993685	0.992511	0.988392	0.992804	0.992312	0.992078	0.992389	0.99278	0.992053	0.992968	0.992955	0.992281	0.992205	0.992611	0.990604	0.992613	0.992324	0.992578	0.99263	0.992231	0.992433	0.990341	0.992942	0.990718	0.991108	0.992827	0.992986
nF1-FD	0.986307	0.998391	0.997882	0.992285	0.998903	0.991445	0.992743	0.991942	0.991803	0.992275	0.992723	0.992524	0.991986	0.99237	0.990628	0.993357	0.993221	0.991775	0.990133	0.994174	0.993641	0.990981	0.993449	0.991872	0.987831	0.993623	0.992451	0.991948	0.993257	0.99603	0.992277	0.994087	0.993235	0.991506	0.991884	0.993135	0.990798	0.992649	0.993151	0.993864	0.99228	0.993159	0.999219	0.990432	0.993999	0.990383	0.990158	0.999922	0.993188
JBE490	0.986208	0.990976	0.991036	0.990955	0.991001	0.991427	0.990568	0.990699	0.990277	0.990563	0.991192	0.990084	0.990665	0.990298	0.99031	0.990384	0.990117	0.991167	0.990839	0.990367	0.99088	0.990262	0.990866	0.990373	0.986844	0.990969	0.990403	0.990965	0.989316	0.990007	0.991363	0.990439	0.990367	0.990328	0.990952	0.990574	0.990247	0.990356	0.990405	0.99057	0.990678	0.989801	0.990663	0.990287	0.990378	0.999934	0.990047	0.990744	0.990824
SRCM101167	0.988798	0.98985	0.990124	0.99042	0.990476	0.991576	0.990115	0.990823	0.989192	0.989204	0.990916	0.988332	0.990013	0.989385	0.998526	0.990235	0.990841	0.989491	0.992998	0.990506	0.99021	0.989844	0.990704	0.990618	0.986711	0.989723	0.988991	0.99062	0.988913	0.990251	0.991276	0.990135	0.990522	0.989647	0.99095	0.990401	0.998895	0.989314	0.988519	0.989634	0.990453	0.989088	0.989709	0.989049	0.990571	0.989477	0.993228	0.990583	0.990716
SRCM100438	0.986869	0.992995	0.99342	0.992007	0.993036	0.99204	0.9933	0.992577	0.991879	0.992833	0.992393	0.992237	0.991903	0.992696	0.990628	0.992734	0.992735	0.992207	0.991569	0.992533	0.992908	0.991156	0.992988	0.998506	0.987998	0.992873	0.992689	0.992566	0.992036	0.99282	0.992332	0.992564	0.999997	0.992158	0.991742	0.993309	0.990498	0.992603	0.99296	0.991987	0.992936	0.992382	0.993125	0.990851	0.99257	0.990339	0.990937	0.993284	0.992883
KM2	0.986384	0.991989	0.992698	0.99111	0.992577	0.991798	0.99197	0.991818	0.990762	0.999978	0.992031	0.990696	0.990957	0.992542	0.988838	0.991497	0.992873	0.991024	0.990908	0.992045	0.992208	0.990584	0.992967	0.993228	0.987248	0.992017	0.992178	0.991584	0.991321	0.991598	0.992094	0.992022	0.992776	0.99098	0.990615	0.992352	0.989425	0.992195	0.99088	0.991668	0.992757	0.991557	0.992081	0.989571	0.99226	0.989949	0.990862	0.99244	0.992396
NCIMB700965	0.982903	0.987516	0.988365	0.987787	0.988332	0.988219	0.987467	0.987842	0.986871	0.987292	0.987806	0.98634	0.987802	0.986902	0.986622	0.987668	0.987543	0.987635	0.987173	0.987619	0.988285	0.987656	0.988012	0.988009	0.999984	0.987941	0.986992	0.987444	0.986194	0.987054	0.988341	0.988053	0.988085	0.987074	0.987414	0.987983	0.987437	0.987792	0.986386	0.987423	0.987681	0.987249	0.986992	0.988402	0.987607	0.986055	0.986946	0.987792	0.988463
KCCP11226	0.985988	0.999303	0.998105	0.991101	0.999837	0.991745	0.99127	0.991705	0.990794	0.991755	0.991893	0.990748	0.991425	0.991708	0.990142	0.992606	0.992264	0.991373	0.990806	0.992865	0.99373	0.990393	0.992527	0.992822	0.987205	0.993267	0.991825	0.99197	0.992501	0.995863	0.992087	0.992702	0.992628	0.991247	0.991401	0.99273	0.990221	0.992019	0.991786	0.992899	0.992344	0.99216	0.997877	0.990353	0.992689	0.989441	0.990338	0.998649	0.992837
LZ206	0.988907	0.990081	0.990266	0.991083	0.990477	0.991562	0.990702	0.991075	0.989299	0.989426	0.990855	0.988789	0.990223	0.989938	0.997553	0.990221	0.990831	0.989992	0.99383	0.990595	0.990739	0.990013	0.990925	0.990897	0.987317	0.990156	0.989466	0.990762	0.990042	0.9904	0.991311	0.990433	0.990765	0.989678	0.990982	0.990548	0.997896	0.989577	0.989386	0.989671	0.990264	0.989312	0.990197	0.989868	0.99072	0.990071	0.993385	0.991008	0.990724
SRCM103473	0.986915	0.992975	0.992831	0.992144	0.993002	0.991335	0.99238	0.992196	0.99194	0.992453	0.992577	0.9921	0.992255	0.992581	0.990696	0.993375	0.9929	0.991946	0.991152	0.992996	0.99303	0.990909	0.993347	0.992139	0.988305	0.993048	0.992673	0.991932	0.992769	0.99296	0.99222	0.993102	0.992862	0.992314	0.992053	0.992999	0.990657	0.992812	0.992698	0.992954	0.992425	0.993457	0.992869	0.990836	0.992907	0.99082	0.991326	0.9932	0.999982
VHProbi_O04	0.987218	0.992008	0.99185	0.99527	0.992079	0.992729	0.991074	0.991733	0.998363	0.99123	0.991864	0.98981	0.999906	0.991467	0.99042	0.991521	0.991735	0.991638	0.991821	0.991782	0.992184	0.990332	0.991656	0.992049	0.988081	0.992015	0.991532	0.991952	0.990871	0.991639	0.999025	0.991477	0.991926	0.990706	0.994743	0.991944	0.990456	0.991403	0.991007	0.991149	0.991627	0.990924	0.992071	0.990742	0.991843	0.990594	0.991402	0.992085	0.992261
Y42	0.986435	0.993412	0.994081	0.991375	0.993553	0.9916	0.992374	0.99195	0.990935	0.992103	0.992295	0.992118	0.991419	0.992455	0.990133	0.992222	0.993639	0.991665	0.991038	0.995421	0.999265	0.990846	0.993056	0.992487	0.987845	0.999539	0.991555	0.991564	0.996682	0.993373	0.992064	0.998835	0.992487	0.991713	0.991602	0.99278	0.990374	0.992009	0.992245	0.995553	0.992492	0.992948	0.993479	0.990904	0.995402	0.990123	0.990698	0.993781	0.992871
13_3	0.987603	0.990993	0.990924	0.991558	0.991413	0.994987	0.990593	0.991458	0.991339	0.990822	0.991538	0.990462	0.991798	0.99039	0.990883	0.9913	0.990769	0.991436	0.99354	0.990616	0.99062	0.991321	0.99162	0.990856	0.986748	0.990679	0.990252	0.991022	0.989284	0.99017	0.992043	0.99094	0.991393	0.990736	0.991335	0.991329	0.991026	0.991081	0.989698	0.990716	0.991056	0.989999	0.989742	0.990143	0.990604	0.989587	0.993155	0.990384	0.990912
LZ227	0.988887	0.990262	0.990493	0.989722	0.991038	0.991035	0.990178	0.990684	0.989537	0.989603	0.990514	0.989041	0.990403	0.98976	0.995094	0.990379	0.990356	0.990451	0.992351	0.990363	0.990124	0.990588	0.991054	0.990175	0.986479	0.990315	0.989967	0.990444	0.988601	0.989414	0.990929	0.990479	0.991221	0.989569	0.991023	0.990644	0.9956	0.990631	0.988437	0.989904	0.990127	0.989478	0.989096	0.988449	0.990488	0.989339	0.99285	0.989925	0.990914
Q7	0.987475	0.991728	0.992007	0.991963	0.991709	0.99995	0.991927	0.991485	0.99243	0.991838	0.99211	0.991253	0.992717	0.991489	0.991547	0.992015	0.991895	0.99222	0.992031	0.99162	0.991506	0.991304	0.992241	0.99179	0.988195	0.991542	0.991302	0.99175	0.990792	0.991307	0.992629	0.99175	0.992024	0.991467	0.992388	0.99185	0.991678	0.991465	0.990833	0.991339	0.991409	0.991576	0.991223	0.990851	0.991588	0.991386	0.992027	0.991397	0.991371
DSM_20174	0.986441	0.998282	0.998148	0.992019	0.998373	0.991877	0.992232	0.992256	0.992106	0.992135	0.992583	0.991629	0.992008	0.992205	0.99057	0.992809	0.992932	0.991658	0.991445	0.992999	0.994093	0.990744	0.993101	0.992832	0.988174	0.993624	0.992414	0.992394	0.993249	0.996405	0.992367	0.993266	0.992777	0.991693	0.992001	0.992691	0.990505	0.992167	0.993225	0.993384	0.992471	0.992877	0.998581	0.991151	0.993008	0.990666	0.99082	0.998959	0.992967
UNQLp11	0.986562	0.990883	0.990931	0.991069	0.991002	0.99121	0.990517	0.990736	0.989944	0.990267	0.99103	0.989365	0.990979	0.990835	0.989406	0.990708	0.990946	0.990122	0.991565	0.99085	0.991264	0.990142	0.990807	0.991409	0.98824	0.990971	0.990346	0.990911	0.990351	0.990822	0.991738	0.990791	0.991056	0.990026	0.990999	0.990653	0.989453	0.990169	0.989999	0.990467	0.991104	0.989908	0.990981	0.990685	0.990894	0.990206	0.990848	0.991786	0.991001
83-18	0.985286	0.989546	0.989546	0.989872	0.990475	0.989674	0.989044	0.98933	0.989015	0.989668	0.989454	0.98859	0.989897	0.988813	0.988297	0.98979	0.989726	0.989847	0.989147	0.989594	0.989461	0.990346	0.990151	0.989589	0.986475	0.989277	0.988692	0.988596	0.988372	0.988994	0.990279	0.990146	0.990246	0.989285	0.989886	0.99011	0.988719	0.990081	0.988575	0.989311	0.989543	0.988453	0.988621	0.988985	0.989571	0.988002	0.98973	0.98922	0.989752
LL441	0.985136	0.988728	0.989866	0.990412	0.99002	0.98987	0.989073	0.989176	0.989008	0.988899	0.98938	0.987701	0.98952	0.98828	0.987754	0.98939	0.989294	0.989254	0.989681	0.989134	0.989143	0.990357	0.989473	0.989327	0.986385	0.988967	0.988646	0.988999	0.98815	0.988805	0.990535	0.989417	0.989727	0.988777	0.989504	0.989236	0.988746	0.989777	0.988628	0.988704	0.989104	0.988229	0.98882	0.989413	0.98915	0.988438	0.989641	0.989964	0.98983
41P	0.988192	0.990653	0.991142	0.990531	0.990633	0.991591	0.990787	0.991048	0.990896	0.99063	0.991333	0.989298	0.990918	0.99052	0.990367	0.99022	0.990799	0.990596	0.993055	0.990747	0.990625	0.990819	0.991223	0.991001	0.987714	0.990587	0.990021	0.991332	0.989644	0.991063	0.99167	0.990545	0.991079	0.99019	0.991036	0.99074	0.990459	0.990665	0.989424	0.990068	0.990197	0.990016	0.99087	0.99029	0.990732	0.991032	0.992645	0.991213	0.990522
LPIMC513	0.986501	0.998511	0.997387	0.992262	0.998537	0.991461	0.992524	0.992119	0.991237	0.992094	0.992566	0.991992	0.991801	0.992562	0.990609	0.992782	0.993049	0.991731	0.990366	0.993745	0.993751	0.990932	0.993549	0.99191	0.988035	0.993663	0.992853	0.992333	0.993177	0.996272	0.992027	0.994013	0.993279	0.991501	0.992243	0.993138	0.990569	0.992561	0.992966	0.993765	0.992393	0.992677	0.999462	0.989882	0.993768	0.990693	0.990354	0.999768	0.992889
DF	0.985907	0.993379	0.993837	0.989583	0.993931	0.990777	0.991793	0.991102	0.989976	0.991524	0.992131	0.991662	0.990619	0.991214	0.98981	0.992188	0.993221	0.991215	0.989548	0.995607	0.99745	0.990046	0.992781	0.992096	0.985871	0.996837	0.991443	0.991361	0.997523	0.991859	0.991608	0.996836	0.992092	0.99094	0.990456	0.992675	0.990138	0.991736	0.990916	0.995762	0.991239	0.991327	0.992397	0.988886	0.995608	0.98806	0.989506	0.993281	0.992935
Q180	0.986463	0.992701	0.99247	0.99197	0.992748	0.991968	0.992434	0.992231	0.990883	0.99179	0.992125	0.991674	0.99076	0.992034	0.989642	0.992704	0.992309	0.991071	0.991363	0.992822	0.993119	0.990419	0.992133	0.992468	0.988106	0.99292	0.992517	0.992607	0.992258	0.992599	0.992222	0.992693	0.992799	0.99119	0.991704	0.993762	0.989584	0.992738	0.992423	0.992845	0.992622	0.992173	0.993039	0.990755	0.992945	0.990145	0.99078	0.993275	0.992906
CGMCC_1557	0.986624	0.992111	0.992666	0.990434	0.992053	0.991481	0.991917	0.999874	0.991036	0.991669	0.996855	0.991796	0.99155	0.991549	0.991037	0.99204	0.9923	0.992747	0.991149	0.992142	0.992292	0.990691	0.992223	0.992472	0.987541	0.992151	0.991297	0.997385	0.990705	0.991554	0.991893	0.991811	0.992495	0.992101	0.991076	0.992525	0.990972	0.991941	0.991113	0.990977	0.991432	0.991548	0.991757	0.990634	0.992172	0.990478	0.991135	0.992124	0.992225
Z.6-1	0.986325	0.995912	0.995834	0.991724	0.995961	0.991395	0.992423	0.992026	0.990927	0.992244	0.99185	0.99183	0.991773	0.991747	0.990271	0.992448	0.992997	0.991634	0.990859	0.993056	0.993893	0.990488	0.993066	0.992684	0.988041	0.993287	0.991719	0.991744	0.992938	0.997525	0.992072	0.99351	0.9929	0.99169	0.992029	0.992398	0.990241	0.991703	0.99257	0.992959	0.992381	0.992275	0.995844	0.990811	0.993191	0.990219	0.990691	0.996333	0.992372
ZS2058	0.987155	0.992566	0.99217	0.991965	0.992642	0.991788	0.99261	0.992334	0.991576	0.993346	0.992726	0.992652	0.992155	0.993024	0.991044	0.992794	0.993123	0.992385	0.991717	0.993073	0.992832	0.99107	0.993578	0.993002	0.98853	0.992591	0.992036	0.992295	0.992612	0.992348	0.991986	0.992864	0.993156	0.99207	0.991953	0.993204	0.990948	0.992413	0.992516	0.992784	0.992294	0.992675	0.992051	0.99086	0.99307	0.991168	0.991847	0.992559	0.99272
LP3	0.986334	0.992101	0.99282	0.991302	0.992198	0.99176	0.991846	0.991788	0.991238	0.999192	0.992083	0.99154	0.991238	0.992579	0.989919	0.992102	0.992688	0.991686	0.990767	0.992036	0.992218	0.990409	0.992731	0.992899	0.987632	0.992143	0.992334	0.991531	0.991673	0.991573	0.992026	0.991829	0.992334	0.991706	0.990919	0.992073	0.989878	0.991819	0.99204	0.991906	0.992629	0.992115	0.992281	0.990456	0.992116	0.990103	0.990536	0.992376	0.992377
G1	0.986808	0.992233	0.992963	0.991605	0.992487	0.992065	0.992424	0.996868	0.99133	0.991973	0.999978	0.991865	0.99166	0.991825	0.990825	0.991881	0.992174	0.992258	0.991461	0.993318	0.992477	0.99093	0.992694	0.992232	0.987761	0.992228	0.991718	0.996068	0.991924	0.992172	0.992037	0.992311	0.992639	0.991662	0.991205	0.992303	0.990978	0.992172	0.992122	0.99261	0.992092	0.991678	0.992239	0.99062	0.993351	0.990748	0.991232	0.992717	0.99267
DM083	0.986475	0.992724	0.992448	0.99196	0.99277	0.991968	0.992446	0.992237	0.990732	0.991782	0.992101	0.991735	0.990752	0.992033	0.989588	0.992652	0.992314	0.991077	0.991364	0.992799	0.993115	0.990377	0.992128	0.992444	0.988105	0.992895	0.992528	0.992652	0.992236	0.992533	0.992222	0.99267	0.992736	0.991216	0.991701	0.993743	0.989549	0.992727	0.992411	0.992822	0.992611	0.992149	0.993	0.990756	0.992922	0.990076	0.99078	0.993273	0.992919
LM1004	0.986493	0.99272	0.992432	0.991977	0.992741	0.991972	0.992425	0.992221	0.990871	0.991809	0.992108	0.991761	0.990767	0.99201	0.989611	0.992634	0.992342	0.991101	0.991371	0.992827	0.993117	0.990382	0.992139	0.992461	0.988106	0.992891	0.99249	0.992557	0.992264	0.992529	0.992226	0.992698	0.992718	0.991231	0.991682	0.993758	0.989581	0.992717	0.992398	0.992817	0.992613	0.992149	0.992985	0.990739	0.992951	0.990093	0.990768	0.993239	0.992872
KLDS1.0386	0.986678	0.991904	0.992573	0.9907	0.992385	0.99144	0.991603	0.997268	0.991273	0.991597	0.995994	0.99133	0.991805	0.991291	0.990699	0.991913	0.992113	0.992329	0.990896	0.992263	0.99215	0.990756	0.99226	0.992293	0.987358	0.99207	0.991244	0.998425	0.990441	0.991845	0.992022	0.991845	0.992539	0.991336	0.991254	0.992504	0.990827	0.991985	0.990435	0.991312	0.991815	0.991513	0.991731	0.990325	0.99222	0.989982	0.990978	0.992135	0.992128
CNEI-KCA5	0.986664	0.995999	0.9957	0.992213	0.996021	0.99128	0.992623	0.992431	0.992089	0.992692	0.99176	0.992426	0.991767	0.992386	0.99108	0.993402	0.993226	0.992513	0.990763	0.993441	0.994039	0.991147	0.993446	0.992647	0.987998	0.993736	0.99246	0.992269	0.992945	0.995172	0.992284	0.994067	0.993466	0.991757	0.992073	0.994188	0.990981	0.992686	0.993506	0.993959	0.993125	0.993349	0.995257	0.99065	0.993463	0.990336	0.99065	0.995662	0.993205
[truncated: 161 more columns]

## Sheet: Lp. pentosus L33
	O12	IG10	UN03-28	DSM_20314	IG5	IG7	06B0048	KW1	O19	IG11	KZ0310	BGM48	IG8	O17	IG3	krglsrbmofpi2	68-1	UN03-35	IG9	IG6	ZFM94	KW2	L33	O11	UN03-143	IG12	KCA1	FL0421	SLC13	IG4	9D3	MS031	IG2	ATCC_8041	ZFM222
O12	1.0	0.9781607251746066	0.9784197848597811	0.9783945578399886	0.9788262912925842	0.9961506173524435	0.9757949009967627	0.9782988583683582	0.9785120625072015	0.9752671778351232	0.978052989135409	0.9905638589493655	0.9752742299208864	0.9780534319853155	0.9782251190804494	0.9773817220803591	0.9778350016185808	0.9784134812888318	0.9752938035838538	0.9781347415326359	0.9784583554393262	0.9790543689142969	0.9990227466439378	0.9779729761876442	0.9783998212633476	0.9753057410902193	0.9318844646095612	0.9782437885358931	0.9781475426830727	0.9781661069495861	0.9776515988162097	0.9779118480720452	0.9781473084391924	0.9784366468604464	0.9785798887337698
IG10	0.9781607251746066	1.0	0.9787383391675678	0.979185982657916	0.9804415191894444	0.979558589116482	0.97587631674813	0.9789694278951596	0.9798331834030355	0.9776233835516582	0.9785739848035268	0.9755917777193267	0.9775789018536468	0.984303717698997	0.9802103625228599	0.9787537390710336	0.9789123913739102	0.9787094626001007	0.9777027207056689	0.9801298848519344	0.9798246558935813	0.9797409838530546	0.978310734808176	0.9841232895850961	0.9787367037600487	0.977712597111971	0.932602642117016	0.9791191417879043	0.9800311691870323	0.9796690696279778	0.9803449072061077	0.9786002547719419	0.9949718990769754	0.979153902133438	0.9798693706921238
UN03-28	0.9784197848597811	0.9787383391675678	1.0	0.9976718021551227	0.9802770588618679	0.9793121012595725	0.9758165020887031	0.998563292183217	0.9801295075960016	0.977336429282939	0.9979621628318235	0.975921049487443	0.977309314322963	0.9923395563766515	0.9798192647569868	0.9794651033680619	0.9797380135840816	0.9998921034822807	0.9773178576422878	0.9799782144203779	0.9800465737447601	0.9983382213553906	0.9778485585076142	0.9922424633912623	0.9998030305721471	0.9773836914771649	0.9329201313989071	0.997899798449538	0.9809877356076977	0.9805701686559395	0.980206852581833	0.9979613304413394	0.9792542294979542	0.9976444659773137	0.9801013417936079
DSM_20314	0.9783945578399886	0.979185982657916	0.9976718021551227	1.0	0.9803848263183507	0.9792617656283187	0.9769188282788518	0.9980902181732707	0.9806068095583484	0.9769399866276148	0.9978200514783712	0.9769419648690162	0.9769233005933333	0.9935899725761388	0.9802699008169757	0.9789617110211437	0.9793415769992719	0.9977722533355694	0.9769430009579912	0.9803706220704063	0.9807498235985888	0.9977878091122289	0.9787017038075702	0.9935039284318115	0.9977840675368747	0.9769803282204751	0.9331192122127103	0.9988341800838025	0.9805067409600997	0.9804203109962027	0.9796240826764279	0.9978193228051666	0.9796847408049402	0.9999119593005126	0.9807245663553498
IG5	0.9788262912925842	0.9804415191894444	0.9802770588618679	0.9803848263183507	1.0	0.9793582893980869	0.975986435585394	0.9803333541613662	0.980490318758299	0.9787088631542994	0.9799104089572925	0.9758649285084503	0.9785872974655109	0.980371582262875	0.9992223266651662	0.9793907879398983	0.9798567523355113	0.9802087409446616	0.9787105356351806	0.999404802443967	0.9801647223907743	0.9810475643151764	0.9784040379725614	0.9802195663493581	0.9802516708891482	0.9786474715319682	0.9325169019531262	0.9801671336867108	0.9802972445340097	0.980273819314099	0.9807522009356872	0.9799147573185348	0.9809027367963855	0.9801819342237806	0.9800784989557972
IG7	0.9961506173524435	0.979558589116482	0.9793121012595725	0.9792617656283187	0.9793582893980869	1.0	0.9763172830717132	0.9796414094034557	0.9794681255964794	0.9773736384621783	0.9786440401983528	0.990465019074794	0.9774569707563127	0.9789848233548707	0.9794457387507166	0.9781075792697688	0.9786431268327066	0.9793317756484705	0.9774396795521876	0.978919162385202	0.9792930158186283	0.9792938104814624	0.9954804454842512	0.979067250721331	0.9793382695290074	0.9774228826270825	0.9322131388032261	0.9791724560608771	0.9794209755548046	0.9786235729287621	0.9788311154986664	0.978942600543726	0.9796323063621551	0.9792174506420435	0.9793277015648992
06B0048	0.9757949009967627	0.97587631674813	0.9758165020887031	0.9769188282788518	0.975986435585394	0.9763172830717132	1.0	0.9762961694585296	0.9766548267136279	0.9729985159034367	0.9759409317118894	0.9841296773761281	0.9730326149750281	0.9767128760606053	0.9757278820145988	0.9754120344308325	0.9756766884745961	0.9759140660995081	0.9730072624080542	0.9758782728502646	0.9766108112683349	0.9763408634005322	0.975530124033723	0.9767095297446824	0.9758649042892189	0.9731236999466588	0.9323894101290463	0.9763889288208469	0.9757326820958065	0.9758008025545483	0.9762881117410436	0.9758412347751989	0.9756143389620962	0.976814517998231	0.9765493616277326
KW1	0.9782988583683582	0.9789694278951596	0.998563292183217	0.9980902181732707	0.9803333541613662	0.9796414094034557	0.9762961694585296	1.0	0.9802388172661879	0.9772908751058648	0.997905975877193	0.975963302232267	0.9772685891003501	0.9925950839044603	0.9798572269343127	0.97920519335647	0.9795333052564982	0.9986233533592441	0.9772506620415835	0.980233519205354	0.9807604232506039	0.9983529749944091	0.9779637989271778	0.992433336888167	0.9986250725985374	0.9773664502208763	0.9335449578756104	0.9979127313191153	0.9811493582541089	0.9806610655687031	0.9802655551980011	0.9979009260057264	0.9794376284365868	0.9981450755925352	0.9807554197692557
O19	0.9785120625072015	0.9798331834030355	0.98013	0.980607	0.980490318758299	0.9794681255964794	0.9766548267136279	0.9802388172661879	1.0	0.9773899226289606	0.9801325748179338	0.9758588630692955	0.9773166106955143	0.9801544768183655	0.9797928141688061	0.9792958166747501	0.9793011923657878	0.9802724838797123	0.9773050321332948	0.9798973767103629	0.9986218375688443	0.9805333801319053	0.978242731310797	0.9800969934909884	0.9801848371881169	0.9773659597840706	0.9331220196353436	0.9804963052527574	0.9798508643645178	0.9798280215372311	0.9798043808027355	0.980218818380744	0.9794139952456714	0.980512357270743	0.9986600110472371
IG11	0.9752671778351232	0.9776233835516582	0.977336429282939	0.9769399866276148	0.9787088631542994	0.9773736384621783	0.9729985159034367	0.9772908751058648	0.9773899226289606	1.0	0.9771799409294268	0.9731977634444038	0.999775925744354	0.9770670454944222	0.9776949062648795	0.9824391151556661	0.9826443509361061	0.9774528621571343	0.999839466342893	0.9778948292511632	0.9775092858976133	0.9776601126501577	0.9754403220670061	0.9770976996574421	0.9774135051480318	0.9998751945632324	0.9330627374715766	0.9769811665242386	0.9776538715818485	0.9768206691225947	0.978516581132803	0.9772738124998245	0.9768558815975245	0.9771455255079825	0.977430816673165
KZ0310	0.978052989135409	0.9785739848035268	0.9979621628318235	0.9978200514783712	0.9799104089572925	0.9786440401983528	0.9759409317118894	0.997905975877193	0.9801325748179338	0.9771799409294268	1.0	0.9755752360718618	0.9771315362005071	0.991939649250543	0.9791732061727931	0.9793104003727163	0.9796245945288362	0.9980138088102889	0.977166564812844	0.9795987927895596	0.9804799920455515	0.9981054453096654	0.9773053713228317	0.9919687887676665	0.99798306080183	0.9771675806145587	0.933393111606746	0.9977651577312048	0.9811185965719208	0.9800915515828217	0.9801873400476121	0.9999100412487333	0.9786275298361778	0.998098720436325	0.9804935419793536
BGM48	0.9905638589493655	0.9755917777193267	0.975921049487443	0.9769419648690162	0.9758649285084503	0.990465019074794	0.9841296773761281	0.975963302232267	0.9758588630692955	0.9731977634444038	0.9755752360718618	1.0	0.9731869933925631	0.976366423021652	0.9750460885375469	0.9749619345657098	0.975463953942454	0.9759492217893265	0.973136114173687	0.975560142296288	0.9760005694252333	0.976120252567487	0.9896982130645497	0.9764312783309893	0.9759919540602796	0.973226399006833	0.9328650358197037	0.976876413552758	0.9758407891792679	0.9751924043352433	0.9761177347711348	0.9757636092017465	0.9754193522934987	0.9771178965856977	0.9760765140199316
IG8	0.9752742299208864	0.9775789018536468	0.977309314322963	0.9769233005933333	0.9785872974655109	0.9774569707563127	0.9730326149750281	0.9772685891003501	0.9773166106955143	0.999775925744354	0.9771315362005071	0.9731869933925631	1.0	0.9770169249696958	0.9777001291160643	0.9824235843940916	0.9825570411515682	0.9773865761027419	0.9996360550883345	0.9779727634606095	0.9774934366071446	0.977519209131789	0.9754542786476493	0.9770777392101644	0.9773288887562983	0.9997644166886378	0.9331030644396265	0.9769024937032575	0.9775450893129927	0.9768323420443563	0.9783865629291764	0.977121174378833	0.976940782048483	0.9770073053105457	0.9774896176077479
O17	0.9780534319853155	0.984303717698997	0.9923395563766515	0.9935899725761388	0.980371582262875	0.9789848233548707	0.9767128760606053	0.9925950839044603	0.9801544768183655	0.9770670454944222	0.991939649250543	0.976366423021652	0.9770169249696958	1.0	0.979729823509072	0.9783946617300118	0.978584515642612	0.9923613612527575	0.977074233495152	0.9802072692929766	0.9800415180848002	0.9925207023764337	0.9778605207992711	0.9999578935220743	0.9923484360026161	0.9770689759769793	0.9328083834416601	0.9934850572895496	0.9805590697168884	0.9800562003950429	0.979462490096898	0.992215970059107	0.9853594517827263	0.9936638250323659	0.9800015894245359
IG3	0.9782251190804494	0.9802103625228599	0.9798192647569868	0.9802699008169757	0.9992223266651662	0.9794457387507166	0.9757278820145988	0.9798572269343127	0.9797928141688061	0.9776949062648795	0.9791732061727931	0.9750460885375469	0.9777001291160643	0.979729823509072	1.0	0.9789771610738942	0.979521519997743	0.9799962859573245	0.977893655238409	0.9986697012271306	0.9800548986109919	0.9809298203960448	0.9777961211503715	0.9796193718253441	0.9800108132232841	0.9777766712514437	0.9324439573703025	0.980082077700182	0.9800728054592962	0.9801854293511981	0.9804390920192039	0.9794868171417748	0.9805942515988244	0.9801514506955322	0.9799222412119121
krglsrbmofpi2	0.9773817220803591	0.9787537390710336	0.9794651033680619	0.9789617110211437	0.9793907879398983	0.9781075792697688	0.9754120344308325	0.97920519335647	0.9792958166747501	0.9824391151556661	0.9793104003727163	0.9749619345657098	0.9824235843940916	0.9783946617300118	0.9789771610738942	1.0	0.9990153520291974	0.9795382688248238	0.9825013834409003	0.9794048526128384	0.9793819079416155	0.9790298943449287	0.9775619146973633	0.9784314678642364	0.9794723228207017	0.9824849883340269	0.9329707919692062	0.9787516292487934	0.9790532081098913	0.9785819757881818	0.9791403519455157	0.9794640921716599	0.9779361464994288	0.9789939066723876	0.9794369736795296
68-1	0.9778350016185808	0.9789123913739102	0.9797380135840816	0.9793415769992719	0.9798567523355113	0.9786431268327066	0.9756766884745961	0.9795333052564982	0.9793011923657878	0.9826443509361061	0.9796245945288362	0.975463953942454	0.9825570411515682	0.978584515642612	0.979521519997743	0.9990153520291974	1.0	0.9798007537542174	0.9827229668635893	0.9797383891009389	0.9797357107638899	0.9795723102698701	0.9779829689209313	0.97858245463858	0.9797950870122304	0.9827381607378657	0.9334807221189935	0.9791395541755139	0.9794559705413746	0.9791858174227223	0.9796525838042098	0.9798342357046872	0.9782304481910816	0.9794625033641261	0.9797791901892432
UN03-35	0.9784134812888318	0.9787094626001007	0.9998921034822807	0.9977722533355694	0.9802087409446616	0.9793317756484705	0.9759140660995081	0.9986233533592441	0.9802724838797123	0.9774528621571343	0.9980138088102889	0.9759492217893265	0.9773865761027419	0.9923613612527575	0.9799962859573245	0.9795382688248238	0.9798007537542174	1.0	0.9773689846158486	0.9798969243299199	0.9801135480946669	0.9983336649076023	0.9778041077131508	0.9922997721190158	0.9997919628030555	0.9774303938658737	0.9329439961303864	0.997887560653256	0.9810261706231757	0.9806225476233834	0.9802847275678946	0.9979551372490645	0.9792866560889438	0.9976222773368264	0.9801691216501822
IG9	0.9752938035838538	0.9777027207056689	0.9773178576422878	0.9769430009579912	0.9787105356351806	0.9774396795521876	0.9730072624080542	0.9772506620415835	0.9773050321332948	0.999839466342893	0.977166564812844	0.973136114173687	0.9996360550883345	0.977074233495152	0.977893655238409	0.9825013834409003	0.9827229668635893	0.9773689846158486	1.0	0.9778751484557776	0.9774748509559487	0.9775068674255405	0.9754202990890868	0.9770367783703839	0.9773187390641792	0.9997799017580677	0.9330765493643481	0.9768927358560832	0.9777063513289777	0.9768592129111136	0.9784932640833004	0.97716540470035	0.9768605864204382	0.9770483633105217	0.9774135134980259
IG6	0.9781347415326359	0.9801298848519344	0.9799782144203779	0.9803706220704063	0.999404802443967	0.978919162385202	0.9758782728502646	0.980233519205354	0.9798973767103629	0.9778948292511632	0.9795987927895596	0.975560142296288	0.9779727634606095	0.9802072692929766	0.9986697012271306	0.9794048526128384	0.9797383891009389	0.9798969243299199	0.9778751484557776	1.0	0.9798838905499128	0.980802605020276	0.9777135391410657	0.9801845437817945	0.9799806027832945	0.9779626547766472	0.9323060286563936	0.9802179927760989	0.9801046206390873	0.9802409487604522	0.9806282016838042	0.9795467988235305	0.9805083917962386	0.980245559840336	0.9798015602635243
ZFM94	0.9784583554393262	0.9798246558935813	0.9800465737447601	0.9807498235985888	0.9801647223907743	0.9792930158186283	0.9766108112683349	0.9807604232506039	0.9986218375688443	0.9775092858976133	0.9804799920455515	0.9760005694252333	0.9774934366071446	0.9800415180848002	0.9800548986109919	0.9793819079416155	0.9797357107638899	0.9801135480946669	0.9774748509559487	0.9798838905499128	1.0	0.980736917832941	0.9783356756755051	0.9799027287394486	0.9801471606510892	0.9776258549649839	0.9336717670133754	0.980403088482495	0.9798450494173555	0.9798264220178836	0.9800044169787681	0.9805687513358907	0.9792400067018483	0.9808922655970149	0.999944736551245
KW2	0.9790543689142969	0.9797409838530546	0.9983382213553906	0.9977878091122289	0.9810475643151764	0.9792938104814624	0.9763408634005322	0.9983529749944091	0.9805333801319053	0.9776601126501577	0.9981054453096654	0.976120252567487	0.977519209131789	0.9925207023764337	0.9809298203960448	0.9790298943449287	0.9795723102698701	0.9983336649076023	0.9775068674255405	0.980802605020276	0.980736917832941	1.0	0.9785409824116145	0.9923499698834772	0.9981931951657957	0.9776737221091549	0.9334704252863175	0.9980062786490178	0.9806799742318544	0.9809347621251823	0.9801720156834296	0.9981010121591198	0.979743061695383	0.9978434142122061	0.9807532072863495
L33	0.9990227466439378	0.978310734808176	0.9778485585076142	0.9787017038075702	0.9784040379725614	0.9954804454842512	0.975530124033723	0.9779637989271778	0.978242731310797	0.9754403220670061	0.9773053713228317	0.9896982130645497	0.9754542786476493	0.9778605207992711	0.9777961211503715	0.9775619146973633	0.9779829689209313	0.9778041077131508	0.9754202990890868	0.9777135391410657	0.9783356756755051	0.9785409824116145	1.0	0.9780277673356081	0.9778162172423308	0.9753194279998207	0.9321426284683461	0.9784583682238668	0.978147485768044	0.9776460527610985	0.9776624657942256	0.9776974035012711	0.9778818240744407	0.9787044184701534	0.9783658282051331
O11	0.9779729761876442	0.9841232895850961	0.9922424633912623	0.9935039284318115	0.9802195663493581	0.979067250721331	0.9767095297446824	0.992433336888167	0.9800969934909884	0.9770976996574421	0.9919687887676665	0.9764312783309893	0.9770777392101644	0.9999578935220743	0.9796193718253441	0.9784314678642364	0.97858245463858	0.9922997721190158	0.9770367783703839	0.9801845437817945	0.9799027287394486	0.9923499698834772	0.9780277673356081	1.0	0.9922556772882194	0.977154205123137	0.9327415354332076	0.9935053936080054	0.9804989703630722	0.979930975671115	0.9795772897160321	0.9921077925067113	0.9851963364053177	0.9936503483315648	0.9799841700414191
UN03-143	0.9783998212633476	0.9787367037600487	0.9998030305721471	0.9977840675368747	0.9802516708891482	0.9793382695290074	0.9758649042892189	0.9986250725985374	0.9801848371881169	0.9774135051480318	0.99798306080183	0.9759919540602796	0.9773288887562983	0.9923484360026161	0.9800108132232841	0.9794723228207017	0.9797950870122304	0.9997919628030555	0.9773187390641792	0.9799806027832945	0.9801471606510892	0.9981931951657957	0.9778162172423308	0.9922556772882194	1.0	0.9774463333978543	0.9328609939767382	0.9979290667253685	0.9809896919435432	0.9805162487747948	0.9802211864234243	0.9978953773123374	0.9793234185696442	0.9976252136911692	0.9801222878459327
IG12	0.9753057410902193	0.977712597111971	0.9773836914771649	0.9769803282204751	0.9786474715319682	0.9774228826270825	0.9731236999466588	0.9773664502208763	0.9773659597840706	0.9998751945632324	0.9771675806145587	0.973226399006833	0.9997644166886378	0.9770689759769793	0.9777766712514437	0.9824849883340269	0.9827381607378657	0.9774303938658737	0.9997799017580677	0.9779626547766472	0.9776258549649839	0.9776737221091549	0.9753194279998207	0.977154205123137	0.9774463333978543	1.0	0.9331215725246458	0.9770244583360161	0.9776961844014547	0.9768623561872198	0.9785179662237244	0.97723471551799	0.976901914409046	0.977173276164148	0.9775511562874517
KCA1	0.9318844646095612	0.932602642117016	0.9329201313989071	0.9331192122127103	0.9325169019531262	0.9322131388032261	0.9323894101290463	0.9335449578756104	0.9331220196353436	0.9330627374715766	0.933393111606746	0.9328650358197037	0.9331030644396265	0.9328083834416601	0.9324439573703025	0.9329707919692062	0.9334807221189935	0.9329439961303864	0.9330765493643481	0.9323060286563936	0.9336717670133754	0.9334704252863175	0.9321426284683461	0.9327415354332076	0.9328609939767382	0.9331215725246458	1.0	0.9329712143892661	0.9336075934257156	0.9334164090407189	0.9332414242150701	0.9333863702459486	0.9321783414118684	0.933480030753435	0.9336238855734531
FL0421	0.9782437885358931	0.9791191417879043	0.997899798449538	0.9988341800838025	0.9801671336867108	0.9791724560608771	0.9763889288208469	0.9979127313191153	0.9804963052527574	0.9769811665242386	0.9977651577312048	0.976876413552758	0.9769024937032575	0.9934850572895496	0.980082077700182	0.9787516292487934	0.9791395541755139	0.997887560653256	0.9768927358560832	0.9802179927760989	0.980403088482495	0.9980062786490178	0.9784583682238668	0.9935053936080054	0.9979290667253685	0.9770244583360161	0.9329712143892661	1.0	0.9805120476057454	0.980160122191009	0.9793428408703683	0.9977713366238635	0.9793547829837076	0.9989031713581481	0.9803808980226173
SLC13	0.9781475426830727	0.9800311691870323	0.9809877356076977	0.9805067409600997	0.9802972445340097	0.9794209755548046	0.9757326820958065	0.9811493582541089	0.9798508643645178	0.9776538715818485	0.9811185965719208	0.9758407891792679	0.9775450893129927	0.9805590697168884	0.9800728054592962	0.9790532081098913	0.9794559705413746	0.9810261706231757	0.9777063513289777	0.9801046206390873	0.9798450494173555	0.9806799742318544	0.978147485768044	0.9804989703630722	0.9809896919435432	0.9776961844014547	0.9336075934257156	0.9805120476057454	1.0	0.9810054678351557	0.9808221433479085	0.9811337368034977	0.9799224361801628	0.980696187085106	0.9799602118176314
IG4	0.9781661069495861	0.9796690696279778	0.9805701686559395	0.9804203109962027	0.980273819314099	0.9786235729287621	0.9758008025545483	0.9806610655687031	0.9798280215372311	0.9768206691225947	0.9800915515828217	0.9751924043352433	0.9768323420443563	0.9800562003950429	0.9801854293511981	0.9785819757881818	0.9791858174227223	0.9806225476233834	0.9768592129111136	0.9802409487604522	0.9798264220178836	0.9809347621251823	0.9776460527610985	0.979930975671115	0.9805162487747948	0.9768623561872198	0.9334164090407189	0.980160122191009	0.9810054678351557	1.0	0.9792299145665214	0.9801690475962046	0.9795165725864814	0.9802681383619773	0.9799061706468031
9D3	0.9776515988162097	0.9803449072061077	0.980206852581833	0.9796240826764279	0.9807522009356872	0.9788311154986664	0.9762881117410436	0.9802655551980011	0.9798043808027355	0.978516581132803	0.9801873400476121	0.9761177347711348	0.9783865629291764	0.979462490096898	0.9804390920192039	0.9791403519455157	0.9796525838042098	0.9802847275678946	0.9784932640833004	0.9806282016838042	0.9800044169787681	0.9801720156834296	0.9776624657942256	0.9795772897160321	0.9802211864234243	0.9785179662237244	0.9332414242150701	0.9793428408703683	0.9808221433479085	0.9792299145665214	1.0	0.9802498988726657	0.9798472280636636	0.9797859544169316	0.9800206993995704
MS031	0.9779118480720452	0.9786002547719419	0.9979613304413394	0.9978193228051666	0.9799147573185348	0.978942600543726	0.9758412347751989	0.9979009260057264	0.980218818380744	0.9772738124998245	0.9999100412487333	0.9757636092017465	0.977121174378833	0.992215970059107	0.9794868171417748	0.9794640921716599	0.9798342357046872	0.9979551372490645	0.97716540470035	0.9795467988235305	0.9805687513358907	0.9981010121591198	0.9776974035012711	0.9921077925067113	0.9978953773123374	0.97723471551799	0.9333863702459486	0.9977713366238635	0.9811337368034977	0.9801690475962046	0.9802498988726657	1.0	0.9789160548242113	0.9981010604190693	0.980572131211255
IG2	0.9781473084391924	0.9949718990769754	0.9792542294979542	0.9796847408049402	0.9809027367963855	0.9796323063621551	0.9756143389620962	0.9794376284365868	0.9794139952456714	0.9768558815975245	0.9786275298361778	0.9754193522934987	0.976940782048483	0.9853594517827263	0.9805942515988244	0.9779361464994288	0.9782304481910816	0.9792866560889438	0.9768605864204382	0.9805083917962386	0.9792400067018483	0.979743061695383	0.9778818240744407	0.9851963364053177	0.9793234185696442	0.976901914409046	0.9321783414118684	0.9793547829837076	0.9799224361801628	0.9795165725864814	0.9798472280636636	0.9789160548242113	1.0	0.9795263260670969	0.9789480500270364
ATCC_8041	0.9784366468604464	0.979153902133438	0.9976444659773137	0.9999119593005126	0.9801819342237806	0.9792174506420435	0.976814517998231	0.9981450755925352	0.980512357270743	0.9771455255079825	0.998098720436325	0.9771178965856977	0.9770073053105457	0.9936638250323659	0.9801514506955322	0.9789939066723876	0.9794625033641261	0.9976222773368264	0.9770483633105217	0.980245559840336	0.9808922655970149	0.9978434142122061	0.9787044184701534	0.9936503483315648	0.9976252136911692	0.977173276164148	0.933480030753435	0.9989031713581481	0.980696187085106	0.9802681383619773	0.9797859544169316	0.9981010604190693	0.9795263260670969	1.0	0.9809121216877683
ZFM222	0.9785798887337698	0.9798693706921238	0.9801013417936079	0.9807245663553498	0.9800784989557972	0.9793277015648992	0.9765493616277326	0.9807554197692557	0.9986600110472371	0.977430816673165	0.9804935419793536	0.9760765140199316	0.9774896176077479	0.9800015894245359	0.9799222412119121	0.9794369736795296	0.9797791901892432	0.9801691216501822	0.9774135134980259	0.9798015602635243	0.999944736551245	0.9807532072863495	0.9783658282051331	0.9799841700414191	0.9801222878459327	0.9775511562874517	0.9336238855734531	0.9803808980226173	0.9799602118176314	0.9799061706468031	0.9800206993995704	0.980572131211255	0.9789480500270364	0.9809121216877683	1.0
