# Supplementary material for: Development of a Multiplex PCR Assay for Efficient Detection of Two Potential Probiotic Strains Using Whole Genome-Based Primers
Source: Microorganisms. 2023 Oct 13;11(10):2553. doi: 10.3390/microorganisms11102553 (PMC10609308; doi:10.3390/microorganisms11102553)
Supplement: Supplementary file 1 [file microorganisms-11-02553-s001.zip › Table S2.xlsx]

## Sheet: Lp. plantarum L125 node blastn
Number of nodes over 1kb: 31
Databases: Refseq genomes and nr/nt
RefSeq Genome Database (refseq_genomes)										Nucleotide collection (nr/nt)
	Description	Scientific Name	Max score	Total score	Query Cover	E value	Percentage Identity	Accession Length	Accession	>NODE_1_length_11465_cov_965.028539	Description	Scientific Name	Max score	Total score	Query Cover	E value	Percentage Identity	Accession Length	Accession
>NODE_1_length_11465_cov_965.028539	Lactiplantibacillus plantarum strain L125 scaffold27_size17875, whole genome shotgun sequence	Lactiplantibacillus plantarum	20636	41928	1	0.0	99.92%	17875	NZ_JAIGOE010000027.1		Lacticaseibacillus paracasei strain ZFM54 chromosome, complete genome	Lacticaseibacillus paracasei	8363	15288	0.54	0.0	97.86%	3015887	CP032637.1
	Lacticaseibacillus paracasei strain DmW_181 NODE_21_length_15860_cov_4.995208, whole genome shotgun sequence	Lacticaseibacillus paracasei	8363	8363	0.42	0.0	97.86%	16076	NZ_NDXH01000021.1		Lacticaseibacillus paracasei subsp. paracasei strain TMW 1.1434 chromosome, complete genome	Lacticaseibacillus paracasei subsp. paracasei	8334	18366	0.54	0.0	97.78%	3063698	CP016355.1
	Lacticaseibacillus paracasei strain ZFM54 chromosome, complete genome	Lacticaseibacillus paracasei	8363	15120	0.53	0.0	97.86%	3015887	NZ_CP032637.1		Lacticaseibacillus paracasei subsp. paracasei strain GR0548 chromosome, complete genome	Lacticaseibacillus paracasei subsp. paracasei	8327	8409	0.42	0.0	97.69%	2939246	CP078097.1
	Lacticaseibacillus paracasei strain FAM10859 FAM10859_scaffold_0007, whole genome shotgun sequence	Lacticaseibacillus paracasei	8359	8359	0.42	0.0	97.86%	734675	NZ_LKFC01000007.1		Lacticaseibacillus paracasei strain TK-P4A chromosome, complete genome	Lacticaseibacillus paracasei	8267	10039	0.53	0.0	97.43%	3020185	CP045567.1
	Lacticaseibacillus paracasei subsp. paracasei strain MI29 10734.LP29.1.1.LP29.00001.10734.LP29.1, whole genome shotgun sequence	Lacticaseibacillus paracasei subsp. paracasei	8350	18382	0.54	0.0	97.82%	3063775	NZ_JARWZL010000001.1		Lacticaseibacillus paracasei subsp. tolerans strain FX-6-1 chromosome, complete genome	Lacticaseibacillus paracasei subsp. tolerans	8241	24765	0.6	0.0	97.73%	3247002	CP109945.1
	Lacticaseibacillus paracasei strain CIRM-BIA 288 NODE_170_length_149794_cov_3.000040, whole genome shotgun sequence	Lacticaseibacillus paracasei	8342	8342	0.42	0.0	97.80%	149890	NZ_RIPB01000139.1		Lacticaseibacillus paracasei subsp. tolerans strain FX-6 chromosome, complete genome	Lacticaseibacillus paracasei subsp. tolerans	8241	22996	0.6	0.0	97.73%	3214847	CP109944.1
	Lacticaseibacillus paracasei subsp. paracasei strain TMW 1.1434 chromosome, complete genome	Lacticaseibacillus paracasei subsp. paracasei	8334	18366	0.54	0.0	97.78%	3063698	NZ_CP016355.1		Lacticaseibacillus paracasei strain 401 chromosome, complete genome	Lacticaseibacillus paracasei	8055	11567	0.53	0.0	97.34%	3101562	CP098411.1
	Lacticaseibacillus paracasei subsp. paracasei strain GR0548 chromosome, complete genome	Lacticaseibacillus paracasei subsp. paracasei	8327	8409	0.42	0.0	97.69%	2939246	NZ_CP078097.1		Lacticaseibacillus paracasei strain NG-LCU-NJ2 chromosome	Lacticaseibacillus paracasei	6907	6985	0.42	0.0	91.14%	2845299	CP115444.1
	Lacticaseibacillus paracasei strain OF26-11pH5A OF26-11pH5A.Scaf52, whole genome shotgun sequence	Lacticaseibacillus paracasei	8309	8309	0.42	0.0	97.61%	10215	NZ_JAQEXA010000052.1		Lacticaseibacillus paracasei strain Lpc10 chromosome, complete genome	Lacticaseibacillus paracasei	6726	6808	0.34	0.0	97.70%	3052122	CP029686.1
	Lacticaseibacillus paracasei strain L9D contig_19, whole genome shotgun sequence	Lacticaseibacillus paracasei	8309	8309	0.42	0.0	97.61%	25373	NZ_MBTZ01000050.1		Lacticaseibacillus paracasei strain TCS chromosome, complete genome	Lacticaseibacillus paracasei	6428	14467	0.51	0.0	98.20%	3077701	CP038153.1
	Lacticaseibacillus paracasei strain TK-P4A chromosome, complete genome	Lacticaseibacillus paracasei	8267	10039	0.53	0.0	97.43%	3020185	NZ_CP045567.1		Lacticaseibacillus paracasei strain CBA3611 chromosome, complete genome	Lacticaseibacillus paracasei	6428	14467	0.51	0.0	98.20%	3035735	CP041657.1
	Lacticaseibacillus paracasei strain UMB7433A NODE_39_length_52544_cov_78.827053, whole genome shotgun sequence	Lacticaseibacillus paracasei	8241	8241	0.42	0.0	97.73%	52544	NZ_JASOLX010000025.1		Lacticaseibacillus paracasei subsp. tolerans strain AO356 chromosome, complete genome	Lacticaseibacillus paracasei subsp. tolerans	6428	14467	0.51	0.0	98.20%	3022095	CP025499.1
	Lacticaseibacillus paracasei strain UMB7433B NODE_36_length_31481_cov_27.108776, whole genome shotgun sequence	Lacticaseibacillus paracasei	8241	8241	0.42	0.0	97.73%	31481	NZ_JASOUK010000036.1		Lacticaseibacillus paracasei strain GM-080 chromosome, complete genome	Lacticaseibacillus paracasei	6428	14467	0.51	0.0	98.20%	3140923	CP095406.1
	Lacticaseibacillus paracasei strain MSK.19.8 MPLJHCEC_23, whole genome shotgun sequence	Lacticaseibacillus paracasei	8241	8241	0.42	0.0	97.73%	47550	NZ_JAJBRP010000023.1		Lacticaseibacillus paracasei subsp. paracasei strain 01 chromosome, complete genome	Lacticaseibacillus paracasei subsp. paracasei	6428	14485	0.51	0.0	98.20%	3076746	CP102530.1
	Lacticaseibacillus paracasei strain FAM19353 FAM19353_scaffold_0045, whole genome shotgun sequence	Lacticaseibacillus paracasei	8241	8241	0.42	0.0	97.73%	47883	NZ_LKFX01000045.1		Lacticaseibacillus paracasei strain VHProbi F22 chromosome, complete genome	Lacticaseibacillus paracasei	6428	14485	0.51	0.0	98.20%	3076758	CP089307.1
	Lacticaseibacillus paracasei strain FAM3228 FAM3228_scaffold_0002, whole genome shotgun sequence	Lacticaseibacillus paracasei	8241	9086	0.46	0.0	97.73%	2439857	NZ_LKGE01000002.1		Lactobacillus paracasei strain W56 genome assembly, CHRI	Lacticaseibacillus paracasei	6428	14591	0.51	0.0	98.20%	3075780	HE970764.1
	Lacticaseibacillus paracasei subsp. tolerans strain FX-6 chromosome, complete genome	Lacticaseibacillus paracasei subsp. tolerans	8241	22770	0.59	0.0	97.73%	3214847	NZ_CP109944.1		Lactobacillus paracasei strain BD-II, complete genome	Lacticaseibacillus paracasei	6428	12806	0.51	0.0	98.20%	3069926	CP002618.1
	Lacticaseibacillus paracasei subsp. tolerans strain FX-6-1 chromosome, complete genome	Lacticaseibacillus paracasei subsp. tolerans	8241	24427	0.59	0.0	97.73%	3247002	NZ_CP109945.1		Lactobacillus paracasei strain LC2W, complete genome	Lacticaseibacillus paracasei	6428	14472	0.51	0.0	98.20%	3039042	CP002616.1
	Lacticaseibacillus paracasei strain RI-195 p1551o1945-16_S16_L001_R1_001_(paired)_contig_94, whole genome shotgun sequence	Lacticaseibacillus paracasei	8237	8237	0.42	0.0	97.71%	8895	NZ_MKGA01000094.1		Lactobacillus paracasei strain BL23 genome assembly	Lacticaseibacillus paracasei	6428	14467	0.51	0.0	98.20%	3079196	FM177140.1
	Lacticaseibacillus paracasei strain RI-194 p1551o1945-15_S15_L001_R1_001_(paired)_contig_48, whole genome shotgun sequence	Lacticaseibacillus paracasei	8237	8237	0.42	0.0	97.71%	46510	NZ_MKFZ01000048.1		Lacticaseibacillus paracasei strain VHProbi O44 chromosome, complete genome	Lacticaseibacillus paracasei	6399	17620	0.52	0.0	90.55%	3105961	CP104303.1
	Lacticaseibacillus paracasei subsp. paracasei Lpp46 contig00019, whole genome shotgun sequence	Lacticaseibacillus paracasei subsp. paracasei Lpp46	8204	8204	0.41	0.0	97.86%	8797	NZ_ANMJ01000016.1		Lactobacillus hokkaidonensis plasmid pLOOC260-2 DNA, complete genome	Paucilactobacillus hokkaidonensis JCM 18461	6349	7589	0.4	0.0	98.05%	40971	AP014682.1
	Lacticaseibacillus paracasei strain INIA P272 isolate INIA P272, whole genome shotgun sequence	Lacticaseibacillus paracasei	8183	9236	0.5	0.0	97.62%	221445	NZ_CABFNE010000005.1		Lacticaseibacillus paracasei strain BCRC-16100 chromosome	Lacticaseibacillus paracasei	4795	6188	0.41	0.0	86.97%	3029123	CP086132.1
	Lacticaseibacillus paracasei strain OF45-17pH9TA OF45-17pH9TA.Scaf6, whole genome shotgun sequence	Lacticaseibacillus paracasei	8150	8150	0.42	0.0	97.47%	135961	NZ_JAQEZC010000006.1		Lacticaseibacillus paracasei subsp. paracasei strain IBB3423 chromosome, complete genome	Lacticaseibacillus paracasei subsp. paracasei	4218	12650	0.33	0.0	98.32%	3183386	CP022954.1
	Lacticaseibacillus paracasei strain 401 chromosome, complete genome	Lacticaseibacillus paracasei	8055	11455	0.52	0.0	97.34%	3101562	NZ_CP098411.1		Lacticaseibacillus paracasei strain KL1 chromosome, complete genome	Lacticaseibacillus paracasei	2822	24485	0.41	0.0	84.89%	2918888	CP013921.1
	Lacticaseibacillus paracasei strain Kef-w7 NODE_32_length_35563_cov_43.048312, whole genome shotgun sequence	Lacticaseibacillus paracasei	8033	8033	0.41	0.0	97.53%	35563	NZ_JAGPZR010000032.1		Lactobacillus paracasei N1115, complete genome	Lacticaseibacillus paracasei N1115	2818	20871	0.39	0.0	84.85%	2938059	CP007122.1
	Lacticaseibacillus paracasei strain Kef-w20 NODE_29_length_35563_cov_25.653319, whole genome shotgun sequence	Lacticaseibacillus paracasei	8033	8033	0.41	0.0	97.53%	35563	NZ_JAGPZE010000029.1		Lacticaseibacillus paracasei strain EG9 chromosome, complete genome	Lacticaseibacillus paracasei	2815	16300	0.39	0.0	85.01%	2927257	CP029546.1
	Lacticaseibacillus paracasei strain Kef-w17 NODE_31_length_35563_cov_40.434699, whole genome shotgun sequence	Lacticaseibacillus paracasei	8033	8033	0.41	0.0	97.53%	35563	NZ_JAGPZH010000031.1		Lacticaseibacillus paracasei strain VHProbi M56 chromosome, complete genome	Lacticaseibacillus paracasei	2774	11192	0.25	0.0	98.38%	3039086	CP094959.1
	Lacticaseibacillus paracasei strain Kef-w19 NODE_30_length_35563_cov_39.169178, whole genome shotgun sequence	Lacticaseibacillus paracasei	8033	8033	0.41	0.0	97.53%	35563	NZ_JAGPZF010000030.1		Lacticaseibacillus paracasei subsp. tolerans strain MGB0625 chromosome, complete genome	Lacticaseibacillus paracasei subsp. tolerans	2720	13147	0.28	0.0	92.67%	3202250	CP064311.1
	Lacticaseibacillus paracasei strain NG-LCU-NJ2 chromosome	Lacticaseibacillus paracasei	6907	6985	0.42	0.0	91.14%	2845299	NZ_CP115444.1		Lacticaseibacillus paracasei subsp. paracasei DNA, complete genome	Lacticaseibacillus paracasei subsp. paracasei	2705	15814	0.36	0.0	87.63%	2995875	AP012541.1
	Lacticaseibacillus paracasei subsp. tolerans Lpl7 contig00029, whole genome shotgun sequence	Lacticaseibacillus paracasei subsp. tolerans Lpl7	6906	6906	0.35	0.0	97.64%	35381	NZ_ANKV01000029.1		Lactiplantibacillus plantarum strain LLY-606 plasmid p.LLY60601, complete sequence	Lactiplantibacillus plantarum	2553	4388	0.36	0.0	85.48%	64808	CP023307.1
	Lacticaseibacillus paracasei subsp. tolerans Lpl14 contig00029, whole genome shotgun sequence	Lacticaseibacillus paracasei subsp. tolerans Lpl14	6906	6906	0.35	0.0	97.64%	35384	NZ_ANKB01000029.1		Lactiplantibacillus plantarum strain L75a plasmid unnamed4, complete sequence	Lactiplantibacillus plantarum	2537	4284	0.36	0.0	85.42%	65192	CP074423.1
	Lacticaseibacillus paracasei strain T71499 ctg23_00012, whole genome shotgun sequence	Lacticaseibacillus paracasei	6901	6901	0.35	0.0	97.62%	105181	NZ_AFYP01000023.1		Lactobacillus sp. CBA3606 chromosome, complete genome	Lactobacillus sp. CBA3606	2534	3682	0.28	0.0	87.01%	2449069	CP027194.1
	Lacticaseibacillus paracasei strain BM-LC14617 scaffold97, whole genome shotgun sequence	Lacticaseibacillus paracasei	6800	8280	0.42	0.0	97.47%	10873	NZ_LTDP01000055.1		Lactobacillus sakei strain TMW 1.578 plasmid pL1578-1, complete sequence	Latilactobacillus sakei	1791	4354	0.19	0.0	93.80%	34136	CP017571.1
	Lacticaseibacillus paracasei strain Lpc10 chromosome, complete genome	Lacticaseibacillus paracasei	6726	6808	0.34	0.0	97.70%	3052122	NZ_CP029686.1		Lactobacillus sakei strain TMW 1.114 plasmid pL1114-1, complete sequence	Latilactobacillus sakei	1791	4354	0.19	0.0	93.80%	34136	CP017567.1
	Levilactobacillus brevis isolate G430, whole genome shotgun sequence	Levilactobacillus brevis	6553	6553	0.32	0.0	98.54%	4842	NZ_FPCM01000139.1		Lactobacillus sakei strain TMW 1.417 plasmid pL1417-1, complete sequence	Latilactobacillus sakei	1755	2284	0.16	0.0	93.56%	64141	CP017569.1
	Lacticaseibacillus paracasei strain CIRM-BIA 770 NODE_179_length_45907_cov_2.000000, whole genome shotgun sequence	Lacticaseibacillus paracasei	6428	6428	0.32	0.0	98.20%	45995	NZ_RIPE01000114.1		Lactobacillus sakei isolate MFPB19 genome assembly, plasmid: 2	Latilactobacillus sakei	1737	2266	0.16	0.0	92.78%	57338	LT960785.1
	Lacticaseibacillus paracasei strain 1001095st2_H2_1025SCRN_200924 NODE_24_length_34450_cov_20.307945, whole genome shotgun sequence	Lacticaseibacillus paracasei	6428	6428	0.32	0.0	98.20%	34450	NZ_JAQLVS010000024.1		Latilactobacillus sakei strain E28G chromosome	Latilactobacillus sakei	1737	2266	0.16	0.0	92.78%	2012210	CP043728.1
	Lacticaseibacillus paracasei strain 1001095st2_D7_1025SCRN_200924 NODE_23_length_34450_cov_20.777180, whole genome shotgun sequence	Lacticaseibacillus paracasei	6428	6428	0.32	0.0	98.20%	34450	NZ_JAQLVT010000023.1		Lactobacillus sakei strain KCA311 plasmid pKCA54, complete sequence	Latilactobacillus sakei	1720	2248	0.16	0.0	92.86%	54152	KF559312.1
	Lacticaseibacillus paracasei COM0101, whole genome shotgun sequence	Lacticaseibacillus paracasei COM0101	6428	6428	0.32	0.0	98.20%	10338	NZ_BAGT01000184.1		Levilactobacillus suantsaii strain CBA3634 plasmid pCBA3634-01, complete sequence	Levilactobacillus suantsaii	1714	3028	0.22	0.0	95.85%	42774	CP059604.1
	Lacticaseibacillus paracasei strain CIRM-BIA 1444 NODE_11_length_45907_cov_2.000000, whole genome shotgun sequence	Lacticaseibacillus paracasei	6428	6428	0.32	0.0	98.20%	45995	NZ_RIPH01000009.1		Lacticaseibacillus paracasei strain FAM18149 chromosome, complete genome	Lacticaseibacillus paracasei	1711	12365	0.2	0.0	97.17%	2710941	CP017261.1
	Lacticaseibacillus paracasei strain DIALYac NODE_24_length_34550_cov_18.794265, whole genome shotgun sequence	Lacticaseibacillus paracasei	6428	6428	0.32	0.0	98.20%	34550	NZ_JAJPDK010000026.1		Lactobacillus paracasei strain CAUH35, complete genome	Lacticaseibacillus paracasei	1707	12829	0.2	0.0	97.07%	2770411	CP012187.1
	Lacticaseibacillus paracasei strain EPS DA-BACS 55447.DLP1366.115DLP1366.0001555447.DLP1366.1, whole genome shotgun sequence	Lacticaseibacillus paracasei	6428	6428	0.32	0.0	98.20%	75554	NZ_JAODHF010000015.1		Lactobacillus sakei strain FLEC01 genome assembly, plasmid: 2	Latilactobacillus sakei	1704	2290	0.16	0.0	92.11%	31701	LT960778.1
	Lacticaseibacillus paracasei strain 88 NODE_34_length_45911_cov_13.017665, whole genome shotgun sequence	Lacticaseibacillus paracasei	6428	6428	0.32	0.0	98.20%	46003	NZ_VDMT01000034.1		Lactobacillus plantarum strain TMW 1.277 plasmid pL1277-5, complete sequence	Lactiplantibacillus plantarum	1700	2892	0.17	0.0	95.57%	25864	CP017368.1
	Lacticaseibacillus paracasei strain CIRM-BIA 2130 NODE_10_length_45907_cov_2.000000, whole genome shotgun sequence	Lacticaseibacillus paracasei	6428	6428	0.32	0.0	98.20%	45995	NZ_RIPK01000010.1		Lactobacillus plantarum strain TMW 1.25 plasmid pL125-4, complete sequence	Lactiplantibacillus plantarum	1700	3077	0.24	0.0	95.57%	26872	CP017358.1
	Lacticaseibacillus paracasei strain PB5 23, whole genome shotgun sequence	Lacticaseibacillus paracasei	6428	6428	0.32	0.0	98.20%	34357	NZ_JAOVFD010000023.1		Pediococcus damnosus strain TMW 2.1535 plasmid pL21535-2, complete sequence	Pediococcus damnosus	1700	2880	0.17	0.0	95.48%	55446	CP012290.1
	Lacticaseibacillus paracasei strain PB6 25, whole genome shotgun sequence	Lacticaseibacillus paracasei	6428	6428	0.32	0.0	98.20%	34356	NZ_JAOTPZ010000025.1		Lacticaseibacillus rhamnosus strain VSI43 plasmid pLrVSI43_1, complete sequence	Lacticaseibacillus rhamnosus	1696	5083	0.2	0.0	95.47%	39974	CP118051.1
	Lacticaseibacillus paracasei strain ATCC 27092 flattened_line_26, whole genome shotgun sequence	Lacticaseibacillus paracasei	6428	6428	0.32	0.0	98.20%	75699	NZ_JAMOIQ010000014.1		Latilactobacillus sakei strain ye plasmid unnamed, complete sequence	Latilactobacillus sakei	1696	2196	0.16	0.0	92.01%	74183	MW174861.1
	Lacticaseibacillus paracasei strain 1001095IJ_161003_H4 NODE_18_length_45973_cov_21.564, whole genome shotgun sequence	Lacticaseibacillus paracasei	6428	6428	0.32	0.0	98.20%	45973	NZ_JADMSR010000018.1		Latilactobacillus sakei strain Yak-LI plasmid unnamed2, complete sequence	Latilactobacillus sakei	1696	2196	0.16	0.0	92.01%	74183	MW265923.1
	Lacticaseibacillus paracasei strain VA02-1AN NODE_25_length_34550_cov_48.219417, whole genome shotgun sequence	Lacticaseibacillus paracasei	6428	6428	0.32	0.0	98.20%	34550	NZ_JAAJBK010000025.1		Lactobacillus paracollinoides strain TMW 1.1994 plasmid pL11994-1, complete sequence	Secundilactobacillus paracollinoides	1695	4954	0.28	0.0	95.39%	45958	CP014916.1
	Lacticaseibacillus paracasei strain SA5 contig00050, whole genome shotgun sequence	Lacticaseibacillus paracasei	6428	6428	0.32	0.0	98.20%	7992	NZ_VCMK01000050.1		Secundilactobacillus paracollinoides strain TMW 1.1979 plasmid pL11979-2, complete sequence	Secundilactobacillus paracollinoides	1695	3887	0.28	0.0	95.39%	35858	CP014914.1
	Lacticaseibacillus paracasei strain DUP 13076 NODE_13_length_75555_cov_38.8602, whole genome shotgun sequence	Lacticaseibacillus paracasei	6428	6428	0.32	0.0	98.20%	75555	NZ_PKQJ01000013.1		Tetragenococcus halophilus plasmid pTDC-B DNA, complete sequence, strain: TyrB	Tetragenococcus halophilus	1695	2162	0.09	0.0	95.39%	28689	AB914743.1
	Lacticaseibacillus paracasei strain VHProbi F22 chromosome, complete genome	Lacticaseibacillus paracasei	6428	14372	0.5	0.0	98.20%	3076758	NZ_CP089307.1		Tetragenococcus halophilus plasmid pTDC-A DNA, complete sequence, strain: TyrA	Tetragenococcus halophilus	1695	2162	0.09	0.0	95.39%	27115	AB914479.1
	Lacticaseibacillus paracasei strain GMNL-855 scf7180000000006, whole genome shotgun sequence	Lacticaseibacillus paracasei	6428	14354	0.5	0.0	98.20%	3118787	NZ_JAJGOR010000001.1		Lactiplantibacillus plantarum strain KLDS1.0386 plasmid p3, complete sequence	Lactiplantibacillus plantarum	1695	3579	0.24	0.0	95.39%	41825	CP071895.1
	Lacticaseibacillus paracasei strain TCS chromosome, complete genome	Lacticaseibacillus paracasei	6428	14354	0.5	0.0	98.20%	3077701	NZ_CP038153.1		Lactobacillus sakei strain J54 genome assembly, plasmid: 2	Latilactobacillus sakei	1691	2216	0.16	0.0	91.93%	33463	LT960791.1
	Lacticaseibacillus paracasei strain CBA3611 chromosome, complete genome	Lacticaseibacillus paracasei	6428	14354	0.5	0.0	98.20%	3035735	NZ_CP041657.1		Lacticaseibacillus rhamnosus strain GR-1 plasmid p1, complete sequence	Lacticaseibacillus rhamnosus	1691	2472	0.15	0.0	95.38%	25480	CP102543.1
	Lacticaseibacillus paracasei subsp. tolerans strain AO356 chromosome, complete genome	Lacticaseibacillus paracasei subsp. tolerans	6428	14354	0.5	0.0	98.20%	3022095	NZ_CP025499.1		Lacticaseibacillus rhamnosus strain CLK 101 plasmid unnamed1	Lacticaseibacillus rhamnosus	1691	2472	0.15	0.0	95.38%	25480	CP101644.1
	Lacticaseibacillus paracasei, complete sequence	Lacticaseibacillus paracasei	6428	14421	0.5	0.0	98.20%	3075780	NC_018641.1		Lactiplantibacillus plantarum strain 83-18 plasmid p83-18.1, complete sequence	Lactiplantibacillus plantarum	1691	3238	0.17	0.0	95.29%	67195	CP046661.1
	Lacticaseibacillus paracasei, complete sequence	Lacticaseibacillus paracasei	6428	12692	0.5	0.0	98.20%	3069926	NC_017474.1		Levilactobacillus brevis strain UCCLB556 plasmid pUCCLB556_C, complete sequence	Levilactobacillus brevis	1687	3213	0.25	0.0	95.28%	30514	CP031177.1
	Lacticaseibacillus paracasei, complete sequence	Lacticaseibacillus paracasei	6428	14358	0.5	0.0	98.20%	3039042	NC_017473.1		Pediococcus damnosus strain TMW 2.1533 plasmid pL21533-3, complete sequence	Pediococcus damnosus	1686	3004	0.18	0.0	95.20%	61853	CP012278.1
	Lacticaseibacillus paracasei strain GM-080 chromosome, complete genome	Lacticaseibacillus paracasei	6428	14354	0.5	0.0	98.20%	3140923	NZ_CP095406.1		Lactobacillus sakei strain MFPB16A1401 genome assembly, plasmid: 2	Latilactobacillus sakei	1676	2201	0.16	0.0	91.94%	47094	LT960789.1
	Lacticaseibacillus paracasei, complete sequence	Lacticaseibacillus paracasei	6428	14354	0.5	0.0	98.20%	3079196	NC_010999.1		Oenococcus sp. UCMA 16435 chromosome, complete genome	Oenococcus sp. UCMA 16435	1646	4694	0.26	0.0	94.43%	2026464	CP030868.2
	Lacticaseibacillus paracasei subsp. paracasei strain 01 chromosome, complete genome	Lacticaseibacillus paracasei subsp. paracasei	6428	14372	0.5	0.0	98.20%	3076746	NZ_CP102530.1		Lactobacillus backii strain TMW 1.1992 plasmid pL11992-2, complete sequence	Loigolactobacillus backii	1642	2108	0.11	0.0	94.34%	43159	CP014892.1
	Lacticaseibacillus paracasei strain LcY chromosome, whole genome shotgun sequence	Lacticaseibacillus paracasei	6425	14303	0.5	0.0	98.18%	3042753	NZ_CM001848.2		Lactiplantibacillus paraplantarum strain DSM 10667 plasmid unnamed2, complete sequence	Lactiplantibacillus paraplantarum	1637	3889	0.24	0.0	94.25%	44897	CP032746.1
	Lacticaseibacillus paracasei subsp. paracasei Lpp223 contig00012, whole genome shotgun sequence	Lacticaseibacillus paracasei subsp. paracasei Lpp223	6424	6424	0.32	0.0	98.20%	75296	NZ_ANML01000012.1		Lactiplantibacillus plantarum subsp. plantarum strain nF1-FD plasmid pnF1FD02, complete sequence	Lactiplantibacillus plantarum subsp. plantarum	1633	3094	0.22	0.0	94.15%	31060	CP025283.1
	Lacticaseibacillus paracasei subsp. paracasei Lpp37 contig00080, whole genome shotgun sequence	Lacticaseibacillus paracasei subsp. paracasei Lpp37	6424	6424	0.32	0.0	98.20%	13165	NZ_ANKG01000080.1		Lactiplantibacillus plantarum strain nF1 plasmid unnamed2, complete sequence	Lactiplantibacillus plantarum	1633	3092	0.22	0.0	94.15%	30472	CP030883.1
	Lacticaseibacillus paracasei subsp. paracasei Lpp226 contig00048, whole genome shotgun sequence	Lacticaseibacillus paracasei subsp. paracasei Lpp226	6423	6423	0.32	0.0	98.18%	74353	NZ_ANMN01000042.1		Lactobacillus plantarum strain RI-113 plasmid pRI113_6, complete sequence	Lactiplantibacillus plantarum	1633	3009	0.24	0.0	94.15%	35937	CP017412.1
	Lacticaseibacillus paracasei strain DTA81 Scaffold1, whole genome shotgun sequence	Lacticaseibacillus paracasei	6423	14036	0.44	0.0	98.18%	2924905	NZ_JAAVWK010000001.1		Lactobacillus curvatus NFH-Km12 plasmid NFH-Km12_plasmid1 DNA, complete genome	Latilactobacillus curvatus	1629	2157	0.16	0.0	91.24%	37398	AP018700.1
	Lacticaseibacillus paracasei strain CIRM-BIA 1869 NODE_2_length_460875_cov_2.000000, whole genome shotgun sequence	Lacticaseibacillus paracasei	6419	6419	0.32	0.0	98.15%	460967	NZ_RIPA01000002.1		Lactiplantibacillus plantarum strain ZFM4 plasmid unnamed2, complete sequence	Lactiplantibacillus plantarum	1628	2791	0.17	0.0	94.06%	32970	CP032650.1
	Lacticaseibacillus paracasei strain FAM 3257 FAM3257_scf0021, whole genome shotgun sequence	Lacticaseibacillus paracasei	6419	6419	0.32	0.0	98.15%	77996	NZ_VBSW01000021.1		Lactobacillus plantarum strain LZ206 plasmid LZ206p2, complete sequence	Lactiplantibacillus plantarum	1628	2815	0.17	0.0	94.06%	33001	CP015967.1
	Lacticaseibacillus paracasei strain FAM3257 FAM3257_scaffold_0021, whole genome shotgun sequence	Lacticaseibacillus paracasei	6419	6419	0.32	0.0	98.15%	77996	NZ_LKGG01000021.1		Lacticaseibacillus paracasei strain WX322 plasmid pWX4, complete sequence	Lacticaseibacillus paracasei	1628	2493	0.15	0.0	94.06%	31024	CP044240.1
	Lacticaseibacillus paracasei subsp. paracasei Lpp49 contig00021, whole genome shotgun sequence	Lacticaseibacillus paracasei subsp. paracasei Lpp49	6419	6419	0.32	0.0	98.15%	49245	NZ_ANKJ01000021.1		Lactobacillus plantarum 16 plasmid Lp16E, complete sequence	Lactiplantibacillus plantarum 16	1628	1628	0.09	0.0	94.06%	40147	CP006038.1
	Lacticaseibacillus paracasei strain FAM8374 FAM8374_scaffold_0031, whole genome shotgun sequence	Lacticaseibacillus paracasei	6414	6414	0.32	0.0	98.12%	147362	NZ_LKGO01000031.1		Lactobacillus sakei strain TMW 1.3 plasmid pL13-1, complete sequence	Latilactobacillus sakei	1626	2155	0.16	0.0	91.24%	35983	CP016466.1
	Lacticaseibacillus paracasei strain AD22-LP paracasei_assembly_contig_18, whole genome shotgun sequence	Lacticaseibacillus paracasei	6410	6410	0.32	0.0	98.10%	48054	NZ_JAQPCD010000018.1		Lactobacillus sp. JM1 plasmid unnamed1, complete sequence	Lactobacillus sp. JM1	1624	2959	0.24	0.0	93.96%	44217	CP044413.1
	Lacticaseibacillus paracasei strain VHProbi O44 chromosome, complete genome	Lacticaseibacillus paracasei	6399	17452	0.51	0.0	90.55%	3105961	NZ_CP104303.1		Limosilactobacillus fermentum strain EFEL6800 plasmid pLBF347, complete sequence	Limosilactobacillus fermentum	1624	2835	0.17	0.0	93.96%	34793	CP124738.1
	Paucilactobacillus hokkaidonensis JCM 18461 strain LOOC260 plasmid pLOOC260-2, complete sequence	Paucilactobacillus hokkaidonensis JCM 18461	6349	7589	0.4	0.0	98.05%	40971	NZ_AP014682.1		Lacticaseibacillus paracasei strain DM001 plasmid pLPCDM001A, complete sequence	Lacticaseibacillus paracasei	1624	2828	0.17	0.0	93.96%	42901	CP102860.1
	Paucilactobacillus hokkaidonensis strain DSM 26202 Scaffold42, whole genome shotgun sequence	Paucilactobacillus hokkaidonensis	6349	6349	0.32	0.0	98.05%	9200	NZ_JQCH01000042.1		Lactobacillus brevis KB290 plasmid pKB290-1 DNA, complete genome	Levilactobacillus brevis KB290	1624	2102	0.11	0.0	93.96%	42449	AP012168.1
	Lactiplantibacillus plantarum strain FUA3302 NODE_25_length_37137_cov_16.650257, whole genome shotgun sequence	Lactiplantibacillus plantarum	6349	7573	0.4	0.0	98.05%	37137	NZ_JAIWJP010000025.1		Lactiplantibacillus plantarum strain GR0512 plasmid pGR0512-63, complete sequence	Lactiplantibacillus plantarum	1619	1619	0.09	0.0	93.87%	24022	CP070853.1
	Lactiplantibacillus plantarum strain FUA3302 NODE_25_length_37137_cov_16.650257, whole genome shotgun sequence	Lactiplantibacillus plantarum	6349	15146	0.4	0.0	98.05%	37137	NZ_JAIRBX010000025.1		Lentilactobacillus parabuchneri strain NSMJ16 plasmid pLPBN-2, complete sequence	Lentilactobacillus parabuchneri	1619	4417	0.28	0.0	93.87%	43430	CP050495.1
	Paucilactobacillus hokkaidonensis JCM 18461, whole genome shotgun sequence	Paucilactobacillus hokkaidonensis JCM 18461	6323	7548	0.4	0.0	97.94%	37951	NZ_BBAY01000022.1		Lactiplantibacillus pentosus strain 68-1 plasmid p2, complete sequence	Lactiplantibacillus pentosus	1615	2283	0.14	0.0	93.77%	48711	CP104716.1
	Lacticaseibacillus paracasei strain CIRM-BIA 2129 NODE_16_length_124998_cov_33.935921, whole genome shotgun sequence	Lacticaseibacillus paracasei	4795	6106	0.41	0.0	86.97%	125094	NZ_RIPF01000016.1		Lactobacillus fermentum 3872 plasmid pLF3872, complete sequence	Limosilactobacillus fermentum 3872	1610	2804	0.17	0.0	93.68%	32641	CP011537.1
	Lacticaseibacillus paracasei subsp. paracasei Lpp230 contig00142, whole genome shotgun sequence	Lacticaseibacillus paracasei subsp. paracasei Lpp230	4795	6106	0.41	0.0	86.97%	31392	NZ_ANKY01000126.1		Limosilactobacillus fermentum strain DM072 plasmid pLFDM072, complete sequence	Limosilactobacillus fermentum	1606	3408	0.17	0.0	93.58%	44665	CP102715.1
	Lacticaseibacillus paracasei strain BCRC-16100 chromosome	Lacticaseibacillus paracasei	4795	6188	0.41	0.0	86.97%	3029123	NZ_CP086132.1		Lactobacillus gasseri strain Lg1199 plasmid p3, complete sequence	Lactobacillus gasseri	1592	2928	0.15	0.0	93.30%	23715	CP087962.1
	Lactiplantibacillus paraplantarum strain D2-1, whole genome shotgun sequence	Lactiplantibacillus paraplantarum	4470	4531	0.23	0.0	98.63%	13171	NZ_BDOR01000040.1		Limosilactobacillus fermentum strain SNUV175 plasmid pSNU175-2, complete sequence	Limosilactobacillus fermentum	1589	2893	0.17	0.0	93.30%	33413	CP019031.1
	Lacticaseibacillus paracasei strain AM100_PB1O_1D_16A AM100_PB1O_1D_16A.Scaf18, whole genome shotgun sequence	Lacticaseibacillus paracasei	4218	4218	0.21	0.0	98.32%	34549	NZ_JAQDMI010000018.1		Lactiplantibacillus pentosus strain BGM48 plasmid pBGM48-1, complete sequence	Lactiplantibacillus pentosus	1588	3459	0.19	0.0	96.86%	34178	CP016492.1
	Lacticaseibacillus paracasei strain FAM4067 FAM4067_scaffold_0014, whole genome shotgun sequence	Lacticaseibacillus paracasei	4218	4218	0.21	0.0	98.32%	305716	NZ_LKGH01000014.1		Lactobacillus delbrueckii subsp. indicus strain JCM 15610 chromosome, complete genome	Lactobacillus delbrueckii subsp. indicus	1577	3849	0.23	0.0	95.17%	1967220	CP018614.1
	Lacticaseibacillus paracasei strain BP07 contig000011, whole genome shotgun sequence	Lacticaseibacillus paracasei	4218	4218	0.21	0.0	98.32%	133658	NZ_NIGW01000011.1		Lactobacillus delbrueckii subsp. indicus strain JCM 15610 plasmid pLD01, complete sequence	Lactobacillus delbrueckii subsp. indicus	1577	1856	0.1	0.0	95.17%	41771	CP018612.1
	Lacticaseibacillus paracasei NRIC 1981, whole genome shotgun sequence	Lacticaseibacillus paracasei NRIC 1981	4218	4218	0.21	0.0	98.32%	15031	NZ_BAYO01000180.1		Lactobacillus delbrueckii subsp. lactis strain CIDCA 133 chromosome, complete genome	Lactobacillus delbrueckii subsp. lactis	1572	2883	0.23	0.0	95.07%	2127785	CP065513.1
	Lacticaseibacillus paracasei strain Lc-10 ctg20_00037, whole genome shotgun sequence	Lacticaseibacillus paracasei	4218	4218	0.21	0.0	98.32%	67488	NZ_AFYT01000020.1		Lactobacillus delbrueckii subsp. bulgaricus ND02, complete genome	Lactobacillus delbrueckii subsp. bulgaricus ND02	1572	2883	0.23	0.0	95.07%	2125753	CP002341.1
	Lacticaseibacillus paracasei subsp. paracasei strain IBB3423 chromosome, complete genome	Lacticaseibacillus paracasei subsp. paracasei	4218	12650	0.33	0.0	98.32%	3183386	NZ_CP022954.1		Lactobacillus delbrueckii subsp. lactis isolate NWC_1_2 chromosome, complete genome	Lactobacillus delbrueckii subsp. lactis	1568	2376	0.14	0.0	94.97%	2250954	CP029250.1
	Lacticaseibacillus paracasei strain 5b Contig10, whole genome shotgun sequence	Lacticaseibacillus paracasei	4213	4213	0.21	0.0	98.28%	104549	NZ_AUYM01000010.1		Lactobacillus delbrueckii strain L10 chromosome	Lactobacillus delbrueckii	1568	2115	0.13	0.0	94.97%	2007046	CP049759.1
	Lacticaseibacillus paracasei subsp. paracasei Lpp189 contig00126, whole genome shotgun sequence	Lacticaseibacillus paracasei subsp. paracasei Lpp189	4140	4140	0.21	0.0	98.13%	7087	NZ_ANJY01000126.1		Lactobacillus delbrueckii subsp. lactis strain MAG_rmk202_ldel chromosome, complete genome	Lactobacillus delbrueckii subsp. lactis	1568	2376	0.14	0.0	94.97%	2166765	CP046131.1
	Lacticaseibacillus paracasei strain 275_LPAR 946_65727_941948_594+,...,29+, whole genome shotgun sequence	Lacticaseibacillus paracasei	4052	4052	0.2	0.0	98.42%	65727	NZ_JVNI01000095.1		Lactobacillus reuteri strain LU4 plasmid pLU4, complete sequence	Limosilactobacillus reuteri	1562	2867	0.17	0.0	92.74%	33411	KM063576.1
	Lacticaseibacillus paracasei strain FAM22276 FAM22276_scaffold_0028, whole genome shotgun sequence	Lacticaseibacillus paracasei	4048	4048	0.2	0.0	98.38%	53906	NZ_LKFZ01000028.1		Lacticaseibacillus paracasei strain TD 062 plasmid unnamed4, complete sequence	Lacticaseibacillus paracasei	1552	4308	0.12	0.0	99.77%	47112	CP044365.1
	Lacticaseibacillus paracasei strain FAM3248 FAM3248_scaffold_0027, whole genome shotgun sequence	Lacticaseibacillus paracasei	4048	4048	0.2	0.0	98.38%	53761	NZ_LKGF01000027.1		Limosilactobacillus gastricus strain LG045 plasmid unnamed2, complete sequence	Limosilactobacillus gastricus	1552	2662	0.14	0.0	92.93%	31585	CP045731.1
	Lacticaseibacillus paracasei subsp. paracasei strain VKM B-1144 L_paracasei_test_contig_1, whole genome shotgun sequence	Lacticaseibacillus paracasei subsp. paracasei	3730	21571	0.3	0.0	98.51%	2921318	NZ_JAJMQR010000001.1		Lactobacillus rhamnosus ATCC 8530, complete genome	Lacticaseibacillus rhamnosus ATCC 8530	1544	5955	0.23	0.0	99.54%	2960339	CP003094.1
	Lacticaseibacillus paracasei strain DSM 20207 contig000034, whole genome shotgun sequence	Lacticaseibacillus paracasei	3726	3726	0.18	0.0	98.46%	28437	NZ_JYBD01000034.1		Lacticaseibacillus paracasei strain WX322 plasmid pWX2, complete sequence	Lacticaseibacillus paracasei	1543	3603	0.11	0.0	99.54%	56557	CP044238.1
	Lacticaseibacillus paracasei strain CJNU 1877 NODE_835_length_5140_cov_11.913230, whole genome shotgun sequence	Lacticaseibacillus paracasei	3613	3613	0.18	0.0	98.10%	5170	NZ_JAIZVS010000434.1		Lacticaseibacillus paracasei strain WX322 plasmid pWX1, complete sequence	Lacticaseibacillus paracasei	1539	3586	0.11	0.0	99.54%	85565	CP044237.1
	Lacticaseibacillus paracasei strain FAM22277 FAM22277_scaffold_0018, whole genome shotgun sequence	Lacticaseibacillus paracasei	3407	3407	0.17	0.0	98.38%	43645	NZ_LKGA01000018.1		Oenococcus oeni strain 19 chromosome, complete genome	Oenococcus oeni	1538	4784	0.24	0.0	99.42%	1826824	CP027431.1
											Lacticaseibacillus paracasei strain WX322 chromosome, complete genome	Lacticaseibacillus paracasei	1537	12048	0.19	0.0	99.54%	3080525	CP044236.1
											Lacticaseibacillus rhamnosus strain TK-F8B chromosome, complete genome	Lacticaseibacillus rhamnosus	1537	13727	0.23	0.0	99.54%	3016822	CP045586.1
>NODE_2_length_6136_cov_213.353524	Lactiplantibacillus pentosus strain IG3 NODE_83_length_24167_cov_144.377502, whole genome shotgun sequence	Lactiplantibacillus pentosus	7893	7958	0.71	0.0	99.98%	24257	NZ_PVOA01000065.1	>NODE_2_length_6136_cov_213.353524	Lactiplantibacillus plantarum strain LM1004 chromosome, complete genome	Lactiplantibacillus plantarum	1595	4610	0.18	0.0	99.55%	3198690	CP025988.1
	Lactiplantibacillus plantarum strain L125 scaffold31_size10833, whole genome shotgun sequence	Lactiplantibacillus plantarum	7306	14742	0.66	0.0	100.00%	10833	NZ_JAIGOE010000031.1		Lactobacillus plantarum strain HFC8 plasmid pMK04, complete sequence	Lactiplantibacillus plantarum	1593	3701	0.14	0.0	99.01%	46011	CP012652.1
	Lactiplantibacillus pentosus strain 3.2.36 assembly_contig_60, whole genome shotgun sequence	Lactiplantibacillus pentosus	6960	7024	0.62	0.0	100.00%	5484	NZ_JAGXBS010000060.1		Lactiplantibacillus plantarum strain NCIMB700965.EF.A chromosome, complete genome	Lactiplantibacillus plantarum	1592	3777	0.17	0.0	99.89%	3015457	CP026505.1
	Lactiplantibacillus plantarum strain 3.2.8 ipd06_contig_61, whole genome shotgun sequence	Lactiplantibacillus plantarum	6960	14049	0.62	0.0	100.00%	5249	NZ_JAGXCA010000061.1		Lactiplantibacillus plantarum strain NCIMB 700965 chromosome, complete genome	Lactiplantibacillus plantarum	1592	3777	0.17	0.0	99.89%	3015495	CP023490.1
	Lactiplantibacillus plantarum strain 3.2.8 assembly_contig_57, whole genome shotgun sequence	Lactiplantibacillus plantarum	6960	14049	0.62	0.0	100.00%	5249	NZ_JAGYGQ010000057.1		Lactiplantibacillus plantarum strain TMW 1.708 chromosome, complete genome	Lactiplantibacillus plantarum	1592	3983	0.17	0.0	99.89%	3133208	CP017374.1
	Lactiplantibacillus plantarum strain BGAN8 NODE_52_length_6266_cov_111.786122, whole genome shotgun sequence	Lactiplantibacillus plantarum	5555	5620	0.5	0.0	99.87%	6266	NZ_JARIYH010000052.1		Lactiplantibacillus plantarum strain plantarum chromosome, complete genome	Lactiplantibacillus plantarum	1591	10925	0.17	0.0	99.77%	3164369	CP021086.1
	Lactiplantibacillus pentosus strain 7.2.11 assembly_contig_136, whole genome shotgun sequence	Lactiplantibacillus pentosus	4630	4694	0.41	0.0	100.00%	2567	NZ_JAGWDS010000136.1		Lactiplantibacillus plantarum strain KLDS1.0386 plasmid p3, complete sequence	Lactiplantibacillus plantarum	1591	3170	0.14	0.0	99.33%	41825	CP071895.1
	Lactiplantibacillus paraplantarum isolate IM1334 NODE_143_length_1752_cov_2.976615, whole genome shotgun sequence	Lactiplantibacillus paraplantarum	3160	3225	0.28	0.0	100.00%	1752	NZ_CAKMBI010000143.1		Lactiplantibacillus plantarum strain TMW 1.1308 chromosome, complete genome	Lactiplantibacillus plantarum	1590	10399	0.17	0.0	99.11%	3221805	CP021929.1
	Lactiplantibacillus plantarum strain BGAN8 NODE_38_length_10402_cov_82.993382, whole genome shotgun sequence	Lactiplantibacillus plantarum	2823	2823	0.25	0.0	100.00%	10402	NZ_JARIYH010000038.1		Lactiplantibacillus plantarum strain LS/07 plasmid pLS07_3, complete sequence	Lactiplantibacillus plantarum	1590	1950	0.16	0.0	99.44%	47798	CP066498.1
	Lactiplantibacillus paraplantarum isolate IM1334 NODE_121_length_3621_cov_6.621923, whole genome shotgun sequence	Lactiplantibacillus paraplantarum	2823	2823	0.25	0.0	100.00%	3621	NZ_CAKMBI010000121.1		Lactiplantibacillus plantarum strain NCIMB700965.EF.A plasmid punamed2, complete sequence	Lactiplantibacillus plantarum	1590	4900	0.14	0.0	99.77%	52995	CP026507.1
	Lactiplantibacillus plantarum strain L125 scaffold46_size13344, whole genome shotgun sequence	Lactiplantibacillus plantarum	2396	5734	0.29	0.0	99.41%	13344	NZ_JAIGOE010000046.1		Lactiplantibacillus plantarum strain NCIMB 700965 plasmid unamed2, complete sequence	Lactiplantibacillus plantarum	1590	3322	0.14	0.0	99.77%	52109	CP023492.1
	Lactiplantibacillus pentosus strain 7.2.11 assembly_contig_92, whole genome shotgun sequence	Lactiplantibacillus pentosus	2338	2338	0.21	0.0	100.00%	10119	NZ_JAGWDS010000092.1		Furfurilactobacillus rossiae strain L1 chromosome, complete genome	Furfurilactobacillus rossiae	1589	2063	0.17	0.0	99.66%	2762250	CP040586.1
	Lactiplantibacillus plantarum strain BGAN8 NODE_42_length_8960_cov_49.627646, whole genome shotgun sequence	Lactiplantibacillus plantarum	2294	2765	0.28	0.0	99.30%	8960	NZ_JARIYH010000042.1		Lactiplantibacillus plantarum strain KLDS1.0391 chromosome, complete genome	Lactiplantibacillus plantarum	1588	11203	0.21	0.0	99.55%	2886607	CP019348.1
	Lactiplantibacillus plantarum strain BGPKM22 NODE_39_length_9040_cov_6.908561, whole genome shotgun sequence	Lactiplantibacillus plantarum	2289	2760	0.28	0.0	99.23%	9040	NZ_JAUKVK010000039.1		Lactiplantibacillus plantarum strain EM chromosome, complete genome	Lactiplantibacillus plantarum	1587	4546	0.22	0.0	99.66%	3184808	CP037429.1
	Lactiplantibacillus paraplantarum isolate IM1334 NODE_82_length_9926_cov_94.137667, whole genome shotgun sequence	Lactiplantibacillus paraplantarum	1979	2511	0.25	0.0	99.46%	9926	NZ_CAKMBI010000082.1		Lactiplantibacillus plantarum strain NCIMB700965.EF.A plasmid punamed1, complete sequence	Lactiplantibacillus plantarum	1587	1944	0.21	0.0	99.89%	66437	CP026506.1
	Lactiplantibacillus plantarum strain LM1004 isolate kimchi chromosome, complete genome	Lactiplantibacillus plantarum	1595	9220	0.18	0.0	99.55%	3198690	NZ_CP025988.1		Lactiplantibacillus argentoratensis strain DSM 16365 plasmid unnamed2, complete sequence	Lactiplantibacillus argentoratensis	1587	1673	0.14	0.0	99.44%	53470	CP032753.1
	Lactiplantibacillus plantarum strain HFC8 isolate Lactobacillus plantarum plasmid pMK04, complete sequence	Lactiplantibacillus plantarum	1593	7403	0.14	0.0	99.01%	46011	NZ_CP012652.1		Lactiplantibacillus plantarum strain NCIMB 700965 plasmid unamed1, complete sequence	Lactiplantibacillus plantarum	1587	1944	0.21	0.0	99.89%	66439	CP023491.1
	Lactiplantibacillus plantarum strain NCIMB 700965 chromosome, complete genome	Lactiplantibacillus plantarum	1592	7555	0.17	0.0	99.89%	3015495	NZ_CP023490.1		Lactiplantibacillus plantarum strain ATG-K2 plasmid pK2-2, complete sequence	Lactiplantibacillus plantarum	1587	3439	0.16	0.0	99.44%	40101	CP032462.1
	Loigolactobacillus coryniformis subsp. torquens strain 42L Contig_60, whole genome shotgun sequence	Loigolactobacillus coryniformis subsp. torquens	1592	1592	0.14	0.0	99.66%	20707	NZ_JAHBBT010000060.1		Lactiplantibacillus plantarum strain TMW 1.277 chromosome, complete genome	Lactiplantibacillus plantarum	1587	5147	0.17	0.0	99.44%	3099387	CP017363.1
	Loigolactobacillus coryniformis subsp. torquens strain 14I Contig_154, whole genome shotgun sequence	Loigolactobacillus coryniformis subsp. torquens	1592	1592	0.14	0.0	99.66%	20707	NZ_JAHBBS010000154.1		Lactiplantibacillus plantarum strain TMW 1.25 chromosome, complete genome	Lactiplantibacillus plantarum	1587	5147	0.17	0.0	99.44%	3144834	CP017354.1
	Levilactobacillus brevis strain SRCM217016 plasmid unnamed1, whole genome shotgun sequence	Levilactobacillus brevis	1592	1883	0.17	0.0	99.89%	70779	NZ_JAUDES010000003.1		Lactiplantibacillus plantarum strain RI-113 chromosome, complete genome	Lactiplantibacillus plantarum	1587	3808	0.2	0.0	99.44%	3249180	CP017406.1
	Lactiplantibacillus plantarum strain NCIMB700965.EF.A chromosome, complete genome	Lactiplantibacillus plantarum	1592	7555	0.17	0.0	99.89%	3015457	NZ_CP026505.1		Lactiplantibacillus plantarum strain MY04 chromosome, complete genome	Lactiplantibacillus plantarum	1587	24886	0.18	0.0	99.66%	3241756	CP122966.1
	Lactiplantibacillus plantarum strain TMW 1.708 chromosome, complete genome	Lactiplantibacillus plantarum	1592	7966	0.17	0.0	99.89%	3133208	NZ_CP017374.1		Lactiplantibacillus plantarum strain MNCW_1 chromosome, complete genome	Lactiplantibacillus plantarum	1587	9961	0.17	0.0	99.66%	3035570	CP073266.1
	Lactiplantibacillus plantarum strain KLDS1.0386 plasmid p3, complete sequence	Lactiplantibacillus plantarum	1591	6340	0.14	0.0	99.33%	41825	NZ_CP071895.1		Lactobacillus paraplantarum operon for EPS production, strain BGCG11	Lactiplantibacillus paraplantarum	1587	1952	0.21	0.0	99.66%	26464	HG316787.1
	Lactiplantibacillus plantarum strain B1.3 scf7180000000022_quiver, whole genome shotgun sequence	Lactiplantibacillus plantarum	1591	48876	0.17	0.0	99.55%	2919055	NZ_WWCY01000007.1		Lactiplantibacillus plantarum strain Lp900 plasmid pLp900-1, complete sequence	Lactiplantibacillus plantarum	1587	2371	0.21	0.0	99.66%	51099	CP059169.1
	Lactiplantibacillus plantarum strain plantarum chromosome, complete genome	Lactiplantibacillus plantarum	1591	21850	0.17	0.0	99.77%	3164369	NZ_CP021086.1		Lactobacillus sp. JM1 plasmid unnamed1, complete sequence	Lactobacillus sp. JM1	1586	1586	0.14	0.0	99.77%	44217	CP044413.1
	Lactiplantibacillus plantarum strain LS/07 plasmid pLS07_3, complete sequence	Lactiplantibacillus plantarum	1590	3901	0.16	0.0	99.44%	47798	NZ_CP066498.1		Lactiplantibacillus plantarum strain EM plasmid pEM8, complete sequence	Lactiplantibacillus plantarum	1586	2122	0.14	0.0	99.55%	21426	CP037437.1
	Lactiplantibacillus plantarum subsp. plantarum strain Kita-3 Scaffold58, whole genome shotgun sequence	Lactiplantibacillus plantarum subsp. plantarum	1590	1590	0.14	0.0	99.89%	8443	NZ_JANKOI010000058.1		Lactiplantibacillus plantarum strain 13_3 plasmid plsm_LP12_3_pA	Lactiplantibacillus plantarum	1586	2720	0.28	0.0	99.77%	78746	CP035021.1
	Lactiplantibacillus plantarum strain TMW 1.1308 chromosome, complete genome	Lactiplantibacillus plantarum	1590	20799	0.17	0.0	99.11%	3221805	NZ_CP021929.1		Lactiplantibacillus plantarum strain K25 plasmid unnamed5, complete sequence	Lactiplantibacillus plantarum	1586	1672	0.14	0.0	99.33%	61535	CP020098.1
	Lactiplantibacillus plantarum strain NCIMB700965.EF.A plasmid punamed2, complete sequence	Lactiplantibacillus plantarum	1590	9800	0.14	0.0	99.77%	52995	NZ_CP026507.1		Lactiplantibacillus plantarum strain ATCC 8014 plasmid pLP9042, complete sequence	Lactiplantibacillus plantarum	1586	1690	0.15	0.0	99.33%	9042	CP024416.1
	Lactiplantibacillus plantarum strain NCIMB 700965 plasmid unamed2, complete sequence	Lactiplantibacillus plantarum	1590	6644	0.14	0.0	99.77%	52109	NZ_CP023492.1		Lactiplantibacillus plantarum strain 3-1 chromosome, complete genome	Lactiplantibacillus plantarum	1586	2395	0.18	0.0	99.55%	3209619	CP099981.1
	Furfurilactobacillus rossiae strain L1 chromosome, complete genome	Furfurilactobacillus rossiae	1589	2063	0.17	0.0	99.66%	2762250	NZ_CP040586.1		Lactiplantibacillus plantarum DOMLa plasmid unnamed100, complete sequence	Lactiplantibacillus plantarum DOMLa	1586	1690	0.15	0.0	99.33%	9253	CP004407.1
	Lactiplantibacillus pentosus strain IG6 NODE_335_length_1295_cov_27.310425, whole genome shotgun sequence	Lactiplantibacillus pentosus	1588	1588	0.14	0.0	99.11%	1385	NZ_PVNX01000186.1		Lactiplantibacillus plantarum strain KLDS1.0386 plasmid p5, complete sequence	Lactiplantibacillus plantarum	1586	4452	0.36	0.0	99.55%	31505	CP071897.1
	Lactiplantibacillus pentosus strain IG3 NODE_128_length_993_cov_51.224571, whole genome shotgun sequence	Lactiplantibacillus pentosus	1588	1588	0.14	0.0	99.11%	1083	NZ_PVOA01000088.1		Lactiplantibacillus plantarum strain TK-P2A plasmid p.P2A.1, complete sequence	Lactiplantibacillus plantarum	1586	1690	0.15	0.0	99.33%	9254	CP045594.1
	Lentilactobacillus buchneri strain LA1147 Contig_13_consensus_sequence, whole genome shotgun sequence	Lentilactobacillus buchneri	1588	1762	0.14	0.0	99.11%	23843	NZ_VFBV01000026.1		Furfurilactobacillus rossiae strain L1 plasmid LROSL1_p3, complete sequence	Furfurilactobacillus rossiae	1586	1681	0.15	0.0	99.77%	9572	CP040582.1
	Lentilactobacillus buchneri strain LA1175D Contig_6_consensus, whole genome shotgun sequence	Lentilactobacillus buchneri	1588	1973	0.14	0.0	99.11%	25491	NZ_VFBR01000044.1		Lactobacillus plantarum plasmid pLP9000, complete sequence	Lactiplantibacillus plantarum	1586	1690	0.15	0.0	99.33%	9253	AY096005.1
	Lactiplantibacillus plantarum strain KMB_614 NODE_89_length_2086_cov_796.749, whole genome shotgun sequence	Lactiplantibacillus plantarum	1588	3176	0.14	0.0	99.77%	2086	NZ_QMJN01000089.1		Lactiplantibacillus plantarum strain J26 chromosome, complete genome	Lactiplantibacillus plantarum	1585	18335	0.32	0.0	99.66%	3096468	CP033616.1
	Lactiplantibacillus plantarum isolate 1, whole genome shotgun sequence	Lactiplantibacillus plantarum	1588	3176	0.14	0.0	99.77%	68321	NZ_FKLQ01000022.1		Lactobacillus plantarum strain HFC8, complete genome	Lactiplantibacillus plantarum	1585	21151	0.17	0.0	99.44%	3067675	CP012650.1
	Lactiplantibacillus pentosus strain 7.2.11 assembly_contig_85, whole genome shotgun sequence	Lactiplantibacillus pentosus	1588	1588	0.14	0.0	99.77%	11345	NZ_JAGWDS010000085.1		Lactiplantibacillus plantarum subsp. plantarum strain CGMCC 1.557 plasmid pLp1, complete sequence	Lactiplantibacillus plantarum subsp. plantarum	1584	5791	0.19	0.0	99.33%	67395	CP016271.1
	Lactiplantibacillus plantarum strain MY04 chromosome, complete genome	Lactiplantibacillus plantarum	1587	24886	0.18	0.0	99.66%	3241756	NZ_CP122966.1		Lactiplantibacillus plantarum subsp. plantarum strain CGMCC 1.557 chromosome, complete genome	Lactiplantibacillus plantarum subsp. plantarum	1584	3714	0.18	0.0	99.55%	3156839	CP016270.1
	Lactiplantibacillus plantarum strain RI-113 chromosome, complete genome	Lactiplantibacillus plantarum	1587	7616	0.2	0.0	99.44%	3249180	NZ_CP017406.1		Lactiplantibacillus plantarum AWA2013 plasmid pAWA2013_4 DNA, complete genome	Lactiplantibacillus plantarum	1584	2478	0.14	0.0	99.11%	29756	AP028150.1
	Lactiplantibacillus plantarum isolate 2003wt genome assembly, whole genome shotgun sequence	Lactiplantibacillus plantarum	1587	3174	0.14	0.0	99.89%	882	NZ_FZSL01000145.1		Lactiplantibacillus plantarum strain MY04 plasmid unnamed5, complete sequence	Lactiplantibacillus plantarum	1584	3576	0.17	0.0	99.11%	51866	CP122971.1
	Lactiplantibacillus plantarum strain NCIMB700965.EF.A plasmid punamed1, complete sequence	Lactiplantibacillus plantarum	1587	3889	0.21	0.0	99.89%	66437	NZ_CP026506.1		Lactiplantibacillus plantarum strain MNCW_1 plasmid p6, complete sequence	Lactiplantibacillus plantarum	1584	1584	0.14	0.0	99.55%	13116	CP073272.1
	Lactiplantibacillus plantarum strain ATG-K2 plasmid pK2-2, complete sequence	Lactiplantibacillus plantarum	1587	6878	0.16	0.0	99.44%	40101	NZ_CP032462.1		Lactiplantibacillus plantarum strain SCB0151 chromosome, complete genome	Lactiplantibacillus plantarum	1584	3714	0.18	0.0	99.55%	3156932	CP084715.1
	Lactiplantibacillus plantarum strain NCIMB 700965 plasmid unamed1, complete sequence	Lactiplantibacillus plantarum	1587	3889	0.21	0.0	99.89%	66439	NZ_CP023491.1		Lactiplantibacillus plantarum strain SHY 21-2 plasmid p4, complete sequence	Lactiplantibacillus plantarum	1584	4833	0.36	0.0	99.55%	36321	CP066551.1
	Lactiplantibacillus argentoratensis strain DSM 16365 plasmid unnamed2, complete sequence	Lactiplantibacillus argentoratensis	1587	1673	0.14	0.0	99.44%	53470	NZ_CP032753.1		Lactiplantibacillus plantarum strain SHY 21-2 plasmid p2, complete sequence	Lactiplantibacillus plantarum	1584	6904	0.23	0.0	99.55%	68317	CP066549.1
	Lactiplantibacillus plantarum strain Lp900 plasmid pLp900-1, complete sequence	Lactiplantibacillus plantarum	1587	4743	0.21	0.0	99.66%	51099	NZ_CP059169.1		Lactobacillus plantarum SN13T DNA, complete genome	Lactiplantibacillus plantarum	1583	3874	0.17	0.0	99.66%	3612790	AP019815.1
	Lactiplantibacillus plantarum strain Nizo2776 NODE_153, whole genome shotgun sequence	Lactiplantibacillus plantarum	1587	3174	0.14	0.0	99.89%	882	NZ_LUWX01000028.1		Lactiplantibacillus plantarum strain YW11 chromosome, complete genome	Lactiplantibacillus plantarum	1583	5093	0.18	0.0	99.66%	2991907	CP035031.1
	Lactiplantibacillus plantarum strain EM chromosome, complete genome	Lactiplantibacillus plantarum	1587	9093	0.22	0.0	99.66%	3184808	NZ_CP037429.1		Lactiplantibacillus plantarum strain 13_3 plasmid plsm_LP12_3_pF	Lactiplantibacillus plantarum	1583	3507	0.15	0.0	99.66%	23009	CP035026.1
	Lactiplantibacillus plantarum strain TMW 1.25 chromosome, complete genome	Lactiplantibacillus plantarum	1587	10295	0.17	0.0	99.44%	3144834	NZ_CP017354.1		Lactiplantibacillus plantarum strain 13_3 chromosome, complete genome	Lactiplantibacillus plantarum	1583	5103	0.18	0.0	99.66%	2991504	CP035020.1
	Lactiplantibacillus plantarum strain TMW 1.277 chromosome, complete genome	Lactiplantibacillus plantarum	1587	10295	0.17	0.0	99.44%	3099387	NZ_CP017363.1		Lactiplantibacillus plantarum strain K25 chromosome, complete genome	Lactiplantibacillus plantarum	1583	2151	0.18	0.0	99.44%	3175846	CP020093.1
	Lactiplantibacillus plantarum strain MNCW_1 chromosome, complete genome	Lactiplantibacillus plantarum	1587	19923	0.17	0.0	99.66%	3035570	NZ_CP073266.1		Lactobacillus plantarum strain TMW 1.25 plasmid pL125-3, complete sequence	Lactiplantibacillus plantarum	1583	4740	0.14	0.0	99.44%	33716	CP017357.1
	Furfurilactobacillus rossiae strain L1 plasmid LROSL1_p3, complete sequence	Furfurilactobacillus rossiae	1586	1681	0.15	0.0	99.77%	9572	NZ_CP040582.1		Lactiplantibacillus plantarum strain LY-78 chromosome, complete genome	Lactiplantibacillus plantarum	1583	1911	0.18	0.0	99.44%	3119435	CP015308.1
	Lactiplantibacillus plantarum strain BGPKM22 NODE_2_length_254378_cov_14.044023, whole genome shotgun sequence	Lactiplantibacillus plantarum	1586	1665	0.15	0.0	99.77%	254378	NZ_JAUKVK010000002.1		Pediococcus damnosus strain TMW 2.1534 plasmid pL21534-2, complete sequence	Pediococcus damnosus	1583	1926	0.21	0.0	99.66%	30044	CP012285.1
	Lactiplantibacillus plantarum strain KLDS1.0386 plasmid p5, complete sequence	Lactiplantibacillus plantarum	1586	4452	0.36	0.0	99.55%	31505	NZ_CP071897.1		Pediococcus damnosus strain TMW 2.1532 plasmid pL21532-3, complete sequence	Pediococcus damnosus	1583	1926	0.21	0.0	99.66%	30044	CP012272.1
	Lactiplantibacillus plantarum strain SCB223 SCB223_scaffold51, whole genome shotgun sequence	Lactiplantibacillus plantarum	1586	3172	0.14	0.0	99.33%	2075	NZ_JALHKB010000050.1		Lactiplantibacillus plantarum strain WLPL01 chromosome, complete genome	Lactiplantibacillus plantarum	1583	2397	0.17	0.0	99.66%	3142471	CP122974.1
	Lactiplantibacillus plantarum strain IMI 507026 24, whole genome shotgun sequence	Lactiplantibacillus plantarum	1586	1586	0.14	0.0	99.33%	2063	NZ_JALBGE010000024.1		Lactiplantibacillus plantarum strain ZW59 chromosome, complete genome	Lactiplantibacillus plantarum	1583	5197	0.18	0.0	99.66%	3035702	CP115890.1
	Lactiplantibacillus plantarum strain IMI 507028 25, whole genome shotgun sequence	Lactiplantibacillus plantarum	1586	1586	0.14	0.0	99.33%	2063	NZ_JAKMAX020000025.1		Lactobacillus plantarum subsp. plantarum P-8 plasmid LBPp7, complete sequence	Lactiplantibacillus plantarum subsp. plantarum P-8	1583	1923	0.15	0.0	99.66%	15174	CP010527.1
	Lactiplantibacillus plantarum strain 1107 lact_unicycler_contig_25, whole genome shotgun sequence	Lactiplantibacillus plantarum	1586	1586	0.14	0.0	99.33%	2063	NZ_JAINZU010000025.1		Lactobacillus plantarum subsp. plantarum P-8, complete genome	Lactiplantibacillus plantarum subsp. plantarum P-8	1583	5197	0.18	0.0	99.66%	3035719	CP005942.2
	Lactiplantibacillus plantarum strain P5 contig00015, whole genome shotgun sequence	Lactiplantibacillus plantarum	1586	1586	0.14	0.0	99.77%	22317	NZ_SDQY01000015.1		Lactiplantibacillus plantarum strain SRCM103295 plasmid unnamed4	Lactiplantibacillus plantarum	1582	1582	0.14	0.0	99.77%	31502	CP035117.1
	Lactiplantibacillus plantarum strain IMI 507027 11, whole genome shotgun sequence	Lactiplantibacillus plantarum	1586	4134	0.22	0.0	99.33%	63838	NZ_JAJTVG020000011.1		Limosilactobacillus fermentum strain MWLf-4 chromosome, complete genome	Limosilactobacillus fermentum	1582	2043	0.17	0.0	99.33%	2221475	CP116755.1
	Lactiplantibacillus plantarum strain TK-P2A plasmid p.P2A.1, complete sequence	Lactiplantibacillus plantarum	1586	1690	0.15	0.0	99.33%	9254	NZ_CP045594.1		Lactiplantibacillus plantarum strain LS/07 plasmid pLS07_1, complete sequence	Lactiplantibacillus plantarum	1582	4293	0.28	0.0	99.55%	82193	CP066496.1
	Lactiplantibacillus plantarum strain GUANKE NODE_17_length_9381_cov_244.855090, whole genome shotgun sequence	Lactiplantibacillus plantarum	1586	3381	0.15	0.0	99.33%	9381	NZ_JAIBNY010000017.1		Limosilactobacillus fermentum strain ACA-DC 179 chromosome, complete genome	Limosilactobacillus fermentum	1582	3676	0.17	0.0	99.33%	2149913	CP082359.1
	Lactiplantibacillus plantarum strain ISO1 NODE_24_length_2217_cov_585.328505, whole genome shotgun sequence	Lactiplantibacillus plantarum	1586	1586	0.14	0.0	99.33%	2217	NZ_JAPJDR010000024.1		Lactiplantibacillus plantarum strain SRCM102737 plasmid unnamed1, complete sequence	Lactiplantibacillus plantarum	1581	2339	0.18	0.0	99.66%	65209	CP028262.1
	Lactiplantibacillus plantarum strain FUA3183 NODE_17_length_39280_cov_11.099022, whole genome shotgun sequence	Lactiplantibacillus plantarum	1586	1672	0.14	0.0	99.33%	39280	NZ_JAIWJI010000017.1		Lactobacillus plantarum strain TMW 1.277 plasmid pL1277-1, complete sequence	Lactiplantibacillus plantarum	1581	6004	0.3	0.0	99.66%	67983	CP017364.1
	Pediococcus ethanolidurans strain NC579 assembly_contig_32, whole genome shotgun sequence	Pediococcus ethanolidurans	1586	3534	0.21	0.0	99.77%	25415	NZ_JAGXJE010000032.1		Lactiplantibacillus plantarum strain P6 plasmid unnamed3, complete sequence	Lactiplantibacillus plantarum	1581	1796	0.16	0.0	99.22%	38366	CP116402.1
	Lactiplantibacillus plantarum strain 13_3 plasmid plsm_LP12_3_pA	Lactiplantibacillus plantarum	1586	2664	0.28	0.0	99.77%	78746	NZ_CP035021.1		Lactiplantibacillus plantarum strain BC015 plasmid plas5, complete sequence	Lactiplantibacillus plantarum	1581	1796	0.16	0.0	99.22%	39429	CP113424.1
	Lactiplantibacillus plantarum strain BK-022 contig1, whole genome shotgun sequence	Lactiplantibacillus plantarum	1586	8461	0.18	0.0	99.55%	3163333	NZ_VZQD01000001.1		Lactiplantibacillus pentosus strain KW2 chromosome, complete genome	Lactiplantibacillus pentosus	1581	5610	0.17	0.0	99.66%	3548025	CP099558.1
	Lactiplantibacillus plantarum strain 3-1 chromosome, complete genome	Lactiplantibacillus plantarum	1586	2395	0.18	0.0	99.55%	3209619	NZ_CP099981.1		Lactiplantibacillus pentosus strain KW1 plasmid p4, complete sequence	Lactiplantibacillus pentosus	1581	1781	0.15	0.0	99.66%	13269	CP099555.1
											Lactiplantibacillus plantarum strain X7022 plasmid unnamed3, complete sequence	Lactiplantibacillus plantarum	1581	2288	0.21	0.0	99.33%	35058	CP048924.1
											Lactiplantibacillus plantarum strain J26 plasmid pJ26p2, complete sequence	Lactiplantibacillus plantarum	1581	11653	0.37	0.0	99.55%	43153	CP033618.1
											Lactobacillus plantarum strain TMW 1.1623 plasmid pL11623-1, complete sequence	Lactiplantibacillus plantarum	1581	4131	0.24	0.0	99.55%	42745	CP017380.1
											Lactiplantibacillus plantarum strain WLPL01 plasmid unnamed1, complete sequence	Lactiplantibacillus plantarum	1581	4131	0.24	0.0	99.55%	42746	CP122975.1
											Lactobacillus delbrueckii subsp. lactis strain CIDCA 133 chromosome, complete genome	Lactobacillus delbrueckii subsp. lactis	1581	1870	0.17	0.0	99.33%	2127785	CP065513.1
											Lactobacillus delbrueckii subsp. bulgaricus ND02, complete genome	Lactobacillus delbrueckii subsp. bulgaricus ND02	1581	1870	0.17	0.0	99.33%	2125753	CP002341.1
											Lactiplantibacillus plantarum strain X7022 chromosome, complete genome	Lactiplantibacillus plantarum	1580	19256	0.17	0.0	99.44%	3085008	CP048921.1
											Lactiplantibacillus plantarum strain SRCM103300 plasmid unnamed1	Lactiplantibacillus plantarum	1580	1580	0.14	0.0	99.22%	73692	CP035567.1
											Lactiplantibacillus plantarum strain SRCM103426 plasmid unnamed4	Lactiplantibacillus plantarum	1580	1580	0.14	0.0	99.22%	4900	CP035178.1
											Lactobacillus plantarum strain BLS41 plasmid pLPBLS41_4, complete sequence	Lactiplantibacillus plantarum	1580	1580	0.14	0.0	99.00%	50319	CP018213.1
											Lactiplantibacillus plantarum strain MY04 plasmid unnamed1, complete sequence	Lactiplantibacillus plantarum	1580	1715	0.15	0.0	99.44%	16808	CP122967.1
											Lactiplantibacillus plantarum strain Lp900 plasmid pLp900-2, complete sequence	Lactiplantibacillus plantarum	1580	3225	0.14	0.0	99.44%	48831	CP059170.1
											Lactiplantibacillus plantarum strain KM2 plasmid pKM2-1, complete sequence	Lactiplantibacillus plantarum	1580	1580	0.14	0.0	99.00%	38668	CP069283.1
											Lactiplantibacillus plantarum strain SRCM103303 chromosome, complete genome	Lactiplantibacillus plantarum	1579	5186	0.18	0.0	99.11%	3107572	CP035571.1
											Lactiplantibacillus plantarum strain SRCM103300 plasmid unnamed3	Lactiplantibacillus plantarum	1579	2605	0.23	0.0	99.55%	52824	CP035569.1
											Lactiplantibacillus plantarum strain SRCM103426 plasmid unnamed2	Lactiplantibacillus plantarum	1579	3441	0.17	0.0	99.33%	59992	CP035176.1
											Lactiplantibacillus plantarum strain YW11 plasmid plsm_YW11_pC, complete sequence	Lactiplantibacillus plantarum	1579	3977	0.22	0.0	99.55%	54005	CP035028.1
											Lactiplantibacillus plantarum strain 13_3 plasmid plsm_LP12_3_pC	Lactiplantibacillus plantarum	1579	3977	0.22	0.0	99.55%	54006	CP035023.1
											Lactobacillus plantarum strain TMW 1.277 plasmid pL1277-3, complete sequence	Lactiplantibacillus plantarum	1579	1931	0.21	0.0	99.55%	47816	CP017366.1
											Lactiplantibacillus plantarum strain LM1215 chromosome, complete genome	Lactiplantibacillus plantarum	1579	2100	0.18	0.0	99.55%	3221233	CP128990.1
											Lactiplantibacillus plantarum strain WLPL01 plasmid unnamed3, complete sequence	Lactiplantibacillus plantarum	1579	1705	0.15	0.0	99.55%	10749	CP122977.1
											Lactiplantibacillus plantarum strain MWLp-12 plasmid pMWLp-12B, complete sequence	Lactiplantibacillus plantarum	1579	3616	0.22	0.0	99.55%	43742	CP116751.1
											Lactiplantibacillus plantarum strain ZW59 plasmid pZW5C, complete sequence	Lactiplantibacillus plantarum	1579	3618	0.22	0.0	99.55%	45416	CP115893.1
											Levilactobacillus brevis strain SC013 plasmid plas3, complete sequence	Levilactobacillus brevis	1579	1579	0.14	0.0	99.55%	35331	CP113253.1
											Lactiplantibacillus plantarum strain Q180 chromosome, complete genome	Lactiplantibacillus plantarum	1579	2100	0.18	0.0	99.55%	3197263	CP073753.1
											Lactiplantibacillus plantarum strain DM083 chromosome, complete genome	Lactiplantibacillus plantarum	1579	2100	0.18	0.0	99.55%	3197299	CP099962.1
											Lactiplantibacillus pentosus strain KW1 chromosome, complete genome	Lactiplantibacillus pentosus	1579	3909	0.17	0.0	99.55%	3668369	CP099551.1
											Lactiplantibacillus pentosus strain 9D3 chromosome, complete genome	Lactiplantibacillus pentosus	1579	5467	0.17	0.0	99.55%	3650767	CP077099.1
											Lactiplantibacillus plantarum strain KLDS1.0386 plasmid p2, complete sequence	Lactiplantibacillus plantarum	1579	5060	0.14	0.0	99.55%	45402	CP071894.1
											Lactiplantibacillus plantarum strain Lp900 plasmid pLp900-3, complete sequence	Lactiplantibacillus plantarum	1579	2312	0.23	0.0	99.55%	34890	CP059171.1
											Lactiplantibacillus plantarum strain Lp900 chromosome, complete genome	Lactiplantibacillus plantarum	1579	5109	0.17	0.0	99.55%	3206992	CP059168.1
>NODE_3_length_5794_cov_234.364877	Lactiplantibacillus plantarum strain BGPKM22 NODE_27_length_24955_cov_12.751651, whole genome shotgun sequence	Lactiplantibacillus plantarum	6184	8030	0.73	0.0	98.46%	24955	NZ_JAUKVK010000027.1	>NODE_3_length_5794_cov_234.364877	Lactiplantibacillus plantarum strain Lp900 plasmid pLp900-4, complete sequence	Lactiplantibacillus plantarum	1980	3292	0.41	0.0	94.45%	12669	CP059172.1
	Lactiplantibacillus plantarum strain L125 scaffold61_size4902, whole genome shotgun sequence	Lactiplantibacillus plantarum	6129	12451	0.6	0.0	99.03%	4902	NZ_JAIGOE010000061.1		Lactiplantibacillus plantarum strain SPC-SNU-72-1 plasmid pPLAN223, complete sequence	Lactiplantibacillus plantarum	1774	5057	0.45	0.0	89.32%	22390	CP121259.1
	Lactiplantibacillus paraplantarum isolate IM1334 NODE_32_length_31602_cov_77.127720, whole genome shotgun sequence	Lactiplantibacillus paraplantarum	4993	7231	0.69	0.0	96.49%	31602	NZ_CAKMBI010000032.1		Lactiplantibacillus plantarum subsp. plantarum strain M19 plasmid unnamed7, complete sequence	Lactiplantibacillus plantarum subsp. plantarum	1764	5286	0.58	0.0	87.91%	17237	CP094392.1
	Lactiplantibacillus plantarum strain RI-146 p1551o1945-12_S12_L001_R1_001_(paired)_contig_28, whole genome shotgun sequence	Lactiplantibacillus plantarum	4155	8466	0.43	0.0	97.49%	8363	NZ_MKDU01000028.1		Lactiplantibacillus pentosus strain ZFM222 plasmid unnamed3, complete sequence	Lactiplantibacillus pentosus	1735	3585	0.49	0.0	90.02%	13846	CP032657.1
	Lactiplantibacillus paraplantarum strain BPF2 NODE_52_length_7945_cov_1137.998475, whole genome shotgun sequence	Lactiplantibacillus paraplantarum	4066	4144	0.43	0.0	96.74%	7945	NZ_JASTSO010000052.1		Lactiplantibacillus pentosus strain ZFM94 plasmid unnamed2, complete sequence	Lactiplantibacillus pentosus	1735	7159	0.49	0.0	90.02%	27706	CP032661.1
	Lactiplantibacillus pentosus strain IG2 NODE_243_length_3348_cov_398.778076, whole genome shotgun sequence	Lactiplantibacillus pentosus	3635	3635	0.35	0.0	99.17%	3436	NZ_PVOB01000212.1		Lactiplantibacillus plantarum strain 41P plasmid pLP41P-4	Lactiplantibacillus plantarum	1720	3108	0.36	0.0	91.52%	5031	CP075334.1
	Lactiplantibacillus plantarum strain DSM 8862 7, whole genome shotgun sequence	Lactiplantibacillus plantarum	3439	7034	0.36	0.0	97.07%	9492	NZ_JAHBMN010000007.1		Lactiplantibacillus plantarum strain K25 plasmid unnamed6, complete sequence	Lactiplantibacillus plantarum	1717	2900	0.37	0.0	90.23%	9785	CP020099.1
	Lactiplantibacillus plantarum strain DSM 8862 8, whole genome shotgun sequence	Lactiplantibacillus plantarum	3424	7005	0.36	0.0	97.06%	9484	NZ_JAHBMN010000008.1		Lactiplantibacillus plantarum 2025 plasmid LP2025_5, complete sequence	Lactiplantibacillus plantarum 2025	1684	4431	0.46	0.0	86.52%	23188	CP076829.1
	Lactiplantibacillus plantarum strain RI-012 20150702.X-R12_S3_R1_001_(paired)_contig_33, whole genome shotgun sequence	Lactiplantibacillus plantarum	3392	6785	0.34	0.0	96.79%	3991	NZ_MJHD01000033.1		Lactiplantibacillus plantarum strain SS6 plasmid unnamed5, complete sequence	Lactiplantibacillus plantarum	1663	2667	0.47	0.0	84.59%	6355	CP096869.1
	Lactiplantibacillus plantarum strain Nizo3400 NODE_73, whole genome shotgun sequence	Lactiplantibacillus plantarum	3360	6721	0.34	0.0	96.45%	4389	NZ_LUXH01000143.1		Lactiplantibacillus plantarum strain JB-1 plasmid p4, complete sequence	Lactiplantibacillus plantarum	1659	2783	0.48	0.0	84.53%	6353	CP097179.1
	Lactiplantibacillus pentosus strain CIRM-BIA 1490 NODE_160_length_6194_cov_2.000000, whole genome shotgun sequence	Lactiplantibacillus pentosus	3329	3329	0.32	0.0	98.39%	6290	NZ_RIOZ01000155.1		Lactiplantibacillus plantarum strain Lp-6 plasmid p7, complete sequence	Lactiplantibacillus plantarum	1645	5604	0.34	0.0	87.75%	24406	CP060190.1
	Lactiplantibacillus plantarum strain L125 scaffold60_size3822, whole genome shotgun sequence	Lactiplantibacillus plantarum	3294	7723	0.46	0.0	92.36%	3822	NZ_JAIGOE010000060.1		Lactobacillus plantarum strain CAUH2 plasmid pCAUH203, complete sequence	Lactiplantibacillus plantarum	1620	3217	0.44	0.0	88.43%	11203	CP015129.2
	Lactiplantibacillus pentosus strain IG7 NODE_41_length_1624_cov_787.694580, whole genome shotgun sequence	Lactiplantibacillus pentosus	3019	3019	0.29	0.0	99.01%	1714	NZ_PVNW01000039.1		Lactobacillus plantarum strain HFC8 plasmid pMK06, complete sequence	Lactiplantibacillus plantarum	1618	4915	0.5	0.0	86.90%	29950	CP012660.1
	Lactiplantibacillus pentosus strain CIRM-BIA 1490 NODE_35_length_4655_cov_2.000859, whole genome shotgun sequence	Lactiplantibacillus pentosus	3012	3012	0.3	0.0	98.28%	4751	NZ_RIOZ01000034.1		Lactiplantibacillus pentosus strain ZFM222 plasmid unnamed2, complete sequence	Lactiplantibacillus pentosus	1614	8559	0.39	0.0	86.90%	29469	CP032656.1
	Lactiplantibacillus plantarum strain 192 NODE_287_length_1564_cov_39.113811, whole genome shotgun sequence	Lactiplantibacillus plantarum	2924	2924	0.28	0.0	99.15%	1656	NZ_RIGP01000277.1		Lactiplantibacillus pentosus strain ZFM94 plasmid unnamed3, complete sequence	Lactiplantibacillus pentosus	1614	2855	0.39	0.0	86.90%	9828	CP032662.1
	Lactiplantibacillus pentosus strain IG2 NODE_60_length_2077_cov_366.169464, whole genome shotgun sequence	Lactiplantibacillus pentosus	2792	2792	0.28	0.0	98.16%	2165	NZ_PVOB01000055.1		Lactiplantibacillus plantarum strain SRCM101167 plasmid unnamed4, complete sequence	Lactiplantibacillus plantarum	1611	3611	0.49	0.0	87.22%	26244	CP028338.1
	Lactiplantibacillus plantarum strain FCQNA32M4 Scaffold27, whole genome shotgun sequence	Lactiplantibacillus plantarum	2328	4992	0.45	0.0	98.08%	8259	NZ_VFDW01000027.1		Lactiplantibacillus plantarum 2025 plasmid LP2025_6, complete sequence	Lactiplantibacillus plantarum 2025	1611	2568	0.42	0.0	87.22%	12744	CP076830.1
	Lactiplantibacillus plantarum strain T9 Scaffold59_1, whole genome shotgun sequence	Lactiplantibacillus plantarum	2264	9303	0.51	0.0	94.91%	12034	NZ_RPOJ01000059.1		Lactiplantibacillus plantarum strain HOM3204 plasmid p2, complete sequence	Lactiplantibacillus plantarum	1607	2559	0.42	0.0	87.15%	17060	CP098329.1
	Lactiplantibacillus plantarum strain T9 Scaffold59_1, whole genome shotgun sequence	Lactiplantibacillus plantarum	2264	9303	0.51	0.0	94.91%	12034	NZ_RBAI01000059.1		Lactiplantibacillus plantarum strain ST plasmid unnamed2, complete sequence	Lactiplantibacillus plantarum	1607	2564	0.42	0.0	87.15%	18420	CP090186.1
	Lactiplantibacillus plantarum strain RI-012 20150702.X-R12_S3_R1_001_(paired)_contig_52, whole genome shotgun sequence	Lactiplantibacillus plantarum	2254	5947	0.32	0.0	94.70%	8567	NZ_MJHD01000052.1		Lactiplantibacillus paraplantarum strain FL-8 plasmid unnamed1, complete sequence	Lactiplantibacillus paraplantarum	1605	2358	0.34	0.0	86.68%	8916	CP118746.1
	Lactiplantibacillus plantarum strain Nizo3400 NODE_57, whole genome shotgun sequence	Lactiplantibacillus plantarum	2254	5880	0.31	0.0	94.70%	7873	NZ_LUXH01000023.1		Lactobacillus sp. CBA3606 plasmid pCBA3606-3, complete sequence	Lactobacillus sp. CBA3606	1604	2561	0.42	0.0	87.14%	17059	CP027197.1
	Lactiplantibacillus plantarum isolate L. plantarum A6, whole genome shotgun sequence	Lactiplantibacillus plantarum	2250	5110	0.39	0.0	86.28%	13256	NZ_FWXC01000003.1		Lactiplantibacillus plantarum strain 8P-A3 plasmid p8P-A3, complete sequence	Lactiplantibacillus plantarum	1600	2253	0.31	0.0	86.60%	9480	CP046727.1
	Lactiplantibacillus plantarum strain BGAN8 NODE_26_length_16499_cov_108.549230, whole genome shotgun sequence	Lactiplantibacillus plantarum	2131	4175	0.38	0.0	95.66%	16499	NZ_JARIYH010000026.1		Lactiplantibacillus plantarum strain Z.6-1 plasmid pLPZ6-1, complete sequence	Lactiplantibacillus plantarum	1600	2253	0.31	0.0	86.60%	9480	CP099550.1
	Lactiplantibacillus plantarum strain C36 contig00039, whole genome shotgun sequence	Lactiplantibacillus plantarum	2067	3198	0.37	0.0	94.42%	15674	NZ_JASGSI010000039.1		Lactiplantibacillus plantarum strain SRCM101511 plasmid unnamed5, complete sequence	Lactiplantibacillus plantarum	1598	3807	0.47	0.0	86.77%	20282	CP028240.1
	Lactiplantibacillus plantarum strain CIRM-BIA 2110 NODE_43_length_2381_cov_2.006720, whole genome shotgun sequence	Lactiplantibacillus plantarum	2059	2059	0.22	0.0	94.42%	2475	NZ_RIOM01000040.1		Lactiplantibacillus plantarum strain 12_3 plasmid pldE, complete sequence	Lactiplantibacillus plantarum	1598	2350	0.36	0.0	87.00%	20231	CP035017.1
	Lactiplantibacillus plantarum strain RI-146 p1551o1945-12_S12_L001_R1_001_(paired)_contig_27, whole genome shotgun sequence	Lactiplantibacillus plantarum	2015	4953	0.31	0.0	95.22%	7945	NZ_MKDU01000027.1		Lactiplantibacillus plantarum strain LS/07 plasmid pLS07_5, complete sequence	Lactiplantibacillus plantarum	1598	2011	0.3	0.0	87.00%	17339	CP066500.1
	Lactiplantibacillus plantarum strain Lp900 plasmid pLp900-4, complete sequence	Lactiplantibacillus plantarum	1980	6585	0.41	0.0	94.45%	12669	NZ_CP059172.1		Lactiplantibacillus plantarum strain CM1 chromosome	Lactiplantibacillus plantarum	1594	2337	0.33	0.0	87.10%	3188285	CP129567.1
	Lactiplantibacillus pentosus strain IG7 NODE_50_length_1031_cov_855.472351, whole genome shotgun sequence	Lactiplantibacillus pentosus	1895	1895	0.18	0.0	97.15%	1121	NZ_PVNW01000048.1		Lactiplantibacillus plantarum strain SRCM101222 plasmid unnamed5, complete sequence	Lactiplantibacillus plantarum	1592	4844	0.44	0.0	87.40%	18589	CP028234.1
	Lactiplantibacillus plantarum strain Nizo2753 NODE_23, whole genome shotgun sequence	Lactiplantibacillus plantarum	1846	12196	0.66	0.0	91.08%	16378	NZ_LUWU01000045.1		Lactiplantibacillus paraplantarum strain CK401 plasmid pCK401C, complete sequence	Lactiplantibacillus paraplantarum	1591	2697	0.42	0.0	87.01%	12380	CP053340.1
	Lactiplantibacillus sp. ME-2 NODE_64_length_7280_cov_83.510450, whole genome shotgun sequence	Lactiplantibacillus sp. ME-2	1788	3166	0.4	0.0	88.27%	7280	NZ_JAKZEQ010000064.1		Lactobacillus plantarum plasmid pG6303, complete sequence	Lactiplantibacillus plantarum	1591	2701	0.42	0.0	87.01%	10047	JX174169.1
	Lactiplantibacillus plantarum strain SPC-SNU-72-1 plasmid pPLAN223, complete sequence	Lactiplantibacillus plantarum	1774	5057	0.45	0.0	89.32%	22390	NZ_CP121259.1		Lactiplantibacillus plantarum strain SRCM103303 plasmid unnamed2	Lactiplantibacillus plantarum	1587	3275	0.49	0.0	86.38%	16468	CP035573.1
	Lactiplantibacillus plantarum subsp. plantarum strain M19 plasmid unnamed7, complete sequence	Lactiplantibacillus plantarum subsp. plantarum	1764	10572	0.58	0.0	87.91%	17237	NZ_CP094392.1		Lactiplantibacillus plantarum strain ZW5 plasmid pZW5B, complete sequence	Lactiplantibacillus plantarum	1584	9039	0.51	0.0	86.93%	40831	CP086414.1
	Lactiplantibacillus pentosus strain IG3 NODE_2_length_5449_cov_816.687256, whole genome shotgun sequence	Lactiplantibacillus pentosus	1757	1757	0.2	0.0	92.82%	5539	NZ_PVOA01000002.1		Lactobacillus sp. D1501 plasmid p1, complete sequence	Lactobacillus sp. D1501	1575	2885	0.4	0.0	86.36%	9411	CP028327.1
	Lactiplantibacillus plantarum strain 8.1 unitig_6_quiver, whole genome shotgun sequence	Lactiplantibacillus plantarum	1755	13700	0.48	0.0	87.69%	23449	NZ_WWDE01000006.1		Lactiplantibacillus plantarum strain SCB0151 plasmid unnamed2, complete sequence	Lactiplantibacillus plantarum	1572	2890	0.4	0.0	86.16%	6023	CP084717.1
	Lactiplantibacillus plantarum strain RI-029 20150702.X-R29_S14_R1_001__paired__contig_15, whole genome shotgun sequence	Lactiplantibacillus plantarum	1748	5572	0.38	0.0	90.15%	3786	NZ_MJHE01000015.1		Lactiplantibacillus plantarum strain IRG1 plasmid pIRG104, complete sequence	Lactiplantibacillus plantarum	1567	2877	0.39	0.0	86.35%	9739	CP025694.1
	Lactiplantibacillus pentosus strain ZFM94 plasmid unnamed2, complete sequence	Lactiplantibacillus pentosus	1735	7159	0.49	0.0	90.02%	27706	NZ_CP032661.1		Lactiplantibacillus plantarum strain JB-1 plasmid p5, complete sequence	Lactiplantibacillus plantarum	1567	2878	0.39	0.0	86.09%	5301	CP097180.1
	Lactiplantibacillus pentosus strain ZFM222 plasmid unnamed3, complete sequence	Lactiplantibacillus pentosus	1735	3585	0.49	0.0	90.02%	13846	NZ_CP032657.1		Lactobacillus sp. CBA3605 plasmid pCBA3605-2, complete sequence	Lactobacillus sp. CBA3605	1564	2023	0.31	0.0	86.47%	11850	CP027192.1
	Lactiplantibacillus plantarum strain XSBN-3 3_contig_50, whole genome shotgun sequence	Lactiplantibacillus plantarum	1729	6090	0.35	0.0	93.21%	8264	NZ_JAGMWB010000050.1		Lactiplantibacillus plantarum strain VHProbi V22 plasmid pBV22, complete sequence	Lactiplantibacillus plantarum	1564	4147	0.52	0.0	86.22%	19020	CP095388.1
	Lactiplantibacillus plantarum strain GY3 Scaffold22_1, whole genome shotgun sequence	Lactiplantibacillus plantarum	1728	2915	0.37	0.0	90.47%	6481	NZ_JANEYX010000022.1		Lactiplantibacillus plantarum strain LL441 plasmid pLL441-6, complete sequence	Lactiplantibacillus plantarum	1564	2180	0.31	0.0	86.55%	8844	CP114880.1
	Lactiplantibacillus plantarum strain FME91 FME91_contig_63, whole genome shotgun sequence	Lactiplantibacillus plantarum	1722	2129	0.27	0.0	90.33%	6968	NZ_JAPHOC010000063.1		Lactobacillus plantarum strain BM4 plasmid pBM1, complete sequence	Lactiplantibacillus plantarum	1563	2887	0.4	0.0	86.01%	6069	KT149387.1
	Lactiplantibacillus plantarum strain 13A Contig_20, whole genome shotgun sequence	Lactiplantibacillus plantarum	1720	5768	0.34	0.0	91.52%	4887	NZ_JAECZS010000020.1		Lactobacillus backii strain TMW 1.1992 plasmid pL11992-4, complete sequence	Loigolactobacillus backii	1556	2602	0.23	0.0	86.50%	33159	CP014894.1
	Lactiplantibacillus plantarum strain 38I Contig_39, whole genome shotgun sequence	Lactiplantibacillus plantarum	1720	5768	0.34	0.0	91.52%	4887	NZ_JAHBBR010000039.1		Lactiplantibacillus pentosus strain MS031 plasmid pMS7	Lactiplantibacillus pentosus	1556	2502	0.38	0.0	86.46%	7826	CP043678.1
	Lactiplantibacillus plantarum strain 41P plasmid pLP41P-4	Lactiplantibacillus plantarum	1720	6217	0.36	0.0	91.52%	5031	NZ_CP075334.1		Lactiplantibacillus plantarum strain TCI507 plasmid unnamed1	Lactiplantibacillus plantarum	1555	5708	0.4	0.0	85.91%	14694	CP054260.1
	Lactiplantibacillus plantarum strain FUA3073 NODE_40_length_4887_cov_143.410924, whole genome shotgun sequence	Lactiplantibacillus plantarum	1720	2884	0.34	0.0	91.52%	4887	NZ_JAIWJU010000040.1		Lactiplantibacillus plantarum strain ATCC 8014 plasmid pLP9042, complete sequence	Lactiplantibacillus plantarum	1548	2936	0.43	0.0	86.63%	9042	CP024416.1
	Lactiplantibacillus plantarum strain LP03 NODE_41_length_4887_cov_127.373529, whole genome shotgun sequence	Lactiplantibacillus plantarum	1720	2884	0.34	0.0	91.52%	4887	NZ_JAIWJQ010000041.1		Lactiplantibacillus plantarum strain TK-P2A plasmid p.P2A.1, complete sequence	Lactiplantibacillus plantarum	1548	2936	0.43	0.0	86.63%	9254	CP045594.1
	Lactiplantibacillus plantarum strain ELAB51Y NODE_61_length_4667_cov_158.071, whole genome shotgun sequence	Lactiplantibacillus plantarum	1720	2523	0.3	0.0	91.52%	4667	NZ_JARVXH010000061.1		Lactobacillus plantarum plasmid pLP9000, complete sequence	Lactiplantibacillus plantarum	1548	2927	0.43	0.0	86.63%	9253	AY096005.1
	Lactiplantibacillus plantarum strain K25 plasmid unnamed6, complete sequence	Lactiplantibacillus plantarum	1717	5801	0.37	0.0	90.23%	9785	NZ_CP020099.1		Lactiplantibacillus plantarum strain EM plasmid pEM8, complete sequence	Lactiplantibacillus plantarum	1547	6833	0.49	0.0	85.91%	21426	CP037437.1
	Lactiplantibacillus plantarum strain NL42 contig_39, whole genome shotgun sequence	Lactiplantibacillus plantarum	1716	5126	0.29	0.0	91.44%	2524	NZ_JZSB01000039.1		Lactiplantibacillus pentosus strain KW2 plasmid p1, complete sequence	Lactiplantibacillus pentosus	1547	5311	0.4	0.0	86.55%	52982	CP099559.1
	Lactiplantibacillus plantarum strain O2T60C BBA85_conting5, whole genome shotgun sequence	Lactiplantibacillus plantarum	1710	7808	0.37	0.0	89.92%	9111	NZ_MPLC01000045.1		Lactiplantibacillus pentosus strain 9D3 plasmid pLPE-7K, complete sequence	Lactiplantibacillus pentosus	1545	2830	0.41	0.0	85.84%	7767	CP077104.1
	Lactiplantibacillus plantarum strain FUA3183 NODE_22_length_12077_cov_52.170042, whole genome shotgun sequence	Lactiplantibacillus plantarum	1703	2540	0.35	0.0	88.40%	12077	NZ_JAIWJI010000022.1		Lactiplantibacillus plantarum subsp. plantarum strain G1 plasmid p2, complete sequence	Lactiplantibacillus plantarum subsp. plantarum	1544	2156	0.31	0.0	86.26%	5669	CP053914.1
	Lactiplantibacillus plantarum strain Nizo3894 NODE_20, whole genome shotgun sequence	Lactiplantibacillus plantarum	1703	5080	0.35	0.0	88.40%	12027	NZ_LUXK01000039.1		Lactiplantibacillus plantarum strain BRD_L15 plasmid unnamed2, complete sequence	Lactiplantibacillus plantarum	1544	2156	0.31	0.0	86.26%	5669	CP110801.1
	Lactiplantibacillus plantarum 2025 plasmid LP2025_5, complete sequence	Lactiplantibacillus plantarum 2025	1684	8863	0.46	0.0	86.52%	23188	NZ_CP076829.1		Lactobacillus plantarum strain LZ95 plasmid LZ95p2, complete sequence	Lactiplantibacillus plantarum	1539	2877	0.43	0.0	85.48%	12484	CP012124.1
	Lactiplantibacillus plantarum strain R47 R47_1.clean_(paired)_contig_3, whole genome shotgun sequence	Lactiplantibacillus plantarum	1683	6476	0.43	0.0	92.51%	5585	NZ_JAJCUV010000003.1		Lactobacillus plantarum strain BM4 plasmid pBM4, complete sequence	Lactiplantibacillus plantarum	1535	2100	0.3	0.0	85.98%	8891	KT149390.1
	Lactiplantibacillus plantarum strain R62 R62_1.clean_(paired)_contig_2, whole genome shotgun sequence	Lactiplantibacillus plantarum	1673	6465	0.43	0.0	92.28%	10636	NZ_JAJCUS010000002.1		Lactiplantibacillus plantarum strain ZFM9 plasmid unnamed4, complete sequence	Lactiplantibacillus plantarum	1530	5637	0.43	0.0	85.33%	24973	CP032646.1
	Lactiplantibacillus plantarum strain R95 R95_1.clean_(paired)_contig_30, whole genome shotgun sequence	Lactiplantibacillus plantarum	1673	6465	0.43	0.0	92.28%	7949	NZ_JAJCUP010000030.1		Lactiplantibacillus plantarum strain LQ80 plasmid pLQ806, complete sequence	Lactiplantibacillus plantarum	1526	2813	0.4	0.0	85.42%	6355	CP028983.1
	Lactiplantibacillus plantarum strain RI-265 p1551o1945-18_S18_L001_R1_001__paired__contig_34, whole genome shotgun sequence	Lactiplantibacillus plantarum	1663	5575	0.48	0.0	84.59%	6335	NZ_MKDX01000034.1		Lactiplantibacillus plantarum strain BCC9546 plasmid p03, complete sequence	Lactiplantibacillus plantarum	1526	2809	0.4	0.0	85.42%	6352	CP044503.1
	Lactiplantibacillus plantarum strain SS6 plasmid unnamed5, complete sequence	Lactiplantibacillus plantarum	1663	2667	0.47	0.0	84.59%	6355	NZ_CP096869.1		Lactiplantibacillus plantarum strain 41P plasmid pLP41P-3	Lactiplantibacillus plantarum	1518	2974	0.46	0.0	85.75%	11825	CP075333.1
	Lactiplantibacillus plantarum strain JB-1 plasmid p4, complete sequence	Lactiplantibacillus plantarum	1659	5566	0.48	0.0	84.53%	6353	NZ_CP097179.1		Lactobacillus plantarum strain CD033 plasmid pCD033, complete sequence	Lactiplantibacillus plantarum	1490	2578	0.42	0.0	87.06%	7884	KP718939.1
	Lactiplantibacillus paraplantarum strain Lp109 109_contig65, whole genome shotgun sequence	Lactiplantibacillus paraplantarum	1654	1654	0.23	0.0	87.43%	1890	NZ_MECY01000071.1		Lactobacillus plantarum strain LP3 plasmid pLB302, complete sequence	Lactiplantibacillus plantarum	1466	2819	0.32	0.0	92.33%	19584	CP017068.1
	Lactiplantibacillus plantarum strain C29 Seq3, whole genome shotgun sequence	Lactiplantibacillus plantarum	1644	10858	0.39	0.0	87.36%	26147	NZ_QPFU01000003.1		Lactiplantibacillus plantarum strain DSR_M2 plasmid pDSRM202, complete sequence	Lactiplantibacillus plantarum	1462	2797	0.32	0.0	92.33%	19629	CP022293.1
	Lactiplantibacillus plantarum strain KUGBRC NODE_23_length_8107_cov_706.505013, whole genome shotgun sequence	Lactiplantibacillus plantarum	1636	5876	0.37	0.0	88.16%	8107	NZ_JAMBZG010000023.1		Lactiplantibacillus plantarum strain VHProbi E15 plasmid pAE15, complete sequence	Lactiplantibacillus plantarum	1454	2808	0.34	0.0	90.27%	19592	CP094962.1
	Lactiplantibacillus plantarum strain FCQNA34M6 Scaffold51, whole genome shotgun sequence	Lactiplantibacillus plantarum	1627	3128	0.43	0.0	91.60%	9968	NZ_VFDX01000051.1		Lactiplantibacillus plantarum strain VHProbi O10 plasmid pO10A, complete sequence	Lactiplantibacillus plantarum	1454	2808	0.34	0.0	90.27%	19592	CP097164.1
	Lactiplantibacillus plantarum subsp. plantarum strain wikim18 LP_contig_9, whole genome shotgun sequence	Lactiplantibacillus plantarum subsp. plantarum	1625	6444	0.44	0.0	88.18%	10270	NZ_JMEL01000009.1		Lactiplantibacillus plantarum strain PMO08 plasmid pPMO190, complete sequence	Lactiplantibacillus plantarum	1454	2808	0.34	0.0	90.27%	19592	CP062061.1
	Lactiplantibacillus plantarum strain AM100_PB1O_1D_2A AM100_PB1O_1D_2A.Scaf28, whole genome shotgun sequence	Lactiplantibacillus plantarum	1620	3213	0.44	0.0	88.43%	10512	NZ_JAQDMK010000028.1		Lactiplantibacillus plantarum strain MF1298 plasmid pMF1298-7, complete sequence	Lactiplantibacillus plantarum	1447	1792	0.27	0.0	83.97%	23493	CP013154.2
	Lactiplantibacillus plantarum strain AM100_PB1_LT_1D_14A AM100_PB1_LT_1D_14A.Scaf29, whole genome shotgun sequence	Lactiplantibacillus plantarum	1620	3213	0.44	0.0	88.43%	10512	NZ_JAQDLZ010000029.1		Lactiplantibacillus plantarum strain P9 plasmid unnamed4, complete sequence	Lactiplantibacillus plantarum	1447	1790	0.27	0.0	83.97%	17184	CP058679.1
											Lactiplantibacillus plantarum 2025 plasmid LP2025_7, complete sequence	Lactiplantibacillus plantarum 2025	1446	2050	0.22	0.0	95.21%	11590	CP076831.1
											Lactiplantibacillus plantarum strain SRCM101587 plasmid unnamed2, complete sequence	Lactiplantibacillus plantarum	1411	3006	0.42	0.0	88.18%	11038	CP114210.1
											Lactiplantibacillus plantarum strain B3 plasmid unnamed5, complete sequence	Lactiplantibacillus plantarum	1382	2770	0.46	0.0	90.32%	6265	CP096860.1
											Lactiplantibacillus plantarum subsp. plantarum strain GR1186 plasmid p1186-2, complete sequence	Lactiplantibacillus plantarum subsp. plantarum	1362	5182	0.51	0.0	87.31%	31995	CP091296.1
											Lactiplantibacillus plantarum subsp. plantarum strain GR1187 plasmid pGR1187-2, complete sequence	Lactiplantibacillus plantarum subsp. plantarum	1362	3901	0.5	0.0	87.31%	30697	CP078134.1
											Lactiplantibacillus plantarum strain GR0128 plasmid pGR0128-1842, complete sequence	Lactiplantibacillus plantarum	1362	5182	0.51	0.0	87.31%	31995	CP070850.1
											Lactiplantibacillus plantarum strain L55 plasmid unnamed2, complete sequence	Lactiplantibacillus plantarum	1349	2816	0.34	0.0	91.52%	19592	CP110538.1
											Lactiplantibacillus plantarum strain ZFM9 plasmid unnamed5, complete sequence	Lactiplantibacillus plantarum	1301	2988	0.42	0.0	94.13%	21962	CP032647.1
											Lactiplantibacillus plantarum strain ZFM55 plasmid unnamed3, complete sequence	Lactiplantibacillus plantarum	1301	5965	0.42	0.0	94.13%	43920	CP032362.1
											Lactiplantibacillus plantarum strain ZFM518 plasmid unnamed1, complete sequence	Lactiplantibacillus plantarum	1301	2990	0.42	0.0	94.13%	21959	CP120967.1
											Lactiplantibacillus plantarum strain 83-18 plasmid p83-18.7, complete sequence	Lactiplantibacillus plantarum	1299	2277	0.33	0.0	93.73%	8486	CP046667.1
											Lactiplantibacillus plantarum subsp. plantarum strain TS12 plasmid pLP12-4, complete sequence	Lactiplantibacillus plantarum subsp. plantarum	1297	5255	0.35	0.0	94.01%	31617	CP018328.1
											Lactiplantibacillus plantarum strain SPC-SNU-72-1 plasmid pPLAN85, complete sequence	Lactiplantibacillus plantarum	1295	1295	0.14	0.0	93.70%	8599	CP121255.1
											Lactiplantibacillus plantarum strain S58 plasmid p2, complete sequence	Lactiplantibacillus plantarum	1295	1295	0.14	0.0	93.70%	9506	CP068766.1
											Lactobacillus plantarum strain C410L1 plasmid unnamed5, complete sequence	Lactiplantibacillus plantarum	1290	5342	0.22	0.0	93.50%	56791	CP017959.1
											Lactiplantibacillus plantarum strain Lp-6 plasmid p9, complete sequence	Lactiplantibacillus plantarum	1290	3281	0.29	0.0	93.50%	15509	CP060188.1
											Lactiplantibacillus plantarum strain XJ25 plasmid pXJ25-1, complete sequence	Lactiplantibacillus plantarum	1287	5341	0.23	0.0	93.40%	39861	CP068449.1
											Lactobacillus plantarum strain TMW 1.277 plasmid pL1277-4, complete sequence	Lactiplantibacillus plantarum	1286	4223	0.31	0.0	93.47%	31304	CP017367.1
											Lactiplantibacillus plantarum strain P9 plasmid p6, complete sequence	Lactiplantibacillus plantarum	1286	1563	0.18	0.0	93.38%	8739	CP060178.1
											Lactiplantibacillus plantarum strain SS6 plasmid unnamed4, complete sequence	Lactiplantibacillus plantarum	1282	2670	0.33	0.0	93.28%	6271	CP096868.1
											Lactiplantibacillus plantarum strain B3 plasmid unnamed6, complete sequence	Lactiplantibacillus plantarum	1282	2679	0.33	0.0	93.28%	6310	CP096861.1
											Lactiplantibacillus plantarum strain WLPL01 plasmid unnamed4, complete sequence	Lactiplantibacillus plantarum	1282	2679	0.33	0.0	93.28%	6349	CP122978.1
											Lactiplantibacillus plantarum strain P9 plasmid p7, complete sequence	Lactiplantibacillus plantarum	1282	2925	0.35	0.0	93.28%	39200	CP060179.1
											Lactiplantibacillus plantarum strain KLDS1.0386 plasmid p6, complete sequence	Lactiplantibacillus plantarum	1282	2704	0.37	0.0	93.38%	11055	CP071898.1
											Lactiplantibacillus plantarum strain 12_3 plasmid pldF, complete sequence	Lactiplantibacillus plantarum	1281	1382	0.15	0.0	93.26%	8792	CP035018.1
											Lactiplantibacillus plantarum strain LQ80 plasmid pLQ804, complete sequence	Lactiplantibacillus plantarum	1281	1653	0.2	0.0	93.26%	16405	CP028981.1
											Lactiplantibacillus plantarum strain MY04 plasmid unnamed6, complete sequence	Lactiplantibacillus plantarum	1281	1364	0.15	0.0	93.15%	18462	CP122972.1
											Lactiplantibacillus paraplantarum strain RX-8 plasmid plas2, complete sequence	Lactiplantibacillus paraplantarum	1281	1844	0.25	0.0	93.15%	13600	CP111119.1
											Lactiplantibacillus plantarum subsp. plantarum strain GR1184 plasmid pGR1184-2, complete sequence	Lactiplantibacillus plantarum subsp. plantarum	1277	5184	0.51	0.0	93.02%	31995	CP078131.1
											Lactiplantibacillus plantarum strain 123-17 plasmid p123-18.2, complete sequence	Lactiplantibacillus plantarum	1270	1371	0.15	0.0	92.92%	8356	CP046658.1
											Lactiplantibacillus plantarum strain SRCM103426 plasmid unnamed4	Lactiplantibacillus plantarum	1268	1506	0.2	0.0	92.92%	4900	CP035178.1
											Lactobacillus plantarum strain BM4 plasmid pBM3, complete sequence	Lactiplantibacillus plantarum	1268	2167	0.26	0.0	92.80%	8131	KT149389.1
											Lactiplantibacillus plantarum strain MNCW_1 plasmid p6, complete sequence	Lactiplantibacillus plantarum	1267	1778	0.25	0.0	92.78%	13116	CP073272.1
											Lactiplantibacillus plantarum strain JB-1 plasmid p3, complete sequence	Lactiplantibacillus plantarum	1245	1943	0.24	0.0	92.33%	9192	CP097178.1
											Lactobacillus plantarum strain TMW 1.708 plasmid pL1708-1, complete sequence	Lactiplantibacillus plantarum	1244	2092	0.27	0.0	92.22%	40345	CP017375.1
>NODE_4_length_5792_cov_115.022397	Lactiplantibacillus plantarum strain BGPKM22 NODE_3_length_236304_cov_16.788095, whole genome shotgun sequence	Lactiplantibacillus plantarum	10392	10392	0.99	0.0	99.83%	236304	NZ_JAUKVK010000003.1	>NODE_4_length_5792_cov_115.022397	Lactiplantibacillus plantarum strain AS-10 chromosome	Lactiplantibacillus plantarum	10392	10392	0.99	0.0	99.83%	3022969	CP028420.1
	Lactiplantibacillus plantarum strain BGAN8 NODE_1_length_334222_cov_55.666667, whole genome shotgun sequence	Lactiplantibacillus plantarum	10392	10392	0.99	0.0	99.83%	334222	NZ_JARIYH010000001.1		Lactiplantibacillus plantarum strain AS-6 chromosome	Lactiplantibacillus plantarum	10387	10387	0.99	0.0	99.81%	3056826	CP028424.1
	Lactiplantibacillus plantarum strain L125 scaffold2_size306087, whole genome shotgun sequence	Lactiplantibacillus plantarum	10392	20784	0.99	0.0	99.83%	306087	NZ_JAIGOE010000002.1		Lactiplantibacillus plantarum strain X7021 chromosome, complete genome	Lactiplantibacillus plantarum	4194	6257	0.85	0.0	87.92%	3190599	CP025412.1
	Lactiplantibacillus plantarum strain AS-10 chromosome	Lactiplantibacillus plantarum	10392	20784	0.99	0.0	99.83%	3022969	NZ_CP028420.1		Lactiplantibacillus plantarum strain S58 chromosome, complete genome	Lactiplantibacillus plantarum	4189	6253	0.85	0.0	87.89%	3152304	CP068767.1
	Lactiplantibacillus plantarum strain AS-6 chromosome	Lactiplantibacillus plantarum	10387	20775	0.99	0.0	99.81%	3056826	NZ_CP028424.1		Lactiplantibacillus plantarum strain b-2 chromosome, complete genome	Lactiplantibacillus plantarum	4188	6252	0.83	0.0	88.79%	3211268	CP027349.1
	Lentilactobacillus parabuchneri isolate 130_S37 130_S37_NODE_1979_length_5300_cov_9.428217, whole genome shotgun sequence	Lentilactobacillus parabuchneri	4194	4194	0.57	0.0	87.92%	5300	NZ_JAKECT010000149.1		Lactiplantibacillus plantarum strain LPL-1 chromosome, complete genome	Lactiplantibacillus plantarum	4188	6252	0.83	0.0	88.79%	3186859	CP021997.1
	Lactiplantibacillus plantarum strain X7021 chromosome, complete genome	Lactiplantibacillus plantarum	4194	12515	0.85	0.0	87.92%	3190599	NZ_CP025412.1		Lactiplantibacillus plantarum strain 41P chromosome, complete genome	Lactiplantibacillus plantarum	4188	6252	0.83	0.0	88.79%	3210905	CP075330.1
	Lactiplantibacillus plantarum strain S58 chromosome, complete genome	Lactiplantibacillus plantarum	4189	12506	0.85	0.0	87.89%	3152304	NZ_CP068767.1		Lactiplantibacillus plantarum strain SRCM103361 chromosome, complete genome	Lactiplantibacillus plantarum	4185	6248	0.85	0.0	87.86%	3163668	CP035150.1
	Lactiplantibacillus plantarum strain LPL-1 chromosome, complete genome	Lactiplantibacillus plantarum	4188	12504	0.83	0.0	88.79%	3186859	NZ_CP021997.1		Lactiplantibacillus plantarum strain 12_3 chromosome, complete genome	Lactiplantibacillus plantarum	4185	6248	0.83	0.0	88.79%	3213344	CP035012.1
	Lactiplantibacillus plantarum strain CIRM-BIA 2110 NODE_8_length_209939_cov_2.000000, whole genome shotgun sequence	Lactiplantibacillus plantarum	4188	6256	0.83	0.0	88.79%	210033	NZ_RIOM01000007.1		Lactiplantibacillus plantarum strain BC015 chromosome, complete genome	Lactiplantibacillus plantarum	4185	6248	0.85	0.0	87.86%	3175753	CP113419.1
	Lactiplantibacillus plantarum strain NI326 contig_0014, whole genome shotgun sequence	Lactiplantibacillus plantarum	4188	12504	0.83	0.0	88.79%	122313	NZ_NDXC01000014.1		Lactiplantibacillus plantarum 2025 chromosome, complete genome	Lactiplantibacillus plantarum 2025	4185	6248	0.85	0.0	87.86%	3188928	CP076824.1
	Lactiplantibacillus plantarum strain 13A Contig_13, whole genome shotgun sequence	Lactiplantibacillus plantarum	4188	12504	0.83	0.0	88.79%	60942	NZ_JAECZS010000013.1		Loigolactobacillus coryniformis strain CBA3616 chromosome, complete genome	Loigolactobacillus coryniformis	4065	5738	0.82	0.0	88.26%	3000133	CP042392.1
	Lactiplantibacillus plantarum strain 38I Contig_6, whole genome shotgun sequence	Lactiplantibacillus plantarum	4188	12504	0.83	0.0	88.79%	120823	NZ_JAHBBR010000006.1		Lactiplantibacillus plantarum IYO1511 DNA, complete genome	Lactiplantibacillus plantarum	4063	5837	0.81	0.0	87.02%	3269320	AP028144.1
	Lactiplantibacillus plantarum strain 41G Contig_6, whole genome shotgun sequence	Lactiplantibacillus plantarum	4188	12504	0.83	0.0	88.79%	120823	NZ_JAHBBQ010000006.1		Lactiplantibacillus plantarum strain TMW 1.277 chromosome, complete genome	Lactiplantibacillus plantarum	4029	5823	0.81	0.0	88.01%	3099387	CP017363.1
	Lactiplantibacillus plantarum strain FUA3073 NODE_9_length_120823_cov_16.335164, whole genome shotgun sequence	Lactiplantibacillus plantarum	4188	6252	0.83	0.0	88.79%	120823	NZ_JAIWJU010000009.1		Lactiplantibacillus plantarum strain TMW 1.25 chromosome, complete genome	Lactiplantibacillus plantarum	4029	5823	0.81	0.0	88.01%	3144834	CP017354.1
	Lactiplantibacillus plantarum strain LP03 NODE_9_length_120823_cov_12.557922, whole genome shotgun sequence	Lactiplantibacillus plantarum	4188	6252	0.83	0.0	88.79%	120823	NZ_JAIWJQ010000009.1		Lactiplantibacillus pentosus strain KW1 chromosome, complete genome	Lactiplantibacillus pentosus	2530	4413	0.84	0.0	77.40%	3668369	CP099551.1
	Lactiplantibacillus plantarum strain LR-31 scaffold39, whole genome shotgun sequence	Lactiplantibacillus plantarum	4188	6252	0.83	0.0	88.79%	120656	NZ_JARDWP010000037.1		Lactiplantibacillus pentosus strain KZ0310 chromosome	Lactiplantibacillus pentosus	2530	4413	0.84	0.0	77.40%	3581137	CP044245.1
	Lactiplantibacillus plantarum strain ELAB51Y NODE_34_length_35993_cov_25.6361, whole genome shotgun sequence	Lactiplantibacillus plantarum	4188	6252	0.83	0.0	88.79%	35993	NZ_JARVXH010000034.1		Lactiplantibacillus pentosus strain MS031 chromosome	Lactiplantibacillus pentosus	2530	4413	0.84	0.0	77.40%	3581301	CP043671.1
	Lactiplantibacillus plantarum strain O2T60C BBA85_conting4, whole genome shotgun sequence	Lactiplantibacillus plantarum	4188	12509	0.83	0.0	88.79%	161526	NZ_MPLC01000034.1		Lactobacillus pentosus MP-10 draft genome, annotated contig00099	Lactiplantibacillus pentosus MP-10	2530	4413	0.84	0.0	77.40%	299770	FR871825.1
	Lactiplantibacillus plantarum strain L31-1 scaffold39, whole genome shotgun sequence	Lactiplantibacillus plantarum	4188	12504	0.83	0.0	88.79%	120656	NZ_KQ434244.1		Lactiplantibacillus pentosus strain KW2 chromosome, complete genome	Lactiplantibacillus pentosus	2523	4398	0.84	0.0	77.40%	3548025	CP099558.1
	Lactiplantibacillus plantarum strain 41P chromosome, complete genome	Lactiplantibacillus plantarum	4188	12504	0.83	0.0	88.79%	3210905	NZ_CP075330.1		Lactiplantibacillus pentosus strain DSM 20314 chromosome, complete genome	Lactiplantibacillus pentosus	2500	4383	0.84	0.0	77.15%	3622107	CP032757.1
	Lactiplantibacillus plantarum strain b-2 chromosome, complete genome	Lactiplantibacillus plantarum	4188	12504	0.83	0.0	88.79%	3211268	NZ_CP027349.1		Lactiplantibacillus pentosus strain LB-2 chromosome, complete genome	Lactiplantibacillus pentosus	2500	4383	0.84	0.0	77.15%	3622125	CP129655.1
	Lactiplantibacillus sp. ME-2 NODE_23_length_55052_cov_21.973726, whole genome shotgun sequence	Lactiplantibacillus sp. ME-2	4186	6244	0.85	0.0	87.89%	54991	NZ_JAKZEQ010000023.1		Lactiplantibacillus pentosus strain LB-1 chromosome, complete genome	Lactiplantibacillus pentosus	2500	4383	0.84	0.0	77.15%	3622125	CP129542.1
	Lactiplantibacillus plantarum strain BC015 chromosome, complete genome	Lactiplantibacillus plantarum	4185	6248	0.85	0.0	87.86%	3175753	NZ_CP113419.1		Lactiplantibacillus pentosus strain OHF 23 chromosome, complete genome	Lactiplantibacillus pentosus	2500	4383	0.84	0.0	77.15%	3622037	CP110417.1
	Lactiplantibacillus plantarum strain SRCM210354 contig1, whole genome shotgun sequence	Lactiplantibacillus plantarum	4185	6248	0.85	0.0	87.86%	3098947	NZ_JAOBXI010000001.1		Lacticaseibacillus rhamnosus strain BIO5326 chromosome, complete genome	Lacticaseibacillus rhamnosus	1602	2425	0.76	0.0	71.78%	2989570	CP046267.1
	Lactiplantibacillus plantarum strain SF15C SF15C_contig_17, whole genome shotgun sequence	Lactiplantibacillus plantarum	4185	12480	0.85	0.0	87.86%	186838	NZ_NIGH01000014.1		Lacticaseibacillus rhamnosus strain NCTC13764 chromosome 1	Lacticaseibacillus rhamnosus	1602	2425	0.76	0.0	71.78%	2988387	LR134331.1
	Lactiplantibacillus plantarum strain WS1.1 NODE_24_length_57820_cov_7.80947, whole genome shotgun sequence	Lactiplantibacillus plantarum	4185	12497	0.85	0.0	87.86%	57820	NZ_WWDA01000024.1		Lacticaseibacillus rhamnosus strain NCTC13710 chromosome 1	Lacticaseibacillus rhamnosus	1602	2425	0.76	0.0	71.78%	2991048	LR134322.1
	Lactiplantibacillus plantarum strain YT041 contig39, whole genome shotgun sequence	Lactiplantibacillus plantarum	4185	12497	0.85	0.0	87.86%	35331	NZ_JAHWFL010000039.1		Lacticaseibacillus rhamnosus strain SCT-10-10-60 chromosome, complete genome	Lacticaseibacillus rhamnosus	1602	2425	0.76	0.0	71.78%	2990071	CP019305.1
	Lactiplantibacillus plantarum strain 7.8.4 assembly_contig_3, whole genome shotgun sequence	Lactiplantibacillus plantarum	4185	12497	0.85	0.0	87.86%	185172	NZ_JAGYGR010000003.1		Lacticaseibacillus rhamnosus strain ATCC 11443 chromosome, complete genome	Lacticaseibacillus rhamnosus	1602	2425	0.76	0.0	71.78%	2990082	CP022109.1
	Lactiplantibacillus plantarum strain 3.2.8 ipd06_contig_3, whole genome shotgun sequence	Lactiplantibacillus plantarum	4185	12500	0.85	0.0	87.86%	185161	NZ_JAGXCA010000003.1		Lacticaseibacillus rhamnosus strain ASCC 290 chromosome	Lacticaseibacillus rhamnosus	1602	2425	0.76	0.0	71.78%	2903890	CP014645.1
	Lactiplantibacillus plantarum strain 3.2.8 assembly_contig_5, whole genome shotgun sequence	Lactiplantibacillus plantarum	4185	12500	0.85	0.0	87.86%	185171	NZ_JAGYGQ010000005.1		Lacticaseibacillus rhamnosus strain A5 chromosome, complete genome	Lacticaseibacillus rhamnosus	1602	2425	0.76	0.0	71.78%	2990152	CP120736.1
	Lactiplantibacillus plantarum strain QS7 Scaffold31, whole genome shotgun sequence	Lactiplantibacillus plantarum	4185	12497	0.85	0.0	87.86%	35223	NZ_JAHNZS010000031.1		Lacticaseibacillus rhamnosus strain VSI33 chromosome, complete genome	Lacticaseibacillus rhamnosus	1602	2425	0.76	0.0	71.78%	2991185	CP118035.1
	Lactiplantibacillus plantarum 2025 chromosome, complete genome	Lactiplantibacillus plantarum 2025	4185	12497	0.85	0.0	87.86%	3188928	NZ_CP076824.1		Lacticaseibacillus rhamnosus strain P118 chromosome, complete genome	Lacticaseibacillus rhamnosus	1602	2425	0.76	0.0	71.78%	2991153	CP099396.1
	Lactiplantibacillus plantarum strain SRCM103361 chromosome, complete genome	Lactiplantibacillus plantarum	4185	12497	0.85	0.0	87.86%	3163668	NZ_CP035150.1		Lacticaseibacillus rhamnosus strain VHProbi Y39 chromosome, complete genome	Lacticaseibacillus rhamnosus	1602	2425	0.76	0.0	71.78%	2991151	CP092033.1
	Lactiplantibacillus plantarum strain 12_3 chromosome, complete genome	Lactiplantibacillus plantarum	4185	12497	0.83	0.0	88.79%	3213344	NZ_CP035012.1		Lacticaseibacillus rhamnosus strain CAU 1365 chromosome, complete genome	Lacticaseibacillus rhamnosus	1602	2425	0.76	0.0	71.78%	2991039	CP082961.1
	Lactiplantibacillus plantarum strain B-1 Scaffold2, whole genome shotgun sequence	Lactiplantibacillus plantarum	4184	12495	0.83	0.0	88.76%	373959	NZ_SDJY01000002.1		Lactobacillus rhamnosus LOCK908, complete genome	Lacticaseibacillus rhamnosus LOCK908	1602	2425	0.76	0.0	71.78%	2990900	CP005485.1
	Lactiplantibacillus plantarum strain CIRM-BIA 776 NODE_87_length_61070_cov_27.563091, whole genome shotgun sequence	Lactiplantibacillus plantarum	4176	6240	0.85	0.0	87.83%	61168	NZ_RIUW01000078.1		Lacticaseibacillus rhamnosus strain X253 chromosome, complete genome	Lacticaseibacillus rhamnosus	1602	2425	0.76	0.0	71.78%	2991149	CP073711.1
	Enterococcus pingfangensis strain 241-2-2 contig10, whole genome shotgun sequence	Enterococcus pingfangensis	4089	5547	0.83	0.0	87.66%	102316	NZ_BJDP01000010.1		Lacticaseibacillus paracasei strain SMN-LBK chromosome, complete genome	Lacticaseibacillus paracasei	1587	2394	0.74	0.0	72.58%	3102336	CP101831.1
	Lactiplantibacillus plantarum strain Lp1612 lactoplantarum_1612_3, whole genome shotgun sequence	Lactiplantibacillus plantarum	4089	11451	0.83	0.0	87.66%	179071	NZ_LDEM01000003.1		Lacticaseibacillus paracasei subsp. tolerans strain S-NB chromosome, complete genome	Lacticaseibacillus paracasei subsp. tolerans	1587	2394	0.74	0.0	72.58%	3103392	CP068416.1
	Leuconostoc falkenbergense strain LMG 18969 contig22, whole genome shotgun sequence	Leuconostoc falkenbergense	4089	5962	0.82	0.0	88.72%	15094	NZ_BMBT01000022.1		Lacticaseibacillus paracasei subsp. tolerans strain S-NA5 chromosome, complete genome	Lacticaseibacillus paracasei subsp. tolerans	1587	2394	0.74	0.0	72.58%	3102338	CP068408.1
	Loigolactobacillus coryniformis strain CBA3616 chromosome, complete genome	Loigolactobacillus coryniformis	4065	5738	0.82	0.0	88.26%	3000133	NZ_CP042392.1		Lacticaseibacillus paracasei subsp. tolerans strain MGB0761 chromosome, complete genome	Lacticaseibacillus paracasei subsp. tolerans	1582	2389	0.74	0.0	72.55%	3086705	CP064316.1
	Lactiplantibacillus plantarum strain 80, whole genome shotgun sequence	Lactiplantibacillus plantarum	4063	11674	0.81	0.0	87.02%	85913	NZ_CBZW010000013.1		Lacticaseibacillus paracasei subsp. tolerans strain MGB0747 chromosome, complete genome	Lacticaseibacillus paracasei subsp. tolerans	1582	2389	0.74	0.0	72.55%	3071809	CP064314.1
	Lactiplantibacillus plantarum strain CIRM-BIA 2117 NODE_10_length_198542_cov_1.999904, whole genome shotgun sequence	Lactiplantibacillus plantarum	4063	5837	0.81	0.0	87.02%	198636	NZ_RIVT01000008.1		Lacticaseibacillus paracasei subsp. paracasei strain BD5115 chromosome	Lacticaseibacillus paracasei subsp. paracasei	1579	2382	0.74	0.0	72.55%	3035456	CP075603.1
	Lactiplantibacillus plantarum strain CIRM-BIA 2184 NODE_9_length_198456_cov_34.331989, whole genome shotgun sequence	Lactiplantibacillus plantarum	4063	5837	0.81	0.0	87.02%	198554	NZ_RIVV01000009.1		Lacticaseibacillus paracasei strain VHProbi O44 chromosome, complete genome	Lacticaseibacillus paracasei	1538	2299	0.72	0.0	72.86%	3105961	CP104303.1
	Lactiplantibacillus plantarum strain CIRM-BIA 2107 NODE_5_length_198540_cov_2.999773, whole genome shotgun sequence	Lactiplantibacillus plantarum	4063	5837	0.81	0.0	87.02%	198632	NZ_RINX01000005.1		Lactobacillus acidipiscis strain ACA-DC 1533 genome assembly, chromosome: I	Ligilactobacillus acidipiscis	1135	1823	0.79	0.0	68.11%	2607423	LT630287.1
	Lactiplantibacillus plantarum strain IYO1511 sequence01, whole genome shotgun sequence	Lactiplantibacillus plantarum	4063	11674	0.81	0.0	87.02%	388672	NZ_BLLP01000001.1		Limosilactobacillus fermentum strain LAC FRN-92 chromosome, complete genome	Limosilactobacillus fermentum	1085	1911	0.74	0.0	70.35%	2063606	CP021790.1
	Lactiplantibacillus argentoratensis strain C7-83 C7-83_1.clean_(paired)_contig_72, whole genome shotgun sequence	Lactiplantibacillus argentoratensis	4063	5837	0.81	0.0	87.02%	21775	NZ_JAJCVC010000072.1		Latilactobacillus sakei strain TMW 1.1398 plasmid pL11398-3, complete sequence	Latilactobacillus sakei	1078	1078	0.36	0.0	72.05%	40107	CP017278.1
	Lactiplantibacillus plantarum strain SNU.Lp177 Contig00050, whole genome shotgun sequence	Lactiplantibacillus plantarum	4063	5837	0.81	0.0	87.02%	22468	NZ_LGIM01000050.1		Lactobacillus amylovorus strain CACC736 plasmid p1_CACC736, complete sequence	Lactobacillus amylovorus	1061	1937	0.64	0.0	72.59%	76480	CP104880.1
	Lactiplantibacillus plantarum strain Nizo1839 NODE_8, whole genome shotgun sequence	Lactiplantibacillus plantarum	4063	5837	0.81	0.0	87.02%	136306	NZ_LUWB01000037.1		Lactobacillus johnsonii strain L2 chromosome	Lactobacillus johnsonii	1036	1976	0.65	0.0	72.98%	1786990	CP049765.1
	Lactiplantibacillus plantarum strain SF2A35B Contig13, whole genome shotgun sequence	Lactiplantibacillus plantarum	4063	5837	0.81	0.0	87.02%	31271	NZ_LMVD01000047.1		Lactobacillus kefiranofaciens subsp. kefiranofaciens strain LKK75 chromosome, complete genome	Lactobacillus kefiranofaciens subsp. kefiranofaciens	1003	1776	0.59	0.0	71.97%	2316165	CP045033.1
	Lactiplantibacillus plantarum strain TMW 1.25 chromosome, complete genome	Lactiplantibacillus plantarum	4029	11647	0.81	0.0	88.01%	3144834	NZ_CP017354.1		Lactobacillus kefiranofaciens strain ZW18 chromosome, complete genome	Lactobacillus kefiranofaciens	1003	1776	0.59	0.0	71.97%	2315108	CP123735.1
	Lactiplantibacillus plantarum strain TMW 1.277 chromosome, complete genome	Lactiplantibacillus plantarum	4029	11647	0.81	0.0	88.01%	3099387	NZ_CP017363.1		Lactobacillus kefiranofaciens strain 1207 chromosome, complete genome	Lactobacillus kefiranofaciens	1003	1772	0.59	0.0	71.97%	2149348	CP061341.1
	Lactiplantibacillus plantarum CMPG5300 plasmid pCMPG5300.02, whole genome shotgun sequence	Lactiplantibacillus plantarum CMPG5300	3996	11735	0.82	0.0	88.03%	10941	NZ_CM002920.1		Lactobacillus kefiranofaciens subsp. kefiranofaciens strain ZW3 chromosome, complete genome	Lactobacillus kefiranofaciens subsp. kefiranofaciens	1003	1776	0.59	0.0	71.97%	2113023	CP002764.1
	Leuconostoc mesenteroides subsp. cremoris T26 contig_097, whole genome shotgun sequence	Leuconostoc mesenteroides subsp. cremoris T26	3992	4746	0.74	0.0	86.92%	24511	NZ_JAUJ01000111.1		Pediococcus acidilactici strain ZPA017 chromosome, complete genome	Pediococcus acidilactici	1003	1833	0.69	0.0	70.59%	2131361	CP015206.1
	Leuconostoc mesenteroides strain IMAU80251 Scaffold21, whole genome shotgun sequence	Leuconostoc mesenteroides	3986	5612	0.86	0.0	86.83%	12492	NZ_JAQPWW010000021.1		Lactobacillus iners strain C0322A1 chromosome, complete genome	Lactobacillus iners	1002	1642	0.57	0.0	72.00%	1318700	CP049230.1
	Leuconostoc citreum strain CIRM-BIA 742 NODE_7_length_20157_cov_2.000000, whole genome shotgun sequence	Leuconostoc citreum	3975	5727	0.83	0.0	86.84%	20261	NZ_RILB01000007.1		Lactobacillus iners strain C0254C1 chromosome, complete genome	Lactobacillus iners	1002	1647	0.57	0.0	72.00%	1314822	CP049231.1
	Leuconostoc citreum strain ATCC 49370 57, whole genome shotgun sequence	Leuconostoc citreum	3975	5727	0.83	0.0	86.84%	30609	NZ_PUFH01000007.1		Lactobacillus iners strain LI335 chromosome	Lactobacillus iners	1002	1647	0.57	0.0	72.00%	1363099	CP045664.1
	Leuconostoc citreum strain F192-5 sequence22, whole genome shotgun sequence	Leuconostoc citreum	3975	5727	0.83	0.0	86.84%	8193	NZ_BJJW01000022.1		Lactobacillus kefiranofaciens subsp. kefirgranum strain M1 chromosome	Lactobacillus kefiranofaciens subsp. kefirgranum	995	1768	0.59	0.0	71.91%	2156113	CP098405.1
	Leuconostoc citreum strain NRIC 1776 sequence5, whole genome shotgun sequence	Leuconostoc citreum	3975	5727	0.83	0.0	86.84%	20095	NZ_BJJX01000005.1		Lactobacillus kefiranofaciens subsp. kefirgranum strain HL1 chromosome, complete genome	Lactobacillus kefiranofaciens subsp. kefirgranum	995	1768	0.59	0.0	71.91%	2180483	CP098403.1
	Leuconostoc mesenteroides strain INF82a INF82a_contig40, whole genome shotgun sequence	Leuconostoc mesenteroides	3972	5658	0.81	0.0	87.92%	17500	NZ_JAFRDY010000040.1		Lactobacillus delbrueckii strain TS1-06 chromosome, complete genome	Lactobacillus delbrueckii	994	1510	0.63	0.0	69.61%	1853687	CP046390.1
	Latilactobacillus sakei strain ELA214065 LAB65_C03, whole genome shotgun sequence	Latilactobacillus sakei	3605	5417	0.84	0.0	84.41%	14243	NZ_JAJJOJ010000003.1		Lactobacillus amylovorus strain PMRA3 plasmid pPMRA301, complete sequence	Lactobacillus amylovorus	986	3706	0.62	0.0	71.66%	84225	CP029755.1
	Lactiplantibacillus pentosus strain MS031 chromosome	Lactiplantibacillus pentosus	2530	4413	0.84	0.0	77.40%	3581301	NZ_CP043671.1		Lactobacillus amylovorus strain S1 plasmid unnamed1, complete sequence	Lactobacillus amylovorus	970	1766	0.61	0.0	71.28%	67799	CP090604.1
	Lactiplantibacillus pentosus strain KZ0310 chromosome	Lactiplantibacillus pentosus	2530	4413	0.84	0.0	77.40%	3581137	NZ_CP044245.1		Limosilactobacillus fermentum strain AGA52 chromosome	Limosilactobacillus fermentum	964	1770	0.67	0.0	70.50%	2001184	CP091132.1
	Lactiplantibacillus pentosus strain UN03-143 MF3HH25007B.Scaf14, whole genome shotgun sequence	Lactiplantibacillus pentosus	2530	4413	0.84	0.0	77.40%	45335	NZ_JAQEOG010000014.1		Ligilactobacillus animalis strain P38 chromosome, complete genome	Ligilactobacillus animalis	932	1515	0.64	0.0	69.07%	1906794	CP047141.1
	Lactiplantibacillus pentosus strain UN03-35 HF3HH25001.Scaf3, whole genome shotgun sequence	Lactiplantibacillus pentosus	2530	4413	0.84	0.0	77.40%	346329	NZ_JAQEPL010000003.1		Lactobacillus delbrueckii subsp. indicus strain JCM 15610 chromosome, complete genome	Lactobacillus delbrueckii subsp. indicus	894	1373	0.63	0.0	69.20%	1967220	CP018614.1
	Lactiplantibacillus pentosus strain UN03-28 MF3HH25001.Scaf3, whole genome shotgun sequence	Lactiplantibacillus pentosus	2530	4413	0.84	0.0	77.40%	346314	NZ_JAQEPG010000003.1		Lactobacillus panisapium strain ESL0416 chromosome, complete genome	Lactobacillus panisapium	854	934	0.35	0.0	70.11%	2188116	CP048268.1
	Lactiplantibacillus pentosus strain O11 NODE_2_length_497506_cov_97.591349, whole genome shotgun sequence	Lactiplantibacillus pentosus	2530	4413	0.84	0.0	77.40%	497507	NZ_JALBYL010000002.1		Latilactobacillus sakei strain TMW 1.1396 plasmid pL11396-1, complete sequence	Latilactobacillus sakei	826	1088	0.35	0.0	74.29%	40197	CP017274.1
	Lactiplantibacillus pentosus strain 7.8.2 assembly_contig_4, whole genome shotgun sequence	Lactiplantibacillus pentosus	2530	4413	0.84	0.0	77.40%	260122	NZ_JAGXBV010000004.1		Limosilactobacillus fermentum strain GD5MG chromosome	Limosilactobacillus fermentum	801	801	0.23	0.0	73.32%	1834134	CP116463.1
	Lactiplantibacillus pentosus strain O17 NODE_1_length_497363_cov_235.649516, whole genome shotgun sequence	Lactiplantibacillus pentosus	2530	4413	0.84	0.0	77.40%	497364	NZ_JAHLCJ010000001.1		Ligilactobacillus ruminis strain CACC888 chromosome, complete genome	Ligilactobacillus ruminis	783	1233	0.6	0.0	68.77%	2185031	CP117692.1
											Apilactobacillus kunkeei strain HNS-8 chromosome, complete genome	Apilactobacillus kunkeei	688	1136	0.54	0.0	69.50%	1424422	CP094919.1
											Latilactobacillus sakei strain TMW 1.1398 plasmid pL11398-2, complete sequence	Latilactobacillus sakei	667	1070	0.36	0.0	70.78%	40209	CP017277.1
											Lactobacillus delbrueckii subsp. indicus strain S2 chromosome, complete genome	Lactobacillus delbrueckii subsp. indicus	664	1370	0.62	0.0	68.74%	2005800	CP110104.1
											Lactobacillus delbrueckii strain sunkii chromosome, complete genome	Lactobacillus delbrueckii	664	1370	0.62	0.0	68.74%	2076116	CP109946.1
											Apilactobacillus kunkeei strain A1805 genome assembly, chromosome: 1	Apilactobacillus kunkeei	650	1071	0.6	0.0	68.77%	1582516	OX335167.1
											Apilactobacillus kunkeei strain A2101 genome assembly, chromosome: 1	Apilactobacillus kunkeei	650	1071	0.6	0.0	68.77%	1582507	OX335126.1
											Ligilactobacillus salivarius strain ZLp4b plasmid unnamed1, complete sequence	Ligilactobacillus salivarius	648	965	0.52	0.0	67.49%	274836	CP062072.1
											Ligilactobacillus salivarius strain 2D chromosome, complete genome	Ligilactobacillus salivarius	620	1377	0.59	3e-172	68.34%	1700858	CP047412.1
											Lactobacillus delbrueckii strain L10 chromosome	Lactobacillus delbrueckii	570	1520	0.63	5e-157	70.34%	2007046	CP049759.1
											Ligilactobacillus animalis strain ZSB1 chromosome, complete genome	Ligilactobacillus animalis	434	434	0.17	3e-116	69.77%	1897301	CP123751.1
											Ligilactobacillus animalis strain SRCM217969 chromosome, complete genome	Ligilactobacillus animalis	361	361	0.16	5e-94	68.55%	1882179	CP129339.1
											Lactiplantibacillus plantarum strain LPC904 chromosome, complete genome	Lactiplantibacillus plantarum	345	345	0.07	1e-89	79.29%	3275253	CP090817.1
											Lactiplantibacillus plantarum strain HC-2 chromosome, complete genome	Lactiplantibacillus plantarum	341	341	0.07	4e-88	79.05%	3244418	CP126117.1
											Lactiplantibacillus plantarum IYO2065 DNA, complete genome	Lactiplantibacillus plantarum	341	341	0.07	4e-88	79.05%	3296119	AP028145.1
											Lactiplantibacillus plantarum strain LPgoji chromosome, complete genome	Lactiplantibacillus plantarum	341	341	0.07	4e-88	79.05%	3234760	CP096853.1
											Lactiplantibacillus plantarum strain GK502 chromosome	Lactiplantibacillus plantarum	341	341	0.07	4e-88	79.05%	3207019	CP102362.1
											Lactiplantibacillus plantarum strain DMC-S1 chromosome, complete genome	Lactiplantibacillus plantarum	341	341	0.07	4e-88	79.05%	3376068	CP123053.1
											Lactiplantibacillus plantarum strain WLPL01 chromosome, complete genome	Lactiplantibacillus plantarum	341	341	0.07	4e-88	79.05%	3142471	CP122974.1
											Lactiplantibacillus plantarum strain EN6 chromosome, complete genome	Lactiplantibacillus plantarum	341	341	0.07	4e-88	79.05%	3290693	CP115480.1
											Lactiplantibacillus plantarum strain BRD_L15 chromosome, complete genome	Lactiplantibacillus plantarum	341	341	0.07	4e-88	79.05%	3197769	CP110799.1
											Lactiplantibacillus plantarum strain E2 chromosome, complete genome	Lactiplantibacillus plantarum	341	341	0.07	4e-88	79.05%	3264284	CP110242.1
											Lactiplantibacillus plantarum strain MGEL20154 chromosome, complete genome	Lactiplantibacillus plantarum	341	341	0.07	4e-88	79.05%	3242696	CP104753.1
											Lactiplantibacillus plantarum strain SRCM210580 chromosome, complete genome	Lactiplantibacillus plantarum	341	341	0.07	4e-88	79.05%	3255701	CP103911.1
											Lactiplantibacillus plantarum strain SRCM210465 chromosome, complete genome	Lactiplantibacillus plantarum	341	341	0.07	4e-88	79.05%	3263539	CP103907.1
											Lactiplantibacillus plantarum strain SRCM210579 chromosome, complete genome	Lactiplantibacillus plantarum	341	341	0.07	4e-88	79.05%	3255701	CP103910.1
											Lactiplantibacillus plantarum strain SRCM210576 chromosome, complete genome	Lactiplantibacillus plantarum	341	341	0.07	4e-88	79.05%	3255705	CP103909.1
											Lactiplantibacillus plantarum strain SRCM210459 chromosome, complete genome	Lactiplantibacillus plantarum	341	341	0.07	4e-88	79.05%	3263453	CP103411.1
											Lactiplantibacillus plantarum strain JB-1 chromosome, complete genome	Lactiplantibacillus plantarum	341	341	0.07	4e-88	79.05%	3208279	CP097175.1
											Lactiplantibacillus plantarum strain LPIMC513 chromosome, complete genome	Lactiplantibacillus plantarum	341	341	0.07	4e-88	79.05%	3206211	CP090818.1
											Lactiplantibacillus plantarum strain 022AE chromosome, complete genome	Lactiplantibacillus plantarum	341	341	0.07	4e-88	79.05%	3234271	CP031127.2
											Lactiplantibacillus plantarum strain P9 chromosome, complete genome	Lactiplantibacillus plantarum	341	341	0.07	4e-88	79.05%	3185467	CP058675.1
>NODE_5_length_5354_cov_107.680879	Lactiplantibacillus plantarum strain L125 scaffold1_size465947, whole genome shotgun sequence	Lactiplantibacillus plantarum	9629	19258	1	0.0	99.89%	465947	NZ_JAIGOE010000001.1	>NODE_5_length_5354_cov_107.680879	Lactiplantibacillus plantarum strain AS-10 chromosome	Lactiplantibacillus plantarum	9629	9629	1	0.0	99.89%	3022969	CP028420.1
	Lactiplantibacillus plantarum strain AS-10 chromosome	Lactiplantibacillus plantarum	9629	19258	1	0.0	99.89%	3022969	NZ_CP028420.1		Lactiplantibacillus plantarum strain J26 chromosome, complete genome	Lactiplantibacillus plantarum	6554	7078	0.98	0.0	90.99%	3096468	CP033616.1
	Lactiplantibacillus plantarum strain BGPKM22 NODE_5_length_173259_cov_13.304710, whole genome shotgun sequence	Lactiplantibacillus plantarum	9624	9624	1	0.0	99.87%	173259	NZ_JAUKVK010000005.1		Lactiplantibacillus plantarum subsp. plantarum strain LB1-2 chromosome, complete genome	Lactiplantibacillus plantarum subsp. plantarum	2238	3661	0.43	0.0	88.70%	3359427	CP025991.1
	Lactiplantibacillus plantarum strain BGAN8 NODE_5_length_211610_cov_47.837131, whole genome shotgun sequence	Lactiplantibacillus plantarum	9621	9621	1	0.0	99.87%	211610	NZ_JARIYH010000005.1		Lactiplantibacillus plantarum strain MSD1 chromosome, complete genome	Lactiplantibacillus plantarum	2184	2184	0.32	0.0	87.62%	3079648	CP050257.1
	Lactiplantibacillus plantarum strain LP51 NODE_9_length_93895_cov_10.265432, whole genome shotgun sequence	Lactiplantibacillus plantarum	2617	2949	0.42	0.0	92.59%	93895	NZ_JAIWJO010000009.1		Lactiplantibacillus plantarum strain SHY 21-2 chromosome, complete genome	Lactiplantibacillus plantarum	2173	3007	0.4	0.0	89.60%	3098742	CP066547.1
	Lactiplantibacillus plantarum strain EML1 contig00003, whole genome shotgun sequence	Lactiplantibacillus plantarum	2617	5898	0.42	0.0	92.59%	173205	NZ_VCMM01000003.1		Lactiplantibacillus plantarum strain LPC904 chromosome, complete genome	Lactiplantibacillus plantarum	2159	3130	0.4	0.0	89.42%	3275253	CP090817.1
	Lactiplantibacillus plantarum strain SA3 contig00004, whole genome shotgun sequence	Lactiplantibacillus plantarum	2617	5898	0.42	0.0	92.59%	173205	NZ_VCML01000004.1		Lactiplantibacillus plantarum strain S58 chromosome, complete genome	Lactiplantibacillus plantarum	2140	2140	0.3	0.0	89.36%	3152304	CP068767.1
	Lactiplantibacillus plantarum strain C1 contig00004, whole genome shotgun sequence	Lactiplantibacillus plantarum	2617	5898	0.42	0.0	92.59%	173205	NZ_VCMP01000004.1		Lactiplantibacillus plantarum strain NCIMB8826 chromosome, complete genome	Lactiplantibacillus plantarum	2126	3289	0.4	0.0	89.17%	3308242	CP037961.1
	Lactiplantibacillus plantarum strain RI-507 p1551o2560-03_S3_contig_31, whole genome shotgun sequence	Lactiplantibacillus plantarum	2260	5945	0.43	0.0	88.50%	19219	NZ_MKEB01000031.1		Lactobacillus plantarum WCFS1 complete genome	Lactiplantibacillus plantarum WCFS1	2126	3289	0.4	0.0	89.17%	3308273	AL935263.2
	Lactiplantibacillus plantarum subsp. plantarum strain LB1-2 chromosome, complete genome	Lactiplantibacillus plantarum subsp. plantarum	2238	7322	0.43	0.0	88.70%	3359427	NZ_CP025991.1		Lactiplantibacillus argentoratensis strain DSM 16365 chromosome, complete genome	Lactiplantibacillus argentoratensis	2123	7719	0.42	0.0	87.29%	3130445	CP032751.1
	Lactiplantibacillus plantarum strain M92C M92C_contig_20, whole genome shotgun sequence	Lactiplantibacillus plantarum	2220	5469	0.4	0.0	90.22%	39902	NZ_NIGL01000002.1		Lactiplantibacillus plantarum strain SRCM103295 chromosome, complete genome	Lactiplantibacillus plantarum	2111	2617	0.41	0.0	88.70%	3105560	CP035113.1
	Lactiplantibacillus plantarum strain SF9C SF9C_contig_7_36_6, whole genome shotgun sequence	Lactiplantibacillus plantarum	2220	5469	0.4	0.0	90.22%	499948	NZ_RHLZ01000004.1		Lactiplantibacillus plantarum strain BDGP2 chromosome, complete genome	Lactiplantibacillus plantarum	2077	5223	0.43	0.0	86.90%	3407160	CP023174.1
	Lactiplantibacillus plantarum strain C36 contig00019, whole genome shotgun sequence	Lactiplantibacillus plantarum	2212	2212	0.3	0.0	90.35%	58162	NZ_JASGSI010000019.1		Lactiplantibacillus plantarum strain DF chromosome, complete genome	Lactiplantibacillus plantarum	2077	3887	0.42	0.0	86.90%	3423963	CP013753.1
	Lactiplantibacillus plantarum isolate Lp790, whole genome shotgun sequence	Lactiplantibacillus plantarum	2209	5411	0.4	0.0	90.30%	26275	NZ_FMBS01000063.1		Lactiplantibacillus plantarum strain KP chromosome, complete genome	Lactiplantibacillus plantarum	2077	3887	0.42	0.0	86.90%	3418468	CP013749.1
	Lactiplantibacillus plantarum strain B1.1 NODE_3_length_111113_cov_25.8605, whole genome shotgun sequence	Lactiplantibacillus plantarum	2203	4406	0.32	0.0	88.04%	111113	NZ_WWCZ01000003.1		Lactiplantibacillus plantarum strain SRCM103300 chromosome, complete genome	Lactiplantibacillus plantarum	2067	2067	0.32	0.0	86.47%	3179169	CP035566.1
	Lactiplantibacillus plantarum strain CIP104448 contig_32, whole genome shotgun sequence	Lactiplantibacillus plantarum	2189	5366	0.4	0.0	90.04%	59762	NZ_JSUW01000032.1		Lactiplantibacillus plantarum strain SRCM103426 chromosome, complete genome	Lactiplantibacillus plantarum	2067	2067	0.32	0.0	86.47%	3182624	CP035174.1
	Lactiplantibacillus plantarum strain Nizo3893 NODE_14, whole genome shotgun sequence	Lactiplantibacillus plantarum	2189	5366	0.4	0.0	90.04%	95557	NZ_LUXJ01000122.1		Lactiplantibacillus plantarum strain SRCM103311 chromosome, complete genome	Lactiplantibacillus plantarum	2067	2067	0.32	0.0	86.47%	3192137	CP035131.1
	Lactiplantibacillus plantarum strain MSD1 chromosome, complete genome	Lactiplantibacillus plantarum	2184	4368	0.32	0.0	87.62%	3079648	NZ_CP050257.1		Lactiplantibacillus plantarum strain JBE490 chromosome, complete genome	Lactiplantibacillus plantarum	2067	2067	0.32	0.0	86.47%	3189366	CP020861.1
	Lactiplantibacillus plantarum strain K35 K35_7, whole genome shotgun sequence	Lactiplantibacillus plantarum	2174	4348	0.32	0.0	88.02%	141050	NZ_LEBT01000006.1		Lactiplantibacillus plantarum strain SRCM103361 chromosome, complete genome	Lactiplantibacillus plantarum	2032	2032	0.32	0.0	85.86%	3163668	CP035150.1
	Lactiplantibacillus plantarum strain LP23 NODE_37_length_19347_cov_22.785172, whole genome shotgun sequence	Lactiplantibacillus plantarum	2174	2174	0.31	0.0	88.76%	19347	NZ_JAIWJV010000037.1		Lactiplantibacillus plantarum subsp. plantarum strain TS12 chromosome, complete genome	Lactiplantibacillus plantarum subsp. plantarum	2018	2018	0.32	0.0	85.83%	3193112	CP018324.1
	Lactiplantibacillus plantarum strain LP24 NODE_36_length_19347_cov_12.816753, whole genome shotgun sequence	Lactiplantibacillus plantarum	2174	2174	0.31	0.0	88.76%	19347	NZ_JAIWJW010000036.1		Lactobacillus plantarum strain HFC8, complete genome	Lactiplantibacillus plantarum	2015	2015	0.28	0.0	88.88%	3067675	CP012650.1
	Lactiplantibacillus plantarum strain SHY 21-2 chromosome, complete genome	Lactiplantibacillus plantarum	2173	6015	0.4	0.0	89.60%	3098742	NZ_CP066547.1		Lactiplantibacillus plantarum strain A8 chromosome, complete genome	Lactiplantibacillus plantarum	1978	2777	0.41	0.0	85.17%	3037561	CP058733.1
	Lactiplantibacillus plantarum strain KMB_614 NODE_35_length_21230_cov_107.697, whole genome shotgun sequence	Lactiplantibacillus plantarum	2170	4341	0.3	0.0	89.56%	21230	NZ_QMJN01000035.1		Lactobacillus plantarum SN35N DNA, complete genome	Lactiplantibacillus plantarum	1958	1958	0.3	0.0	86.57%	3267626	AP018405.1
	Lactiplantibacillus plantarum UCMA 3037 CONT_LACPL_000003A, whole genome shotgun sequence	Lactiplantibacillus plantarum UCMA 3037	2170	4341	0.3	0.0	89.56%	129919	NZ_KB644912.1		Lactiplantibacillus plantarum strain LZ227 chromosome, complete genome	Lactiplantibacillus plantarum	1949	2753	0.41	0.0	84.97%	3131750	CP015857.1
	Lactiplantibacillus plantarum strain Nizo2753 NODE_9, whole genome shotgun sequence	Lactiplantibacillus plantarum	2168	4336	0.31	0.0	88.14%	137950	NZ_LUWU01000018.1		Lactiplantibacillus plantarum strain SPC-SNU 72-2 chromosome, complete genome	Lactiplantibacillus plantarum	1797	2185	0.31	0.0	89.93%	3037092	CP050805.1
	Lactiplantibacillus plantarum strain K4 scf7180000000008_quiver, whole genome shotgun sequence	Lactiplantibacillus plantarum	2168	4336	0.31	0.0	88.14%	3070726	NZ_WWDF01000003.1		Lactobacillus plantarum 16, complete genome	Lactiplantibacillus plantarum 16	1797	2183	0.31	0.0	89.93%	3044678	CP006033.1
	Lactiplantibacillus plantarum strain RI-510 p1551o2560-06_S6_contig_58, whole genome shotgun sequence	Lactiplantibacillus plantarum	2167	5099	0.38	0.0	89.73%	37829	NZ_MKED01000058.1		Lactiplantibacillus plantarum strain dm chromosome, complete genome	Lactiplantibacillus plantarum	1623	3145	0.42	0.0	82.09%	3325676	CP022373.1
	Lactiplantibacillus plantarum strain LPC904 chromosome, complete genome	Lactiplantibacillus plantarum	2159	6261	0.4	0.0	89.42%	3275253	NZ_CP090817.1		Lactiplantibacillus plantarum strain DMC-S1 chromosome, complete genome	Lactiplantibacillus plantarum	1623	3145	0.42	0.0	82.09%	3376068	CP123053.1
	Lactiplantibacillus plantarum strain NCTC1407, whole genome shotgun sequence	Lactiplantibacillus plantarum	2149	6118	0.43	0.0	87.51%	1718529	NZ_UYIX01000011.1		Lactiplantibacillus plantarum strain Q7 chromosome, complete genome	Lactiplantibacillus plantarum	910	966	0.12	0.0	93.38%	2952198	CP019712.1
	Lactiplantibacillus plantarum strain Nizo1840 NODE_12, whole genome shotgun sequence	Lactiplantibacillus plantarum	2140	2734	0.41	0.0	89.31%	62507	NZ_LUWC01000152.1		Lactobacillus plantarum strain Zhang-LL, complete genome	Lactiplantibacillus plantarum	910	966	0.12	0.0	93.38%	2952218	CP011769.1
	Lactiplantibacillus plantarum strain S58 chromosome, complete genome	Lactiplantibacillus plantarum	2140	4280	0.3	0.0	89.36%	3152304	NZ_CP068767.1		Lactiplantibacillus plantarum strain 3-1 chromosome, complete genome	Lactiplantibacillus plantarum	838	1552	0.1	0.0	92.78%	3209619	CP099981.1
	Lactiplantibacillus pentosus strain krglsrbmofpi2 NODE_4_length_261421_cov_80.963956, whole genome shotgun sequence	Lactiplantibacillus pentosus	2138	2594	0.39	0.0	89.07%	261421	NZ_WHJB01000004.1		Lactiplantibacillus plantarum strain TMW 1.1478 chromosome, complete genome	Lactiplantibacillus plantarum	828	1445	0.1	0.0	92.42%	3326107	CP021932.1
	Lactiplantibacillus plantarum strain PCQDJ1M5 Scaffold1, whole genome shotgun sequence	Lactiplantibacillus plantarum	2137	2137	0.32	0.0	87.03%	612886	NZ_VFDL01000001.1		Lactobacillus plantarum strain 5-2, complete genome	Lactiplantibacillus plantarum	818	1271	0.1	0.0	91.90%	3237652	CP009236.1
	Lactiplantibacillus plantarum strain PCQYC1M1 Scaffold1, whole genome shotgun sequence	Lactiplantibacillus plantarum	2137	2137	0.32	0.0	87.03%	612633	NZ_VFDQ01000001.1		Lactiplantibacillus paraplantarum strain DSM 10667 chromosome, complete genome	Lactiplantibacillus paraplantarum	812	1571	0.08	0.0	97.50%	3133857	CP032744.1
	Lactiplantibacillus plantarum strain PCQWS1M2 Scaffold1, whole genome shotgun sequence	Lactiplantibacillus plantarum	2137	2137	0.32	0.0	87.03%	612744	NZ_VFDO01000001.1		Lactiplantibacillus paraplantarum strain L-ZS9 chromosome, complete genome	Lactiplantibacillus paraplantarum	812	812	0.08	0.0	97.50%	3139729	CP013130.1
	Lactiplantibacillus plantarum strain PCQYB1M3 Scaffold1, whole genome shotgun sequence	Lactiplantibacillus plantarum	2137	2137	0.32	0.0	87.03%	612889	NZ_VFDP01000001.1		Lactiplantibacillus paraplantarum strain RX-8 chromosome, complete genome	Lactiplantibacillus paraplantarum	812	812	0.08	0.0	97.50%	3143939	CP111117.1
	Lactiplantibacillus plantarum strain PCQZX1M2 Scaffold1, whole genome shotgun sequence	Lactiplantibacillus plantarum	2137	2137	0.32	0.0	87.03%	612744	NZ_VFDZ01000001.1		Lactobacillus plantarum strain B21, complete genome	Lactiplantibacillus plantarum	812	812	0.08	0.0	97.50%	3284260	CP010528.1
	Lactiplantibacillus plantarum strain PCQKX1M2 Scaffold1, whole genome shotgun sequence	Lactiplantibacillus plantarum	2137	2137	0.32	0.0	87.03%	612886	NZ_VFDM01000001.1		Lactiplantibacillus plantarum strain LM1004 chromosome, complete genome	Lactiplantibacillus plantarum	809	809	0.1	0.0	91.55%	3198690	CP025988.1
	Lactiplantibacillus plantarum strain PCQLP6M2 Scaffold1, whole genome shotgun sequence	Lactiplantibacillus plantarum	2137	2137	0.32	0.0	87.03%	612744	NZ_VFDN01000001.1		Lactiplantibacillus plantarum strain LM1215 chromosome, complete genome	Lactiplantibacillus plantarum	809	809	0.1	0.0	91.55%	3221233	CP128990.1
	Lactiplantibacillus plantarum WCFS1, complete sequence	Lactiplantibacillus plantarum WCFS1	2126	6579	0.4	0.0	89.17%	3308273	NC_004567.2		Lactiplantibacillus plantarum strain Q180 chromosome, complete genome	Lactiplantibacillus plantarum	809	809	0.1	0.0	91.55%	3197263	CP073753.1
	Lactiplantibacillus plantarum strain RI-515 p1551o2560-11_S11_contig_3, whole genome shotgun sequence	Lactiplantibacillus plantarum	2126	5169	0.4	0.0	89.17%	27845	NZ_MKGF01000003.1		Lactiplantibacillus plantarum strain DM083 chromosome, complete genome	Lactiplantibacillus plantarum	809	809	0.1	0.0	91.55%	3197299	CP099962.1
	Lactiplantibacillus plantarum strain T01_C1 T01_S1_contig_19, whole genome shotgun sequence	Lactiplantibacillus plantarum	2126	2584	0.4	0.0	89.17%	27845	NZ_PODH01000019.1		Lactiplantibacillus plantarum strain 12_3 chromosome, complete genome	Lactiplantibacillus plantarum	806	1818	0.1	0.0	97.29%	3213344	CP035012.1
	Lactiplantibacillus plantarum strain T01_D6 T01_S2_contig_48, whole genome shotgun sequence	Lactiplantibacillus plantarum	2126	2584	0.4	0.0	89.17%	27845	NZ_PODG01000048.1		Lactiplantibacillus plantarum strain b-2 chromosome, complete genome	Lactiplantibacillus plantarum	806	1314	0.1	0.0	97.29%	3211268	CP027349.1
	Lactiplantibacillus plantarum strain T01_DD5 T01_S8_contig_41, whole genome shotgun sequence	Lactiplantibacillus plantarum	2126	2584	0.4	0.0	89.17%	34427	NZ_PODA01000041.1		Lactiplantibacillus plantarum strain LPL-1 chromosome, complete genome	Lactiplantibacillus plantarum	806	1314	0.1	0.0	97.29%	3186859	CP021997.1
	Lactiplantibacillus plantarum strain T01_CCC4 T01_S6_contig_37, whole genome shotgun sequence	Lactiplantibacillus plantarum	2126	2584	0.4	0.0	89.17%	34415	NZ_PODC01000037.1		Lactiplantibacillus plantarum strain 41P chromosome, complete genome	Lactiplantibacillus plantarum	806	1314	0.1	0.0	97.29%	3210905	CP075330.1
	Lactiplantibacillus plantarum strain T01_CC5 T01_S7_contig_39, whole genome shotgun sequence	Lactiplantibacillus plantarum	2126	2584	0.4	0.0	89.17%	27815	NZ_PODB01000039.1		Lactiplantibacillus argentoratensis strain BRD_L12 chromosome, complete genome	Lactiplantibacillus argentoratensis	801	801	0.1	0.0	92.65%	3103768	CP110792.1
	Lactiplantibacillus plantarum strain T01_FF7 T01_S12_contig_1, whole genome shotgun sequence	Lactiplantibacillus plantarum	2126	2584	0.4	0.0	89.17%	169897	NZ_POCW01000001.1		Lactiplantibacillus plantarum strain HOM3204 chromosome, complete genome	Lactiplantibacillus plantarum	782	1558	0.12	0.0	88.74%	3232697	CP098327.1
	Lactiplantibacillus plantarum strain T01_FF8 T01_S14_contig_4, whole genome shotgun sequence	Lactiplantibacillus plantarum	2126	2584	0.4	0.0	89.17%	27845	NZ_POCU01000004.1		Lactiplantibacillus plantarum strain LpYC41 chromosome, complete genome	Lactiplantibacillus plantarum	781	781	0.08	0.0	96.04%	3249498	CP101640.1
	Lactiplantibacillus plantarum strain T01_DD3 T01_S17_contig_26, whole genome shotgun sequence	Lactiplantibacillus plantarum	2126	2584	0.4	0.0	89.17%	27845	NZ_POCR01000026.1		Lactiplantibacillus plantarum strain SRCM103303 chromosome, complete genome	Lactiplantibacillus plantarum	763	1472	0.08	0.0	95.21%	3107572	CP035571.1
	Lactiplantibacillus plantarum strain T01_CCC2 T01_S20_contig_41, whole genome shotgun sequence	Lactiplantibacillus plantarum	2126	2584	0.4	0.0	89.17%	27845	NZ_POCO01000041.1		Lactiplantibacillus plantarum strain SRCM102022 chromosome, complete genome	Lactiplantibacillus plantarum	761	1497	0.09	0.0	95.20%	3252258	CP021501.1
	Lactiplantibacillus plantarum strain T01_EEE9 T01_S22_contig_19, whole genome shotgun sequence	Lactiplantibacillus plantarum	2126	2584	0.4	0.0	89.17%	47647	NZ_POCM01000019.1		Lactiplantibacillus plantarum strain NCU116 chromosome, complete genome	Lactiplantibacillus plantarum	761	761	0.08	0.0	95.20%	3354689	CP016071.1
	Lactiplantibacillus plantarum strain T01_D8 T01_S3_contig_28, whole genome shotgun sequence	Lactiplantibacillus plantarum	2126	2584	0.4	0.0	89.17%	34551	NZ_PODF01000028.1		Lactiplantibacillus plantarum strain MY04 chromosome, complete genome	Lactiplantibacillus plantarum	758	1517	0.08	0.0	95.00%	3241756	CP122966.1
	Lactiplantibacillus plantarum strain T01_F11 T01_S5_contig_34, whole genome shotgun sequence	Lactiplantibacillus plantarum	2126	2584	0.4	0.0	89.17%	27845	NZ_PODD01000034.1		Lactiplantibacillus plantarum strain MK55 chromosome	Lactiplantibacillus plantarum	749	1035	0.09	0.0	91.32%	3308748	CP065019.1
	Lactiplantibacillus plantarum strain T01_H6 T01_S11_contig_13, whole genome shotgun sequence	Lactiplantibacillus plantarum	2126	2584	0.4	0.0	89.17%	27845	NZ_POCX01000013.1		Lactiplantibacillus plantarum strain SRCM103362 chromosome, complete genome	Lactiplantibacillus plantarum	745	745	0.08	0.0	94.38%	3038657	CP035156.1
	Lactiplantibacillus plantarum strain T01_EE9 T01_S16_contig_28, whole genome shotgun sequence	Lactiplantibacillus plantarum	2126	2584	0.4	0.0	89.17%	27845	NZ_POCS01000028.1		Lactiplantibacillus plantarum strain CNEI-KCA4 chromosome, complete genome	Lactiplantibacillus plantarum	744	744	0.1	0.0	89.08%	3327596	CP053571.1
	Lactiplantibacillus plantarum strain T01_GG4 T01_S21_contig_6, whole genome shotgun sequence	Lactiplantibacillus plantarum	2126	2584	0.4	0.0	89.17%	47709	NZ_POCN01000006.1		Lactiplantibacillus plantarum strain SRCM103357 chromosome, complete genome	Lactiplantibacillus plantarum	727	824	0.15	0.0	93.54%	3277486	CP035143.1
	Lactiplantibacillus plantarum strain T01_DDD6 T01_S28_contig_9, whole genome shotgun sequence	Lactiplantibacillus plantarum	2126	2584	0.4	0.0	89.17%	28050	NZ_POCG01000009.1		Lactiplantibacillus plantarum strain VHProbi V22 chromosome, complete genome	Lactiplantibacillus plantarum	722	798	0.1	0.0	93.33%	3323101	CP095386.1
	Lactiplantibacillus plantarum strain T01_DD1 T01_S4_contig_29, whole genome shotgun sequence	Lactiplantibacillus plantarum	2126	2584	0.4	0.0	89.17%	27845	NZ_PODE01000029.1		Lactiplantibacillus plantarum strain PMO08 chromosome, complete genome	Lactiplantibacillus plantarum	722	722	0.08	0.0	93.33%	3247789	CP062059.1
	Lactiplantibacillus plantarum strain T01_NZ T01_S10_contig_4, whole genome shotgun sequence	Lactiplantibacillus plantarum	2126	2584	0.4	0.0	89.17%	47658	NZ_POCY01000004.1		Lactiplantibacillus plantarum strain 8P-A3 chromosome, complete genome	Lactiplantibacillus plantarum	718	1364	0.08	0.0	93.12%	3323296	CP046726.1
	Lactiplantibacillus plantarum strain T01_F6 T01_S15_contig_6, whole genome shotgun sequence	Lactiplantibacillus plantarum	2126	2584	0.4	0.0	89.17%	47707	NZ_POCT01000006.1		Lactiplantibacillus plantarum subsp. plantarum strain SKO-001 chromosome, complete genome	Lactiplantibacillus plantarum subsp. plantarum	718	718	0.08	0.0	93.12%	3198645	CP040374.1
	Lactiplantibacillus plantarum strain T01_HH2 T01_S19_contig_38, whole genome shotgun sequence	Lactiplantibacillus plantarum	2126	2584	0.4	0.0	89.17%	27845	NZ_POCP01000038.1		Lactiplantibacillus plantarum strain HC-2 chromosome, complete genome	Lactiplantibacillus plantarum	718	718	0.08	0.0	93.12%	3244418	CP126117.1
	Lactiplantibacillus plantarum strain T01_HHH6 T01_S24_contig_10, whole genome shotgun sequence	Lactiplantibacillus plantarum	2126	2584	0.4	0.0	89.17%	27672	NZ_POCK01000010.1		Lactiplantibacillus plantarum strain VHProbi E15 chromosome, complete genome	Lactiplantibacillus plantarum	718	718	0.08	0.0	93.12%	3248402	CP094961.1
	Lactiplantibacillus plantarum strain T01_HHH2 T01_S25_contig_38, whole genome shotgun sequence	Lactiplantibacillus plantarum	2126	2584	0.4	0.0	89.17%	27845	NZ_POCJ01000038.1		Lactiplantibacillus plantarum strain VHProbi O10 chromosome, complete genome	Lactiplantibacillus plantarum	718	718	0.08	0.0	93.12%	3247797	CP097163.1
	Lactiplantibacillus plantarum strain T01_DDD7 T01_S26_contig_10, whole genome shotgun sequence	Lactiplantibacillus plantarum	2126	2584	0.4	0.0	89.17%	169907	NZ_POCI01000010.1		Lactiplantibacillus plantarum strain Z.6-1 chromosome, complete genome	Lactiplantibacillus plantarum	718	1364	0.08	0.0	93.12%	3323599	CP099549.1
	Lactiplantibacillus plantarum strain T01_JI1 T01_S9_contig_10, whole genome shotgun sequence	Lactiplantibacillus plantarum	2126	2584	0.4	0.0	89.17%	169811	NZ_POCZ01000010.1		Lactiplantibacillus plantarum strain HC-2 chromosome, complete genome	Lactiplantibacillus plantarum	718	718	0.08	0.0	93.12%	3244416	CP046935.1
	Lactiplantibacillus plantarum strain T01_CCC10 T01_S13_contig_9, whole genome shotgun sequence	Lactiplantibacillus plantarum	2126	2584	0.4	0.0	89.17%	34427	NZ_POCV01000009.1		Lactobacillus plantarum strain CAUH2, complete genome	Lactiplantibacillus plantarum	713	713	0.09	0.0	89.81%	3254946	CP015126.1
	Lactiplantibacillus plantarum strain T01_BB11 T01_S18_contig_28, whole genome shotgun sequence	Lactiplantibacillus plantarum	2126	2584	0.4	0.0	89.17%	24996	NZ_POCQ01000028.1		Lactiplantibacillus plantarum strain JBE245 chromosome, complete genome	Lactiplantibacillus plantarum	713	713	0.09	0.0	89.81%	3262611	CP014780.1
	Lactiplantibacillus plantarum strain T01_FFF6 T01_S23_contig_22, whole genome shotgun sequence	Lactiplantibacillus plantarum	2126	2584	0.4	0.0	89.17%	34427	NZ_POCL01000022.1		Lactiplantibacillus plantarum strain YY-112 chromosome, complete genome	Lactiplantibacillus plantarum	713	713	0.09	0.0	89.81%	3346642	CP127090.1
	Lactiplantibacillus plantarum strain T01_HHH8 T01_S27_contig_25, whole genome shotgun sequence	Lactiplantibacillus plantarum	2126	2584	0.4	0.0	89.17%	27845	NZ_POCH01000025.1		Lactiplantibacillus plantarum strain EN6 chromosome, complete genome	Lactiplantibacillus plantarum	713	713	0.09	0.0	89.81%	3290693	CP115480.1
	Lactiplantibacillus plantarum strain NCIMB8826 chromosome, complete genome	Lactiplantibacillus plantarum	2126	6579	0.4	0.0	89.17%	3308242	NZ_CP037961.1		Lactiplantibacillus plantarum strain LRCC5314 chromosome, complete genome	Lactiplantibacillus plantarum	713	713	0.09	0.0	89.81%	3249803	CP072452.1
	Lactiplantibacillus argentoratensis strain NBRC 106468 sequence037, whole genome shotgun sequence	Lactiplantibacillus argentoratensis	2123	2573	0.42	0.0	87.29%	37221	NZ_BJZD01000037.1		Lactiplantibacillus plantarum strain EM chromosome, complete genome	Lactiplantibacillus plantarum	711	1249	0.12	0.0	89.83%	3184808	CP037429.1
	Lactiplantibacillus argentoratensis strain DSM 16365 chromosome, complete genome	Lactiplantibacillus argentoratensis	2123	7719	0.42	0.0	87.29%	3130445	NZ_CP032751.1		Lactiplantibacillus plantarum subsp. plantarum strain nF1-FD chromosome, complete genome	Lactiplantibacillus plantarum subsp. plantarum	711	711	0.09	0.0	89.83%	3122126	CP025285.1
	Lactiplantibacillus argentoratensis DSM 16365 NODE_419, whole genome shotgun sequence	Lactiplantibacillus argentoratensis DSM 16365	2123	2573	0.42	0.0	87.29%	77514	NZ_AZFR01000178.1		Lactiplantibacillus plantarum strain nF1 chromosome, complete genome	Lactiplantibacillus plantarum	711	711	0.09	0.0	89.83%	3120761	CP030881.1
											Lactiplantibacillus plantarum strain LPIMC513 chromosome, complete genome	Lactiplantibacillus plantarum	711	1390	0.09	0.0	89.83%	3206211	CP090818.1
											Lactiplantibacillus plantarum strain Y44 chromosome, complete genome	Lactiplantibacillus plantarum	709	709	0.08	0.0	92.71%	3255555	CP030244.1
											Lactiplantibacillus plantarum strain ZFM9 chromosome, complete genome	Lactiplantibacillus plantarum	709	709	0.08	0.0	92.71%	3261543	CP032642.1
											Lactiplantibacillus plantarum strain ZFM55 chromosome, complete genome	Lactiplantibacillus plantarum	709	709	0.08	0.0	92.71%	3268766	CP032359.1
											Lactiplantibacillus plantarum strain PC520 chromosome, complete genome	Lactiplantibacillus plantarum	709	709	0.08	0.0	92.71%	3342669	CP023772.1
											Lactiplantibacillus plantarum strain LP2 chromosome, complete genome	Lactiplantibacillus plantarum	709	709	0.08	0.0	92.71%	3284622	CP020816.1
											Lactobacillus plantarum strain LZ95, complete genome	Lactiplantibacillus plantarum	709	709	0.08	0.0	92.71%	3261418	CP012122.1
											Lactiplantibacillus plantarum strain B4 chromosome, complete genome	Lactiplantibacillus plantarum	709	709	0.08	0.0	92.71%	3217780	CP096862.1
											Lactiplantibacillus plantarum strain GK502 chromosome	Lactiplantibacillus plantarum	709	709	0.08	0.0	92.71%	3207019	CP102362.1
											Lactiplantibacillus plantarum strain ZFM518 chromosome, complete genome	Lactiplantibacillus plantarum	709	709	0.08	0.0	92.71%	3261554	CP120966.1
											Lactiplantibacillus plantarum strain Y42 chromosome, complete genome	Lactiplantibacillus plantarum	709	709	0.08	0.0	92.71%	3257538	CP110862.1
											Lactiplantibacillus plantarum strain BF_15 chromosome, complete genome	Lactiplantibacillus plantarum	709	709	0.08	0.0	92.71%	3257233	CP089516.1
											Lactiplantibacillus plantarum strain LP-F1 chromosome, complete genome	Lactiplantibacillus plantarum	709	709	0.08	0.0	92.71%	3257539	CP051192.1
											Lactiplantibacillus plantarum strain 12 chromosome, complete genome	Lactiplantibacillus plantarum	709	709	0.08	0.0	92.71%	3257370	CP046593.1
											Lactobacillus plantarum subsp. plantarum ST-III, complete genome	Lactiplantibacillus plantarum ST-III	709	709	0.08	0.0	92.71%	3254376	CP002222.1
											Lactiplantibacillus plantarum strain CM1 chromosome	Lactiplantibacillus plantarum	700	1317	0.09	0.0	92.29%	3188285	CP129567.1
											Lactiplantibacillus plantarum strain CM4 chromosome	Lactiplantibacillus plantarum	700	1317	0.09	0.0	92.29%	3140097	CP129564.1
											Lactiplantibacillus plantarum strain BK-021 chromosome, complete genome	Lactiplantibacillus plantarum	700	903	0.12	0.0	92.29%	3351949	CP044233.1
											Lactiplantibacillus plantarum IYO2065 DNA, complete genome	Lactiplantibacillus plantarum	695	767	0.1	0.0	92.08%	3296119	AP028145.1
											Lactiplantibacillus plantarum strain LPgoji chromosome, complete genome	Lactiplantibacillus plantarum	695	695	0.08	0.0	92.08%	3234760	CP096853.1
											Lactiplantibacillus plantarum strain WLPL01 chromosome, complete genome	Lactiplantibacillus plantarum	695	695	0.08	0.0	92.08%	3142471	CP122974.1
											Lactiplantibacillus plantarum strain SRCM101587 chromosome, complete genome	Lactiplantibacillus plantarum	695	695	0.08	0.0	92.08%	3275720	CP114208.1
											Lactiplantibacillus plantarum strain MGEL20154 chromosome, complete genome	Lactiplantibacillus plantarum	695	695	0.08	0.0	92.08%	3242696	CP104753.1
											Lactiplantibacillus plantarum strain LPT52 chromosome, complete genome	Lactiplantibacillus plantarum	695	695	0.08	0.0	92.08%	3272989	CP090819.1
											Lactiplantibacillus plantarum subsp. plantarum strain M8 chromosome, complete genome	Lactiplantibacillus plantarum subsp. plantarum	695	695	0.08	0.0	92.08%	3244346	CP094381.1
											Lactiplantibacillus plantarum subsp. plantarum strain M17 chromosome, complete genome	Lactiplantibacillus plantarum subsp. plantarum	695	695	0.08	0.0	92.08%	3244691	CP094383.1
											Lactiplantibacillus plantarum strain GR0512 chromosome, complete genome	Lactiplantibacillus plantarum	695	695	0.08	0.0	92.08%	3295928	CP070851.1
>NODE_6_length_5154_cov_416.863502	Lactiplantibacillus plantarum strain L125 scaffold42_size7399, whole genome shotgun sequence	Lactiplantibacillus plantarum	9256	18512	0.99	0.0	100.00%	7399	NZ_JAIGOE010000042.1	>NODE_6_length_5154_cov_416.863502	Lactobacillus paragasseri JCM 5343 DNA, complete genome	Lactobacillus paragasseri	472	472	0.11	9e-128	77.32%	1937632	AP018549.1
	Lentilactobacillus sunkii strain CG_D LASUN_contig000031, whole genome shotgun sequence	Lentilactobacillus sunkii	883	883	0.11	0.0	92.38%	5041	NZ_MIQE01000031.1		Lactiplantibacillus plantarum strain KCCP11226 plasmid pKCCP11226_01, complete sequence	Lactiplantibacillus plantarum	460	1107	0.18	6e-124	98.13%	80744	CP046263.1
	Lentilactobacillus parabuchneri strain FAM23280 FAM23280_scf_0049, whole genome shotgun sequence	Lentilactobacillus parabuchneri	867	1052	0.13	0.0	91.61%	2975	NZ_MSBG01000049.1		Lactobacillus gasseri strain L5 chromosome	Lactobacillus gasseri	460	522	0.14	6e-124	76.63%	1792418	CP049762.1
	Lentilactobacillus parabuchneri strain FAM23281 FAM23281_scf_0058, whole genome shotgun sequence	Lentilactobacillus parabuchneri	867	1052	0.13	0.0	91.61%	3005	NZ_MSBH01000058.1		Lactobacillus johnsonii strain BS15, complete genome	Lactobacillus johnsonii	454	454	0.11	2e-122	76.54%	2114553	CP016400.1
	Lentilactobacillus parabuchneri strain FAM23279 FAM23279_scf_0055, whole genome shotgun sequence	Lentilactobacillus parabuchneri	867	1052	0.13	0.0	91.61%	6549	NZ_MSBF01000055.1		Lactobacillus taiwanensis strain CLG01 chromosome, complete genome	Lactobacillus taiwanensis	451	521	0.14	3e-121	76.44%	1893948	CP059276.1
	Lentilactobacillus buchneri strain PC-C1 assembly_2, whole genome shotgun sequence	Lentilactobacillus buchneri	867	867	0.11	0.0	91.61%	38183	NZ_JAIYET010000002.1		Lactobacillus paragasseri strain NCTC13720 genome assembly, chromosome: 1	Lactobacillus paragasseri	446	530	0.21	4e-120	76.28%	1982157	LR134325.1
	Lentilactobacillus buchneri strain CIRM-BIA 2084 NODE_78_length_3940_cov_85.592896, whole genome shotgun sequence	Lentilactobacillus buchneri	863	1027	0.13	0.0	91.45%	4036	NZ_RITN01000073.1		Lactobacillus gasseri strain VSI06 chromosome, complete genome	Lactobacillus gasseri	440	440	0.11	5e-118	76.21%	1776923	CP118090.1
	Pediococcus parvulus strain CIRM-BIA 1519 NODE_19_length_5230_cov_2.000000, whole genome shotgun sequence	Pediococcus parvulus	858	1027	0.15	0.0	91.28%	5324	NZ_RIKG01000014.1		Lactobacillus gasseri strain VSI07 chromosome, complete genome	Lactobacillus gasseri	440	440	0.11	5e-118	76.21%	1771973	CP118088.1
	Lentilactobacillus parabuchneri strain IPLA 11117 NODE_26, whole genome shotgun sequence	Lentilactobacillus parabuchneri	858	1227	0.13	0.0	91.28%	14519	NZ_LYDQ01000018.1		Lactobacillus gasseri strain VSI47 chromosome, complete genome	Lactobacillus gasseri	440	440	0.11	5e-118	76.21%	1903801	CP118032.1
	Pediococcus damnosus LMG 28219 R50501_24, whole genome shotgun sequence	Pediococcus damnosus LMG 28219	773	773	0.11	0.0	88.16%	10409	NZ_JANK01000024.1		Lactobacillus gasseri strain Fn036 chromosome, complete genome	Lactobacillus gasseri	440	440	0.11	5e-118	76.21%	1828347	CP107571.1
	Lentilactobacillus parafarraginis DSM 18390 = JCM 14109 strain DSM 18390 Scaffold66, whole genome shotgun sequence	Lentilactobacillus parafarraginis DSM 18390 = JCM 14109	632	632	0.11	3e-175	82.95%	12123	NZ_AZFZ01000066.1		Lactobacillus gasseri 2016 chromosome, complete genome	Lactobacillus gasseri 2016	440	440	0.11	5e-118	76.21%	1866966	CP090409.1
	Lentilactobacillus buchneri strain CIRM-BIA 2081 NODE_55_length_3420_cov_65.809647, whole genome shotgun sequence	Lentilactobacillus buchneri	623	623	0.11	1e-172	82.62%	3518	NZ_RITH01000051.1		Lactobacillus gasseri strain Lg1266 chromosome, complete genome	Lactobacillus gasseri	440	440	0.11	5e-118	76.21%	1776837	CP087761.1
	Lentilactobacillus buchneri strain LA1175D Contig_79_consensus, whole genome shotgun sequence	Lentilactobacillus buchneri	621	805	0.13	5e-172	82.78%	5206	NZ_VFBR01000004.1		Lactobacillus gasseri strain HL20 chromosome, complete genome	Lactobacillus gasseri	440	440	0.11	5e-118	76.21%	1857858	CP072178.1
	Lentilactobacillus parafarraginis DSM 18390 = JCM 14109, whole genome shotgun sequence	Lentilactobacillus parafarraginis DSM 18390 = JCM 14109	564	564	0.1	1e-154	82.94%	611	NZ_BBAR01000227.1		Lactobacillus gasseri ATCC 33323, complete genome	Lactobacillus gasseri ATCC 33323 = JCM 1131	440	440	0.11	5e-118	76.21%	1894360	CP000413.1
	Lactobacillus taiwanensis isolate MGBC105347 MGBC105347.3, whole genome shotgun sequence	Lactobacillus taiwanensis	499	558	0.14	4e-135	77.92%	170050	NZ_CAPUAI010000003.1		Lactobacillus johnsonii strain UMNLJ22 chromosome, complete genome	Lactobacillus johnsonii	436	436	0.11	6e-117	76.15%	1990826	CP021704.1
	Lactobacillus paragasseri strain BRTN Lparagasseri_CR_BS_1_4, whole genome shotgun sequence	Lactobacillus paragasseri	472	472	0.11	6e-127	77.32%	1189878	NZ_JANZQG010000004.1		Lactobacillus johnsonii strain UMNLJ21 chromosome, complete genome	Lactobacillus johnsonii	436	436	0.11	6e-117	76.15%	1974529	CP021703.1
	Lactobacillus paragasseri strain JCM 5343 chromosome, complete genome	Lactobacillus paragasseri	472	472	0.11	6e-127	77.32%	1937632	NZ_AP018549.1		Lactobacillus crispatus KT-11 DNA, nearly complete genome	Lactobacillus crispatus	436	497	0.14	6e-117	75.90%	2363434	AP025162.1
	Lactobacillus paragasseri strain JCM 5343 sequence01, whole genome shotgun sequence	Lactobacillus paragasseri	472	472	0.11	6e-127	77.32%	667074	NZ_BEXH01000001.1		Lactobacillus johnsonii strain NCC 2767 exopolysaccharide biosynthesis gene cluster, complete sequence	Lactobacillus johnsonii	436	493	0.13	6e-117	75.99%	24625	EF138835.1
	Lactobacillus paragasseri strain JCM 1130 sequence02, whole genome shotgun sequence	Lactobacillus paragasseri	472	472	0.11	6e-127	77.32%	454393	NZ_BEXG01000002.1		Lactobacillus paragasseri JV-V03 chromosome, complete genome	Lactobacillus paragasseri JV-V03	435	435	0.11	6e-117	76.04%	1967870	CP040500.1
	Lactobacillus paragasseri strain ADH ADHcontig00017R00005R00004F00036F00040F, whole genome shotgun sequence	Lactobacillus paragasseri	472	472	0.11	6e-127	77.32%	863105	NZ_LSBL01000008.1		Lactobacillus gasseri strain Lg1199 chromosome, complete genome	Lactobacillus gasseri	435	435	0.11	6e-117	76.04%	1928547	CP087959.1
	Lactobacillus gasseri strain LM19 NODE_3_length_409860_cov_17.6866_ID_612, whole genome shotgun sequence	Lactobacillus gasseri	472	472	0.11	6e-127	77.32%	409860	NZ_SSHO01000003.1		Lactobacillus johnsonii strain ATCC 33200 exopolysaccharide biosynthesis gene cluster, complete sequence	Lactobacillus johnsonii	435	435	0.11	6e-117	76.20%	22198	EF138833.1
	Lactobacillus paragasseri strain LMG 11478 LMG11478_contig_6, whole genome shotgun sequence	Lactobacillus paragasseri	472	472	0.11	6e-127	77.32%	179153	NZ_JARACA010000006.1		Lactobacillus gasseri strain EJL chromosome, complete genome	Lactobacillus gasseri	433	433	0.11	8e-116	76.18%	2111859	CP054875.1
	Lactobacillus paragasseri strain UMB9291B NODE_3_length_179162_cov_53.802530, whole genome shotgun sequence	Lactobacillus paragasseri	472	472	0.11	6e-127	77.32%	179162	NZ_JASOXH010000003.1		Lactobacillus gasseri isolate MGYG-HGUT-02387 genome assembly, chromosome: 1	Lactobacillus gasseri	433	433	0.11	8e-116	76.18%	2129370	LR698989.1
	Lactobacillus paragasseri strain UMB0010A NODE_1_length_955485_cov_51.308547, whole genome shotgun sequence	Lactobacillus paragasseri	472	472	0.11	6e-127	77.32%	955485	NZ_JASOVZ010000001.1		Lactobacillus gasseri strain HL70 chromosome, complete genome	Lactobacillus gasseri	433	433	0.11	8e-116	76.18%	2086542	CP072657.1
	Lactobacillus paragasseri strain UMB1065B NODE_3_length_179616_cov_34.214733, whole genome shotgun sequence	Lactobacillus paragasseri	472	472	0.11	6e-127	77.32%	179616	NZ_JASOOX010000003.1		Lactiplantibacillus plantarum strain KLDS1.0386 plasmid p3, complete sequence	Lactiplantibacillus plantarum	433	615	0.07	8e-116	95.88%	41825	CP071895.1
	Lactobacillus paragasseri strain UMB9291A NODE_69_length_6879_cov_3.274478, whole genome shotgun sequence	Lactobacillus paragasseri	472	472	0.11	6e-127	77.32%	6879	NZ_JASPCK010000044.1		Lactobacillus johnsonii strain L2 chromosome	Lactobacillus johnsonii	432	489	0.14	8e-116	75.99%	1786990	CP049765.1
	Lactobacillus paragasseri strain UMB0725 NODE_2_length_445354_cov_8.169470, whole genome shotgun sequence	Lactobacillus paragasseri	472	472	0.11	6e-127	77.32%	445354	NZ_JASOPW010000002.1		Lactobacillus johnsonii strain MR1 chromosome, complete genome	Lactobacillus johnsonii	430	430	0.11	3e-115	75.79%	1953837	CP091981.1
	Lactobacillus gasseri strain 459_LHEL 296_90470_4111839_77_,193+,77_, whole genome shotgun sequence	Lactobacillus gasseri	463	463	0.11	3e-124	76.99%	90470	NZ_JVGG01000027.1		Lactobacillus johnsonii strain NCK2677 chromosome, complete genome	Lactobacillus johnsonii	430	430	0.11	3e-115	75.79%	1951416	CP059055.1
	Lactobacillus gasseri strain 1001285H_161024_C10 NODE_3_length_179567_cov_44.9965, whole genome shotgun sequence	Lactobacillus gasseri	463	463	0.11	3e-124	76.99%	179567	NZ_JADMTY010000003.1		Lactobacillus johnsonii NCC 533, complete genome	Lactobacillus johnsonii NCC 533	427	489	0.14	3e-114	75.69%	1992676	AE017198.1
	Lactobacillus gasseri strain BC12 scaffold1.1, whole genome shotgun sequence	Lactobacillus gasseri	463	463	0.11	3e-124	76.99%	262583	NZ_WUBU01000001.1		Lactobacillus johnsonii strain Byun-jo-01 chromosome, complete genome	Lactobacillus johnsonii	425	425	0.11	1e-113	75.62%	1959519	CP029614.1
	Lactobacillus gasseri strain 497_LGAS, whole genome shotgun sequence	Lactobacillus gasseri	460	584	0.19	4e-123	76.63%	66752	NZ_JVEV01000037.1		Lactobacillus johnsonii strain ATCC 11506 exopolysaccharide biosynthesis gene cluster, complete sequence	Lactobacillus johnsonii	425	425	0.11	1e-113	75.83%	36511	EF138834.1
	Lactobacillus gasseri strain L5 chromosome	Lactobacillus gasseri	460	522	0.14	4e-123	76.63%	1792418	NZ_CP049762.1		Lactobacillus johnsonii FI9785, complete genome	Lactobacillus johnsonii FI9785	423	423	0.11	4e-113	75.66%	1755993	FN298497.1
	Lactobacillus paragasseri strain QAULPN3 NODE_24, whole genome shotgun sequence	Lactobacillus paragasseri	460	522	0.14	4e-123	76.63%	8472	NZ_JAJAOW010000024.1		Lactobacillus johnsonii strain DC22.2 chromosome, complete genome	Lactobacillus johnsonii	422	540	0.15	1e-112	75.57%	1904421	CP039261.1
	Lactobacillus paragasseri strain Indica NODE_31_length_8472_cov_12.155875, whole genome shotgun sequence	Lactobacillus paragasseri	460	522	0.14	4e-123	76.63%	8472	NZ_JAADJO010000031.1		Lactiplantibacillus plantarum strain SRCM103300 plasmid unnamed3	Lactiplantibacillus plantarum	420	1349	0.18	5e-112	95.09%	52824	CP035569.1
	Lactiplantibacillus plantarum strain KCCP11226 plasmid pKCCP11226_01, complete sequence	Lactiplantibacillus plantarum	460	2215	0.18	4e-123	98.13%	80744	NZ_CP046263.1		Liquorilactobacillus nagelii DSM 13675 chromosome	Liquorilactobacillus nagelii DSM 13675	420	832	0.11	5e-112	75.37%	2487196	CP049304.1
	Lactobacillus paragasseri strain A4-2-12 NODE_2_length_511125_cov_28.563867, whole genome shotgun sequence	Lactobacillus paragasseri	460	584	0.19	4e-123	76.63%	511125	NZ_JARBWA010000002.1		Lactobacillus johnsonii strain ZLJ010 chromosome, complete genome	Lactobacillus johnsonii	418	475	0.14	2e-111	75.49%	1999879	CP032680.1
	Lactobacillus paragasseri strain A8-1-17-13 NODE_1_length_927328_cov_44.001434, whole genome shotgun sequence	Lactobacillus paragasseri	460	584	0.19	4e-123	76.63%	927328	NZ_JARBWB010000001.1		Lactobacillus johnsonii pf01 chromosome, complete genome	Lactobacillus johnsonii pf01	417	417	0.11	2e-111	75.25%	1933261	CP024781.1
	Lactobacillus paragasseri strain A8-1-14-17 NODE_1_length_927347_cov_48.668482, whole genome shotgun sequence	Lactobacillus paragasseri	460	584	0.19	4e-123	76.63%	927347	NZ_JARBWC010000001.1		Lactiplantibacillus plantarum strain X7021 plasmid unnamed5, complete sequence	Lactiplantibacillus plantarum	415	740	0.07	2e-110	94.38%	67589	CP025417.1
	uncultured Lactobacillus sp. isolate REFINED_METABAT215_TOP10_CONTIGS_1500_ASSEMBLY_K77_MERGED__Nepal_MoBio_Fiber-Hadza-Nepal_F_11_RAU1009YZ.34, whole genome shotgun sequence	uncultured Lactobacillus sp.	460	522	0.14	4e-123	76.63%	690090	NZ_CAKPWT010000001.1		Lactobacillus acidophilus strain DSM 20079 chromosome, complete genome	Lactobacillus acidophilus	414	414	0.11	2e-110	75.42%	2009973	CP020620.1
	Lactobacillus paragasseri strain UMB5640 NODE_2_length_255914_cov_7.271657, whole genome shotgun sequence	Lactobacillus paragasseri	460	580	0.18	4e-123	76.63%	255914	NZ_JASOMX010000002.1		Lactobacillus acidophilus strain W626 chromosome, complete genome	Lactobacillus acidophilus	414	414	0.11	2e-110	75.42%	1978926	CP128490.1
	Lactobacillus paragasseri strain UMB6880 NODE_2_length_151190_cov_24.703970, whole genome shotgun sequence	Lactobacillus paragasseri	460	584	0.19	4e-123	76.63%	151190	NZ_JASOMC010000002.1		Lactobacillus acidophilus strain NC56 chromosome, complete genome	Lactobacillus acidophilus	414	414	0.11	2e-110	75.42%	2031081	CP106868.1
	Lactobacillus taiwanensis isolate SC1138_S44_bin.17 SC1138_S44_SC1138_S44_bin.17_contig_131, whole genome shotgun sequence	Lactobacillus taiwanensis	458	458	0.11	1e-122	76.87%	3929	NZ_VSMW01000131.1		Lactobacillus acidophilus strain LA-2 chromosome, complete genome	Lactobacillus acidophilus	414	414	0.11	2e-110	75.42%	2030963	CP102533.1
	Lactiplantibacillus plantarum strain FUA3590 1620, whole genome shotgun sequence	Lactiplantibacillus plantarum	455	911	0.05	4e-122	97.75%	21739	NZ_SMZG01000070.1		Lactobacillus acidophilus strain HN017 chromosome, complete genome	Lactobacillus acidophilus	414	414	0.11	2e-110	75.42%	2040580	CP101537.1
	Lactobacillus sp. UMNPBX17 NODE_112_length_2229_cov_27.92, whole genome shotgun sequence	Lactobacillus sp. UMNPBX17	455	455	0.12	4e-122	76.41%	2229	NZ_PCYT01000112.1		Lactobacillus acidophilus strain 5460 chromosome, complete genome	Lactobacillus acidophilus	414	414	0.11	2e-110	75.42%	2030939	CP090415.1
	Lactobacillus johnsonii strain BS15 chromosome, complete genome	Lactobacillus johnsonii	454	454	0.11	1e-121	76.54%	2114553	NZ_CP016400.1		Lactobacillus acidophilus strain NC55 chromosome, complete genome	Lactobacillus acidophilus	414	414	0.11	2e-110	75.42%	2037416	CP086653.1
	Lactobacillus hominis DSM 23910 = CRBIP 24.179 strain type strain:CRBIP 24.179, whole genome shotgun sequence	Lactobacillus hominis DSM 23910 = CRBIP 24.179	453	453	0.11	1e-121	76.57%	67501	NZ_CAKE01000011.1		Lactobacillus acidophilus strain JBNU_C5 chromosome, complete genome	Lactobacillus acidophilus	414	414	0.11	2e-110	75.42%	2005383	CP085487.1
	Lactobacillus hominis DSM 23910 = CRBIP 24.179 strain DSM 23910 Scaffold2, whole genome shotgun sequence	Lactobacillus hominis DSM 23910 = CRBIP 24.179	453	453	0.11	1e-121	76.57%	279941	NZ_AYZP01000002.1		Lactobacillus johnsonii strain 3DG chromosome, complete genome	Lactobacillus johnsonii	414	475	0.14	2e-110	75.33%	1995616	CP047409.1
	Lactobacillus gasseri strain AL3 scaffold1_size1106151, whole genome shotgun sequence	Lactobacillus gasseri	453	453	0.11	1e-121	76.71%	1106151	NZ_MTZT01000001.1		Lactobacillus gasseri DSM 14869, complete genome	Lactobacillus gasseri DSM 14869	413	413	0.11	7e-110	75.21%	1866970	CP006803.1
	Lactobacillus hominis strain CIRM-BIA 873 NODE_1_length_279943_cov_1.999696, whole genome shotgun sequence	Lactobacillus hominis	453	453	0.11	1e-121	76.57%	280037	NZ_RIWC01000001.1		Lactobacillus gasseri strain Lg637 chromosome, complete genome	Lactobacillus gasseri	413	413	0.11	7e-110	75.21%	1860447	CP087763.1
	Lactobacillus gasseri strain FR2 contig00038F00048F, whole genome shotgun sequence	Lactobacillus gasseri	453	453	0.11	1e-121	76.71%	312738	NZ_LSBK01000018.1		Lactiplantibacillus plantarum strain SPC-SNU 72-2 plasmid pLBP443, complete sequence	Lactiplantibacillus plantarum	410	410	0.05	3e-109	94.01%	44357	CP050809.1
	Lactobacillus gasseri strain CM2267_MRS2_S780-bin_1 GEHDHFMA_7, whole genome shotgun sequence	Lactobacillus gasseri	453	453	0.11	1e-121	76.71%	323710	NZ_JAKWVK010000007.1		Lactiplantibacillus plantarum strain SRCM103300 plasmid unnamed1	Lactiplantibacillus plantarum	410	886	0.07	3e-109	94.01%	73692	CP035567.1
	Lactobacillus paragasseri strain JCM 11657 sequence01, whole genome shotgun sequence	Lactobacillus paragasseri	453	453	0.11	1e-121	76.71%	658260	NZ_BOPQ01000001.1		Lactiplantibacillus plantarum strain SRCM103426 plasmid unnamed2	Lactiplantibacillus plantarum	410	776	0.07	3e-109	94.01%	59992	CP035176.1
	Lactobacillus paragasseri strain J1101004_170508_E2 NODE_1_length_863074_cov_65.9554, whole genome shotgun sequence	Lactobacillus paragasseri	453	453	0.11	1e-121	76.71%	863074	NZ_JADNFI010000001.1		Lactiplantibacillus plantarum strain SRCM103295 plasmid unnamed2	Lactiplantibacillus plantarum	410	764	0.07	3e-109	94.01%	66225	CP035115.1
	Lactobacillus paragasseri strain AF61-17pH5T AF61-17pH5T.Scaf18, whole genome shotgun sequence	Lactobacillus paragasseri	453	453	0.11	1e-121	76.71%	3568	NZ_JAQDBV010000018.1		Lactiplantibacillus plantarum strain BC299 plasmid unnamed3, complete sequence	Lactiplantibacillus plantarum	410	777	0.07	3e-109	94.01%	58963	CP128482.1
	Lactobacillus johnsonii strain WCA-380-WT-3D Contig_1, whole genome shotgun sequence	Lactobacillus johnsonii	453	525	0.12	1e-121	76.71%	276597	NZ_JABAFI010000001.1		Lactobacillus acidophilus strain LA-G80-111 chromosome, complete genome	Lactobacillus acidophilus	409	409	0.11	9e-109	75.25%	1991976	CP054559.1
	Lactobacillus gasseri strain 100-2021-13 NODE_4_length_196294_cov_34.538084, whole genome shotgun sequence	Lactobacillus gasseri	453	453	0.11	1e-121	76.71%	196294	NZ_JARBJH010000004.1		Lactobacillus acidophilus strain LA1 chromosome, complete genome	Lactobacillus acidophilus	409	409	0.11	9e-109	75.25%	1991195	CP017062.1
	Lactobacillus hominis isolate MGYG-HGUT-02360, whole genome shotgun sequence	Lactobacillus hominis	453	453	0.11	1e-121	76.57%	279941	NZ_CABMIJ010000002.1		Lactobacillus acidophilus strain ATCC 53544, complete genome	Lactobacillus acidophilus	409	409	0.11	9e-109	75.25%	1991906	CP022449.1
	Lactobacillus taiwanensis strain CLG01 chromosome, complete genome	Lactobacillus taiwanensis	451	521	0.14	2e-120	76.44%	1893948	NZ_CP059276.1		Lactobacillus acidophilus strain ATCC 9224 chromosome, complete genome	Lactobacillus acidophilus	409	409	0.11	9e-109	75.25%	2035536	CP130437.1
	Lactobacillus johnsonii strain CIRM-BIA 650 NODE_7_length_238673_cov_1.999916, whole genome shotgun sequence	Lactobacillus johnsonii	451	512	0.14	2e-120	76.44%	238769	NZ_RIPR01000005.1		Lactobacillus acidophilus strain ATCC 43121 chromosome, complete genome	Lactobacillus acidophilus	409	409	0.11	9e-109	75.25%	1991976	CP130436.1
	Lactobacillus johnsonii strain BIO5467 Lactobacillus_johnsonii_BIO5467_1, whole genome shotgun sequence	Lactobacillus johnsonii	451	512	0.14	2e-120	76.44%	246675	NZ_WBNZ01000001.1		Lactobacillus acidophilus strain FSI4, complete genome	Lactobacillus acidophilus	409	409	0.11	9e-109	75.25%	1991969	CP010432.1
	Lactobacillus taiwanensis isolate single-wildmice_C1248.81_1675168452 NODE_1967_length_16138_cov_3.195362, whole genome shotgun sequence	Lactobacillus taiwanensis	450	450	0.11	2e-120	76.49%	16138	NZ_CASCMS010000030.1		Lactobacillus acidophilus strain LA-5 chromosome, complete genome	Lactobacillus acidophilus	409	409	0.11	9e-109	75.25%	1991969	CP102518.1
	Lactobacillus gasseri strain 7135 KBABDLON_58, whole genome shotgun sequence	Lactobacillus gasseri	449	449	0.11	6e-120	76.54%	176971	NZ_SRLR01000058.1		Lactobacillus acidophilus strain SSLB4 chromosome, complete genome	Lactobacillus acidophilus	409	409	0.11	9e-109	75.25%	1991579	CP100396.1
	Lactobacillus gasseri strain 987_LJOH 261_289535_6460526, whole genome shotgun sequence	Lactobacillus gasseri	446	530	0.21	2e-119	76.28%	289535	NZ_JUKW01000064.1		Lactobacillus acidophilus La-14, complete genome	Lactobacillus acidophilus La-14	409	409	0.11	9e-109	75.25%	1991579	CP005926.2
	Lactobacillus gasseri strain AL5 scaffold2_size1125240, whole genome shotgun sequence	Lactobacillus gasseri	446	530	0.21	2e-119	76.28%	1125240	NZ_MUJA01000002.1		Lactobacillus acidophilus NCFM, complete genome	Lactobacillus acidophilus NCFM	409	409	0.11	9e-109	75.25%	1993560	CP000033.3
	Lactobacillus johnsonii strain AF51-9b6A AF51-9b6A.Scaf1, whole genome shotgun sequence	Lactobacillus johnsonii	446	446	0.11	2e-119	76.28%	1018681	NZ_JAQCZJ010000001.1		Liquorilactobacillus nagelii strain TMW 1.1827 chromosome, complete genome	Liquorilactobacillus nagelii	408	408	0.11	9e-109	74.56%	2406166	CP018180.1
	Lactobacillus paragasseri strain NCTC13720 chromosome 1, complete sequence	Lactobacillus paragasseri	446	530	0.21	2e-119	76.28%	1982157	NZ_LR134325.1		Lactobacillus johnsonii DPC 6026, complete genome	Lactobacillus johnsonii DPC 6026	407	407	0.11	3e-108	75.00%	1966342	CP002464.1
	Lactiplantibacillus argentoratensis strain LQC 2422 Scaffold_1, whole genome shotgun sequence	Lactiplantibacillus argentoratensis	446	446	0.05	2e-119	97.00%	9670	NZ_JAEQMQ010000001.1		Lactobacillus plantarum 16 plasmid Lp16H, complete sequence	Lactiplantibacillus plantarum 16	406	579	0.07	1e-107	93.63%	74078	CP006041.1
	Lactiplantibacillus argentoratensis strain LQC 2516 Scaffold_1, whole genome shotgun sequence	Lactiplantibacillus argentoratensis	446	806	0.07	2e-119	97.00%	26805	NZ_JAEQMN010000001.1		Lactobacillus johnsonii strain GHZ10a chromosome, complete genome	Lactobacillus johnsonii	401	401	0.11	1e-106	74.80%	1986474	CP062068.1
	Lactiplantibacillus argentoratensis strain LQC 2441 Scaffold_1, whole genome shotgun sequence	Lactiplantibacillus argentoratensis	446	907	0.07	2e-119	97.00%	34576	NZ_JAEQMP010000001.1		Limosilactobacillus reuteri strain CNEI-KCA3 chromosome, complete genome	Limosilactobacillus reuteri	398	707	0.11	2e-105	74.88%	2085667	CP059275.1
	Lactobacillus johnsonii strain PH-2 NODE_2_length_462933_cov_19.551517, whole genome shotgun sequence	Lactobacillus johnsonii	445	628	0.13	8e-119	76.32%	462933	NZ_JAMDYA010000002.1		Lactobacillus paragasseri strain CRI18 chromosome	Lactobacillus paragasseri	396	462	0.13	6e-105	74.79%	1943116	CP054395.1
	Lactobacillus gasseri strain AF59-17pH5T AF59-17pH5T.Scaf1, whole genome shotgun sequence	Lactobacillus gasseri	445	595	0.22	8e-119	76.32%	839737	NZ_JAQDBN010000001.1		Lactiplantibacillus plantarum strain 83-18 plasmid p83-18.2, complete sequence	Lactiplantibacillus plantarum	394	394	0.05	2e-104	93.26%	62644	CP046662.1
	Lactobacillus acidophilus strain CIRM-BIA 447 NODE_8_length_183590_cov_2.000087, whole genome shotgun sequence	Lactobacillus acidophilus	443	443	0.11	3e-118	76.14%	183680	NZ_RIUQ01000006.1		Lactiplantibacillus plantarum strain 83-18 plasmid p83-18.1, complete sequence	Lactiplantibacillus plantarum	394	762	0.07	2e-104	93.26%	67195	CP046661.1
	Lactobacillus acidophilus strain CIRM-BIA 444 NODE_32_length_183594_cov_2.000011, whole genome shotgun sequence	Lactobacillus acidophilus	443	443	0.11	3e-118	76.14%	183688	NZ_RIUG01000027.1		Limosilactobacillus reuteri strain WHH1689 chromosome, complete genome	Limosilactobacillus reuteri	394	759	0.11	2e-104	74.59%	2044184	CP027805.1
	Lactobacillus johnsonii strain UMNLJ95 SNF2W1B5L6S7176_Average_coverage:_128.79, whole genome shotgun sequence	Lactobacillus johnsonii	442	442	0.11	9e-118	76.11%	44019	NZ_NIBC01000063.1		Lactobacillus acidophilus strain YT1 chromosome, complete genome	Lactobacillus acidophilus	393	393	0.11	7e-104	74.50%	2092540	CP025200.1
	Lactiplantibacillus argentoratensis strain BSR19 Scaffold7_1, whole genome shotgun sequence	Lactiplantibacillus argentoratensis	442	663	0.16	9e-118	96.63%	200534	NZ_JAIXHW010000007.1		Ligilactobacillus salivarius strain BCRC 12574 chromosome	Ligilactobacillus salivarius	392	392	0.11	7e-104	74.54%	1507589	CP024063.1
	Lactobacillus johnsonii strain UMNLJ94 SNF2W1B5L4_contig_63_95_41, whole genome shotgun sequence	Lactobacillus johnsonii	442	442	0.11	9e-118	76.11%	44013	NZ_PCZK01000063.1		Lactobacillus salivarius str. Ren, complete genome	Ligilactobacillus salivarius str. Ren	392	392	0.11	7e-104	74.54%	1751565	CP011403.1
	Lactobacillus taiwanensis strain 103a 103a_21, whole genome shotgun sequence	Lactobacillus taiwanensis	442	442	0.11	9e-118	76.52%	10047	NZ_NGOZ01000021.1		Lactobacillus hokkaidonensis DNA, complete genome	Paucilactobacillus hokkaidonensis JCM 18461	392	392	0.11	7e-104	74.75%	2277985	AP014680.1
	Lactobacillus taiwanensis strain 103q 103q_19, whole genome shotgun sequence	Lactobacillus taiwanensis	442	442	0.11	9e-118	76.52%	10924	NZ_NGOW01000019.1		Ligilactobacillus salivarius strain BNS11 chromosome, complete genome	Ligilactobacillus salivarius	392	392	0.11	7e-104	74.54%	1865220	CP089850.1
	Lactobacillus taiwanensis strain 111u 111u_11, whole genome shotgun sequence	Lactobacillus taiwanensis	442	442	0.11	9e-118	76.52%	333158	NZ_NGOO01000011.1		Ligilactobacillus salivarius strain 2D chromosome, complete genome	Ligilactobacillus salivarius	392	392	0.11	7e-104	74.54%	1700858	CP047412.1
	Lactobacillus taiwanensis strain 111w 111w_77, whole genome shotgun sequence	Lactobacillus taiwanensis	442	442	0.11	9e-118	76.52%	4170	NZ_NGON01000070.1		Lactobacillus paragasseri strain NCK1347 chromosome	Lactobacillus paragasseri	391	457	0.13	2e-103	74.63%	1944204	CP043924.1
	Lactobacillus taiwanensis strain 103j 103j_43, whole genome shotgun sequence	Lactobacillus taiwanensis	442	442	0.11	9e-118	76.52%	119651	NZ_NGOY01000041.1		Ligilactobacillus salivarius strain ZLS006 chromosome, complete genome	Ligilactobacillus salivarius	388	388	0.11	3e-102	74.37%	1893327	CP020858.1
	Lactobacillus taiwanensis strain 103n 103n_31, whole genome shotgun sequence	Lactobacillus taiwanensis	442	442	0.11	9e-118	76.52%	261142	NZ_NGOX01000031.1		Lactobacillus amylovorus strain PMRA3 chromosome, complete genome	Lactobacillus amylovorus	387	387	0.11	3e-102	74.41%	2060794	CP029754.1
	Lactobacillus taiwanensis strain 111m 111m_44, whole genome shotgun sequence	Lactobacillus taiwanensis	442	442	0.11	9e-118	76.52%	261927	NZ_NGOQ01000044.1		Fervidibacillus halotolerans strain MEBiC13594 chromosome, complete genome	Fervidibacillus halotolerans	387	387	0.11	3e-102	74.17%	2938013	CP106877.1
	Lactobacillus taiwanensis strain 111o 111o_7, whole genome shotgun sequence	Lactobacillus taiwanensis	442	442	0.11	9e-118	76.52%	10233	NZ_NGOP01000005.1		Limosilactobacillus reuteri strain I49 chromosome, complete genome	Limosilactobacillus reuteri	385	760	0.11	1e-101	74.38%	2044771	CP015408.2
	Lactobacillus taiwanensis strain 111k 111k_43, whole genome shotgun sequence	Lactobacillus taiwanensis	442	442	0.11	9e-118	76.52%	261575	NZ_NGOR01000043.1		Lactobacillus amylovorus strain S1 chromosome, complete genome	Lactobacillus amylovorus	385	385	0.11	1e-101	74.13%	2091784	CP090603.1
	Lactobacillus taiwanensis strain 111z 111z_8, whole genome shotgun sequence	Lactobacillus taiwanensis	442	442	0.11	9e-118	76.52%	14743	NZ_NGOM01000008.1		Limosilactobacillus reuteri strain I49 chromosome	Limosilactobacillus reuteri	385	760	0.11	1e-101	74.38%	2063624	CP065318.1
	Lactobacillus johnsonii strain LL8 chr_contig_8, whole genome shotgun sequence	Lactobacillus johnsonii	442	442	0.11	9e-118	76.11%	115284	NZ_WKKC01000010.1		Lactobacillus salivarius isolate LPM01 genome assembly, chromosome: I	Ligilactobacillus salivarius	383	383	0.11	4e-101	74.20%	1788723	LT604074.1
	Lactobacillus johnsonii isolate IMSAGC_010 IMSAGC_010_contig_9, whole genome shotgun sequence	Lactobacillus johnsonii	441	441	0.11	9e-118	76.32%	87980	NZ_BLMB01000009.1		Lactobacillus amylovorus GRL1118, complete genome	Lactobacillus amylovorus GRL1118	383	383	0.11	4e-101	73.97%	1894401	CP002609.1
	Lactobacillus gasseri strain UMB0613 NODE_2_length_381765_cov_5.220329, whole genome shotgun sequence	Lactobacillus gasseri	440	440	0.11	3e-117	76.21%	381765	NZ_JASOPY010000002.1		Limosilactobacillus reuteri strain YSJL-12 chromosome, complete genome	Limosilactobacillus reuteri	380	380	0.11	4e-100	74.22%	2084748	CP030089.1
	Lactobacillus gasseri strain UMB1303B NODE_1_length_381417_cov_42.948529, whole genome shotgun sequence	Lactobacillus gasseri	440	440	0.11	3e-117	76.21%	381417	NZ_JASONX010000001.1		Limosilactobacillus reuteri strain 19-E-6 chromosome, complete genome	Limosilactobacillus reuteri	380	380	0.11	4e-100	74.22%	1947772	CP084584.1
	Lactobacillus gasseri strain UMB1196C NODE_1_length_797066_cov_69.504860, whole genome shotgun sequence	Lactobacillus gasseri	440	440	0.11	3e-117	76.21%	797066	NZ_JASOYA010000001.1		Limosilactobacillus reuteri strain 19-E-3 chromosome, complete genome	Limosilactobacillus reuteri	380	380	0.11	4e-100	74.22%	1947745	CP084583.1
	Lactobacillus gasseri strain UMB7762B NODE_1_length_757079_cov_110.693174, whole genome shotgun sequence	Lactobacillus gasseri	440	440	0.11	3e-117	76.21%	757079	NZ_JASOUE010000001.1		Lactobacillus reuteri I5007, complete genome	Limosilactobacillus reuteri I5007	380	380	0.11	4e-100	74.22%	1947706	CP006011.1
	Lactobacillus gasseri strain UMB1196B NODE_1_length_717953_cov_42.500748, whole genome shotgun sequence	Lactobacillus gasseri	440	440	0.11	3e-117	76.21%	717953	NZ_JASOOM010000001.1		Ligilactobacillus salivarius strain ZSA5 chromosome, complete genome	Ligilactobacillus salivarius	378	378	0.11	2e-99	74.25%	1936666	CP123971.1
	Lactobacillus gasseri strain UMB6735 NODE_1_length_757605_cov_12.091282, whole genome shotgun sequence	Lactobacillus gasseri	440	440	0.11	3e-117	76.21%	757605	NZ_JASOMH010000001.1		Ligilactobacillus salivarius strain H1 chromosome, complete genome	Ligilactobacillus salivarius	378	378	0.11	2e-99	74.25%	2045726	CP104732.1
	Lactobacillus johnsonii strain DSM 100219 NODE_1_length_497922_cov_89.664167, whole genome shotgun sequence	Lactobacillus johnsonii	440	440	0.11	3e-117	76.36%	497922	NZ_JANKAU010000001.1		Lactobacillus salivarius UCC118, complete genome	Ligilactobacillus salivarius UCC118	378	378	0.11	2e-99	74.25%	1827111	CP000233.1
	Lactobacillus gasseri strain UMB1233B NODE_382_length_1325_cov_1.340545, whole genome shotgun sequence	Lactobacillus gasseri	440	440	0.11	3e-117	76.21%	1325	NZ_JASPBR010000364.1		Limosilactobacillus reuteri strain AN417 chromosome, complete genome	Limosilactobacillus reuteri	372	739	0.11	6e-98	74.09%	2069421	CP054657.1
	Lactobacillus gasseri strain UMB5940 NODE_1_length_426172_cov_20.396433, whole genome shotgun sequence	Lactobacillus gasseri	440	440	0.11	3e-117	76.21%	426172	NZ_JASOMU010000001.1		Lactobacillus jensenii strain SNUV360, complete genome	Lactobacillus jensenii	371	371	0.11	2e-97	73.81%	1672949	CP018809.1
											Limosilactobacillus reuteri strain FN041 chromosome, complete genome	Limosilactobacillus reuteri	371	371	0.11	2e-97	73.72%	2247329	CP102425.1
											Ligilactobacillus salivarius strain L.S.05 chromosome, complete genome	Ligilactobacillus salivarius	370	370	0.11	8e-97	73.70%	1737577	CP101685.1
											Ligilactobacillus salivarius strain S01 chromosome, complete genome	Ligilactobacillus salivarius	370	370	0.11	8e-97	73.70%	1737623	CP097639.1
>NODE_7_length_4282_cov_1.383829	Pediococcus acidilactici strain ACB18 NODE_18_length_4834_cov_0.0614054_ID_1529, whole genome shotgun sequence	Pediococcus acidilactici	6937	6937	0.98	0.0	96.50%	4834	NZ_QMFM01000018.1	>NODE_7_length_4282_cov_1.383829	Bradyrhizobium sp. WBOS01 chromosome	Bradyrhizobium sp. WBOS01	1835	4338	0.62	0.0	97.69%	6741579	CP028985.1
	Listeria monocytogenes strain ICDC_LM1683.2 Seq15, whole genome shotgun sequence	Listeria monocytogenes	6935	6935	0.98	0.0	96.49%	6204	NZ_RJCT01000015.1		Corynebacterium amycolatum strain BER245 chromosome, complete genome	Corynebacterium amycolatum	825	1625	0.28	0.0	93.14%	2486166	CP102778.1
	Leptospira kmetyi strain JW3-C-A1 contig_24, whole genome shotgun sequence	Leptospira kmetyi	6925	6925	0.99	0.0	95.96%	5124	NZ_NPDO01000024.1		Uncultured bacterium clone GPE6YU402GEQJM genomic sequence	uncultured bacterium	624	624	0.08	2e-173	96.60%	380	KF117809.1
	Uncultured Nocardioides sp. isolate 3-159-G.fasta NODE_5, whole genome shotgun sequence	uncultured Nocardioides sp.	6925	6925	0.99	0.0	95.96%	6261	NZ_CANKZF010000005.1		Salmonella enterica subsp. enterica serovar Dessau strain KUFSE-SAL0043 chromosome	Salmonella enterica subsp. enterica serovar Dessau	610	610	0.08	1e-169	97.25%	5099177	CP043765.1
	Streptococcus agalactiae CCUG 37742 ctg7180000003093, whole genome shotgun sequence	Streptococcus agalactiae CCUG 37742	6917	6917	0.98	0.0	96.40%	4806	NZ_ALQR01000038.1		Ralstonia solanacearum genome assembly 9 genomes, chromosome : VII	Ralstonia solanacearum	588	1393	0.23	1e-162	95.38%	5711184	LN899825.1
	Citrobacter freundii strain UZG-GERCF-210208-Env10 NODE_122_length_5402_cov_5.810393, whole genome shotgun sequence	Citrobacter freundii	6909	6909	0.98	0.0	96.38%	5402	NZ_JAQHZD010000122.1		Klebsiella pneumoniae subsp. pneumoniae strain TGH10 chromosome, complete genome	Klebsiella pneumoniae subsp. pneumoniae	549	549	0.07	3e-151	97.55%	5355459	CP012744.1
	Pseudomonas sp. FSL W5-0203 NODE_79_length_6219_cov_0.253553_ID_14916, whole genome shotgun sequence	Pseudomonas sp. FSL W5-0203	6894	6894	0.98	0.0	96.28%	6219	NZ_MPOR01000079.1		Staphylococcus aureus strain WH9628 chromosome	Staphylococcus aureus	452	2655	0.69	7e-122	75.62%	2841969	CP033086.1
	Escherichia coli strain A11 NODE_97_length_5719_cov_8.55289, whole genome shotgun sequence	Escherichia coli	6813	6813	0.98	0.0	95.86%	5719	NZ_NRWT01000006.1		Uncultured bacterium clone LM0ABA39ZH04FM1 genomic sequence	uncultured bacterium	398	507	0.12	1e-105	79.62%	724	EU058958.1
	Bacillus wiedmannii strain FSL P2-0558 NODE_50, whole genome shotgun sequence	Bacillus wiedmannii	6800	6800	0.97	0.0	96.06%	4667	NZ_LXFS01000052.1		Escherichia coli strain 15RDA-Livestock feces-ECO087 chromosome	Escherichia coli	391	391	0.05	2e-103	94.78%	5572079	CP043541.1
	Parabacteroides sp. 52 scaffold41_size5042, whole genome shotgun sequence	Parabacteroides sp. 52	6725	6725	0.99	0.0	94.96%	5042	NZ_QVMG01000041.1		Ralstonia solanacearum genome assembly 9 genomes, chromosome : IX	Ralstonia solanacearum	341	1322	0.26	3e-88	94.91%	5566589	LN899827.1
	Mycobacterium tuberculosis isolate MTB2_M, whole genome shotgun sequence	Mycobacterium tuberculosis	6672	6672	0.99	0.0	94.65%	6590	NZ_FMDE03000213.1		Bacillus amyloliquefaciens strain N2B2 chromosome	Bacillus amyloliquefaciens	319	319	0.04	1e-81	92.99%	3954222	CP127243.1
	Mycoplasmopsis arginini strain C10_98, whole genome shotgun sequence	Mycoplasmopsis arginini	6295	6295	0.99	0.0	92.64%	5341	NZ_FPMH01000011.1		Uncultured bacterium clone LM0ABA3ZG12RM1 genomic sequence	uncultured bacterium	289	289	0.11	5e-73	74.37%	780	EU060432.1
	Chlamydia abortus strain 10DC85, whole genome shotgun sequence	Chlamydia abortus	6286	6286	0.99	0.0	92.59%	6049	NZ_FPLY01000003.1		Uncultured bacterium clone LM0ABA35ZH10FM1 genomic sequence	uncultured bacterium	269	269	0.03	5e-67	96.34%	711	EU058715.1
	Chlamydia abortus strain C11_98, whole genome shotgun sequence	Chlamydia abortus	6223	6223	0.96	0.0	93.38%	4158	NZ_FPMI01000004.1		Ralstonia solanacearum genome assembly 9 genomes, chromosome : III	Ralstonia solanacearum	265	265	0.04	2e-65	87.38%	5680609	LN899821.1
	Klebsiella aerogenes strain ND17 contig54, whole genome shotgun sequence	Klebsiella aerogenes	5945	5945	0.83	0.0	96.72%	4039	NZ_JUHZ01000053.1		Staphylococcus aureus strain WH3018 chromosome	Staphylococcus aureus	260	260	0.16	8e-64	68.86%	2819961	CP033085.1
	Enterobacter hormaechei subsp. xiangfangensis strain ND19 contig40, whole genome shotgun sequence	Enterobacter hormaechei subsp. xiangfangensis	5899	5899	0.82	0.0	96.77%	4001	NZ_JUIA01000040.1		Neisseria gonorrhoeae SS3160 DNA, complete genome	Neisseria gonorrhoeae	241	241	0.04	2e-58	87.69%	2214955	AP019853.2
	Aliarcobacter skirrowii strain 17-1208-2 NODE_17_length_3998_cov_6.92405, whole genome shotgun sequence	Aliarcobacter skirrowii	5780	5780	0.81	0.0	96.50%	3998	NZ_QEYI01000017.1		Neisseria gonorrhoeae strain NJ189125 chromosome, complete genome	Neisseria gonorrhoeae	241	241	0.04	2e-58	87.69%	2185626	CP041586.1
	Streptomyces sp. alain-838 NODE_431_length_3381_cov_0.121045, whole genome shotgun sequence	Streptomyces sp. alain-838	5690	5690	0.78	0.0	97.54%	3381	NZ_NQNW01000431.1		Neisseria gonorrhoeae strain NJ1711654 chromosome, complete genome	Neisseria gonorrhoeae	241	241	0.04	2e-58	87.69%	2215121	CP041585.1
	Pseudomonas sp. MDMC224 NODE_42_length_3393_cov_2.53215, whole genome shotgun sequence	Pseudomonas sp. MDMC224	5616	5616	0.79	0.0	96.76%	3393	NZ_QLYU01000042.1		Neisseria gonorrhoeae FC498 DNA, complete genome	Neisseria gonorrhoeae	241	241	0.04	2e-58	87.69%	2216138	AP018385.1
	Escherichia coli strain 703595 703595_102, whole genome shotgun sequence	Escherichia coli	5523	5523	0.77	0.0	96.82%	3340	NZ_PNYT01000102.1		Neisseria gonorrhoeae FC460 DNA, complete genome	Neisseria gonorrhoeae	241	241	0.04	2e-58	87.69%	2215151	AP018381.1
	Pseudomonas aeruginosa isolate LRJ08, whole genome shotgun sequence	Pseudomonas aeruginosa	5485	5485	0.74	0.0	98.12%	3194	NZ_FRWP01000148.1		Neisseria gonorrhoeae FC428 DNA, complete genome	Neisseria gonorrhoeae	241	241	0.04	2e-58	87.69%	2218551	AP018377.1
	Chelatococcus composti strain CGMCC 1.15283 sequence20, whole genome shotgun sequence	Chelatococcus composti	4904	4904	0.73	0.0	94.64%	3206	NZ_BMHX01000020.1		Neisseria gonorrhoeae strain WHO L genome assembly, chromosome: 1	Neisseria gonorrhoeae	241	241	0.04	2e-58	87.69%	2168633	LT591901.1
	Chlamydia abortus strain 10DC83, whole genome shotgun sequence	Chlamydia abortus	4895	4895	0.77	0.0	92.83%	3874	NZ_FPMA01000003.1		Neisseria gonorrhoeae strain FA6140, complete genome	Neisseria gonorrhoeae	241	241	0.04	2e-58	87.69%	2168698	CP012027.1
	Paenibacillus odorifer strain FSL H3-0287 NODE_58_length_3770_cov_0.0964315_ID_6827, whole genome shotgun sequence	Paenibacillus odorifer	4858	4858	0.72	0.0	94.70%	3770	NZ_MPTK01000058.1		Neisseria gonorrhoeae strain ATCC 49226 chromosome, complete genome	Neisseria gonorrhoeae	241	241	0.04	2e-58	87.69%	2162630	CP098538.2
	Helicobacter pylori Hp P-4 HpP_4.contig.7, whole genome shotgun sequence	Helicobacter pylori Hp P-4	4846	4846	0.68	0.0	96.48%	3390	NZ_AKPL01000008.1		Neisseria gonorrhoeae strain SRRSH203 chromosome, complete genome	Neisseria gonorrhoeae	241	241	0.04	2e-58	87.69%	2217387	CP048908.1
	Chlamydia abortus strain 99DC1, whole genome shotgun sequence	Chlamydia abortus	4697	5263	0.76	0.0	95.14%	4095	NZ_FPLU01000003.1		Neisseria gonorrhoeae strain SRRSH204 chromosome, complete genome	Neisseria gonorrhoeae	241	241	0.04	2e-58	87.69%	2217364	CP048911.1
	Parasaccharibacter sp. TMW 2.1884 seq9, whole genome shotgun sequence	Parasaccharibacter sp. TMW 2.1884	4638	4638	0.68	0.0	95.19%	3574	NZ_QORR01000009.1		Neisseria gonorrhoeae strain SRRSH205 chromosome, complete genome	Neisseria gonorrhoeae	241	241	0.04	2e-58	87.69%	2217377	CP048905.1
	Mycobacterium tuberculosis strain MTB1_M isolate genomic DNA, whole genome shotgun sequence	Mycobacterium tuberculosis	4624	4783	0.68	0.0	97.14%	2989	NZ_FUFR01000266.1		Neisseria gonorrhoeae strain SRRSH207 chromosome, complete genome	Neisseria gonorrhoeae	241	241	0.04	2e-58	87.69%	2214666	CP048902.1
	Patiriisocius marinus isolate 3-2116-J.fasta NODE_17, whole genome shotgun sequence	Patiriisocius marinus	4614	4614	0.65	0.0	96.45%	3479	NZ_CANMGC010000017.1		Neisseria gonorrhoeae strain SRRSH214 chromosome, complete genome	Neisseria gonorrhoeae	241	241	0.04	2e-58	87.69%	2217337	CP048899.1
	Clostridium botulinum strain TMW 2.997 seq31, whole genome shotgun sequence	Clostridium botulinum	4470	4470	0.66	0.0	95.01%	3409	NZ_QRCY01000031.1		Neisseria gonorrhoeae strain SRRSH229 chromosome, complete genome	Neisseria gonorrhoeae	241	241	0.04	2e-58	87.69%	2219936	CP048896.1
	Mycobacterium tuberculosis strain Bir 295, whole genome shotgun sequence	Mycobacterium tuberculosis	4417	5384	0.76	0.0	98.13%	3692	NZ_CFSM01000105.1		Neisseria gonorrhoeae strain SRRSH240 chromosome, complete genome	Neisseria gonorrhoeae	241	241	0.04	2e-58	87.69%	2214660	CP048893.1
	Staphylococcus aureus strain CM105 PROKKA_contig000089, whole genome shotgun sequence	Staphylococcus aureus	4296	4960	0.65	0.0	98.51%	3141	NZ_PZSG01000089.1		Neisseria gonorrhoeae strain BJ16148 chromosome, complete genome	Neisseria gonorrhoeae	241	241	0.04	2e-58	87.69%	2215157	CP050505.1
	Alcanivorax hongdengensis A-11-3 contig62, whole genome shotgun sequence	Alcanivorax hongdengensis A-11-3	4217	4217	0.6	0.0	96.07%	2984	NZ_AMRJ01000061.1		Staphylococcus capitis clone 3h human Alu/LINES1-directed PCR sequence	Staphylococcus capitis	235	235	0.06	1e-56	79.58%	1836	AF266547.1
	Chlamydia abortus strain C18_98, whole genome shotgun sequence	Chlamydia abortus	4208	4208	0.67	0.0	91.53%	3502	NZ_FPMB01000003.1		Bacillus velezensis strain 160 chromosome, complete genome	Bacillus velezensis	195	195	0.05	3e-44	78.10%	4296610	CP119675.1
	Mycobacterium kubicae strain 1146974.2 contig_93, whole genome shotgun sequence	Mycobacterium kubicae	4059	4059	0.58	0.0	96.04%	2941	NZ_LZLW01000238.1		Ralstonia solanacearum genome assembly 9 genomes, chromosome : II	Ralstonia solanacearum	188	188	0.04	1e-42	81.50%	5839544	LN899820.1
	Candidatus Mycobacterium methanotrophicum isolate VU-WI, whole genome shotgun sequence	Candidatus Mycobacterium methanotrophicum	3896	3896	0.57	0.0	94.99%	3058	NZ_CAJUXY010000130.1		Staphylococcus aureus strain NMR08 chromosome	Staphylococcus aureus	180	395	0.08	6e-40	77.02%	3124697	CP023560.1
	Pseudomonas syringae pv. actinidiae strain C31 BV335_206, whole genome shotgun sequence	Pseudomonas syringae pv. actinidiae	3850	3850	0.56	0.0	95.26%	3087	NZ_MTHY01000206.1		Uncultured bacterium clone B2PC_40_N10_0 genomic sequence	uncultured bacterium	172	467	0.62	1e-37	63.82%	33279	MH106271.1
	Uncultured Tenacibaculum sp. isolate 4-641-3Z.fasta NODE_48, whole genome shotgun sequence	uncultured Tenacibaculum sp.	3829	3829	0.56	0.0	94.99%	2949	NZ_CANNBW010000048.1		Ralstonia solanacearum genome assembly 9 genomes, chromosome : V	Ralstonia solanacearum	166	166	0.04	1e-35	77.83%	5684645	LN899823.1
	Xanthomonas campestris pv. incanae strain WHRI8527 scf_17778_57, whole genome shotgun sequence	Xanthomonas campestris pv. incanae	3562	3562	0.52	0.0	94.86%	2658	NZ_QUZQ01000057.1		Staphylococcus capitis clone 3d human Alu/LINES1-directed PCR sequence	Staphylococcus capitis	150	150	0.13	3e-31	66.90%	937	AF266543.1
	Salmonella enterica subsp. enterica serovar Derby strain 201510930 201510930_55, whole genome shotgun sequence	Salmonella enterica subsp. enterica serovar Derby	3509	3509	0.47	0.0	97.91%	2055	NZ_QKVX01000023.1		Uncultured bacterium clone LM0ABA32ZH10RM1 genomic sequence	uncultured bacterium	116	116	0.03	6e-21	78.68%	457	EU060614.1
	Bifidobacterium tibiigranuli strain TMW 2.1764 Bifidobacterium_spec_TMW21764_seq20, whole genome shotgun sequence	Bifidobacterium tibiigranuli	3445	3445	0.49	0.0	95.55%	2711	NZ_QDAG01000019.1		Uncultured bacterium clone LM0ABA40ZG10RM1 genomic sequence	uncultured bacterium	96.9	96.9	0.01	6e-15	100.00%	686	EU061154.1
	Aphanothece hegewaldii CCALA 016 NODE_567_length_2194_cov_0.274445_ID_75999, whole genome shotgun sequence	Aphanothece hegewaldii CCALA 016	3420	3420	0.48	0.0	96.67%	2118	NZ_PXOH01000093.1		Klebsiella pneumoniae strain Bio19 chromosome, complete genome	Klebsiella pneumoniae	89.7	176	0.06	9e-13	75.74%	5455459	CP096810.1
	Streptococcus agalactiae CCUG 19094 ctg7180000003036, whole genome shotgun sequence	Streptococcus agalactiae CCUG 19094	3378	3378	0.49	0.0	95.51%	2603	NZ_ALQK01000043.1		Streptococcus pneumoniae strain MDR-MM-0720-0522 chromosome	Streptococcus pneumoniae	88.7	230	0.03	3e-12	98.04%	2220550	CP067363.1
	Bifidobacterium tibiigranuli strain TMW 2.2057 Bifidobacterium_spec_TMW22057_seq23, whole genome shotgun sequence	Bifidobacterium tibiigranuli	3347	3347	0.45	0.0	98.40%	1935	NZ_QLZA01000022.1		Uncultured bacterium clone LM0ABA3ZA06FM1 genomic sequence	uncultured bacterium	79.7	79.7	0.01	2e-09	86.36%	543	EU058305.1
	Pseudomonas aeruginosa isolate LRJ07, whole genome shotgun sequence	Pseudomonas aeruginosa	3322	3322	0.44	0.0	98.49%	1916	NZ_FRWQ01000132.1		Pasteurella multocida subsp. multocida strain RCAD0259 chromosome	Pasteurella multocida subsp. multocida	72.5	140	0.05	2e-07	72.34%	2386620	CP014157.1
	Candidatus Nitrotoga sp. M5, whole genome shotgun sequence	Candidatus Nitrotoga sp. M5	3277	3277	0.45	0.0	97.38%	2293	NZ_CAKMNW010000042.1		Uncultured bacterium clone LM0ABA5ZB01RM1 genomic sequence	uncultured bacterium	67.1	67.1	0.01	1e-05	93.18%	726	EU061362.1
	Arthrobacter sp. Soil736 contig_69, whole genome shotgun sequence	Arthrobacter sp. Soil736	3239	3239	0.44	0.0	97.75%	1917	NZ_LMSB01000065.1
	Paenibacillus odorifer strain FSL F4-0152 NODE_72_length_2334_cov_0.0353468_ID_7949, whole genome shotgun sequence	Paenibacillus odorifer	3236	3236	0.47	0.0	95.12%	2334	NZ_MKQK01000104.1
	Streptomyces sp. MH60 BZZ08_170, whole genome shotgun sequence	Streptomyces sp. MH60	3176	3176	0.47	0.0	94.74%	2656	NZ_MULI01000170.1
	Salmonella enterica subsp. enterica serovar Saintpaul strain CFSAN045032 CFSAN045032_33, whole genome shotgun sequence	Salmonella enterica subsp. enterica serovar Saintpaul	3122	3122	0.49	0.0	92.68%	2525	NZ_MLZH01000033.1
	Streptococcus agalactiae strain PPM3 scaffold_25, whole genome shotgun sequence	Streptococcus agalactiae	3115	3115	0.43	0.0	97.51%	1843	NZ_PTJJ01000026.1
	Escherichia coli strain FSL R9-5345 NODE_153_length_1797_cov_0.871856, whole genome shotgun sequence	Escherichia coli	3002	3002	0.41	0.0	97.11%	1797	NZ_PNRN01000153.1
	Staphylococcus xylosus strain TMW 2.1523_mutant_10 Staphylococcus_xylosus_TMW_21523-mut10_seq27, whole genome shotgun sequence	Staphylococcus xylosus	2995	2995	0.44	0.0	94.92%	2615	NZ_QOIS01000027.1
	Salmonella enterica subsp. enterica serovar Newport strain R8_2690_R1 NODE_94_length_2310_cov_0.0375396_ID_187, whole genome shotgun sequence	Salmonella enterica subsp. enterica serovar Newport	2971	2971	0.43	0.0	95.30%	2310	NZ_MODH01000041.1
	Enterobacter hormaechei subsp. xiangfangensis strain ND14 contig41, whole genome shotgun sequence	Enterobacter hormaechei subsp. xiangfangensis	2957	2957	0.43	0.0	95.00%	2276	NZ_JUHX01000041.1
	Paenibacillus amylolyticus strain FSL F4-0260 NODE_31_length_2530_cov_0.026738_ID_3131, whole genome shotgun sequence	Paenibacillus amylolyticus	2944	2944	0.43	0.0	94.98%	2530	NZ_MRTG01000031.1
	Mycobacterium intracellulare subsp. chimaera strain CSURP9141, whole genome shotgun sequence	Mycobacterium intracellulare subsp. chimaera	2937	3042	0.47	0.0	92.99%	2558	NZ_CAAHFK010000113.1
	Streptococcus agalactiae strain PPM3 scaffold_24, whole genome shotgun sequence	Streptococcus agalactiae	2928	2928	0.48	0.0	86.89%	2767	NZ_PTJJ01000025.1
	Streptococcus sp. HMSC072D03 Scaffold189, whole genome shotgun sequence	Streptococcus sp. HMSC072D03	2926	4720	0.63	0.0	98.12%	2929	NZ_KV810642.1
	Escherichia coli strain DE048 DE048_contig103, whole genome shotgun sequence	Escherichia coli	2917	2917	0.43	0.0	94.76%	2164	NZ_LBBM01000103.1
	Listeria monocytogenes SHL001 contig16, whole genome shotgun sequence	Listeria monocytogenes SHL001	2904	2904	0.43	0.0	94.97%	1860	NZ_APIB01000016.1
	Pseudomonas aeruginosa isolate LRJ01.2, whole genome shotgun sequence	Pseudomonas aeruginosa	2804	2804	0.38	0.0	98.22%	1629	NZ_FRWH01000093.1
	Enterobacter hormaechei subsp. xiangfangensis strain ND14 contig47, whole genome shotgun sequence	Enterobacter hormaechei subsp. xiangfangensis	2800	2800	0.37	0.0	98.99%	1592	NZ_JUHX01000047.1
	Microvirga sp. BSC39 scf7180000028470, whole genome shotgun sequence	Microvirga sp. BSC39	2784	2784	0.41	0.0	94.44%	1832	NZ_JPUG01000048.1
	uncultured Catenibacterium sp. isolate ERR1600744_bin.27_CONCOCT_v1.1_MAG ERZ1309935.34524, whole genome shotgun sequence	uncultured Catenibacterium sp.	2760	2760	0.41	0.0	94.59%	2056	NZ_CALJWQ010000079.1
	Staphylococcus aureus strain DC53328 spades_K_25_97_23, whole genome shotgun sequence	Staphylococcus aureus	2717	2717	0.43	0.0	92.16%	2379	NZ_JARDYQ010000023.1
	Bordetella bronchiseptica OSU054 ctg7180000005052, whole genome shotgun sequence	Bordetella bronchiseptica OSU054	2677	2677	0.39	0.0	94.95%	2153	NZ_JHBZ01000078.1
	Burkholderia mallei strain 2002721274 NODE_180, whole genome shotgun sequence	Burkholderia mallei	2670	2670	0.4	0.0	94.04%	2189	NZ_JXQN01000179.1
	Enterobacter hormaechei subsp. xiangfangensis strain ND1 contig55, whole genome shotgun sequence	Enterobacter hormaechei subsp. xiangfangensis	2664	2664	0.39	0.0	94.63%	2150	NZ_JWRS01000055.1
	Enterobacter hormaechei subsp. steigerwaltii strain ND15 contig43, whole genome shotgun sequence	Enterobacter hormaechei subsp. steigerwaltii	2657	2657	0.39	0.0	94.72%	2141	NZ_JUHY01000043.1
	Escherichia coli strain MH14-192M contig_209, whole genome shotgun sequence	Escherichia coli	2602	2602	0.34	0.0	98.73%	1492	NZ_BGPL01000209.1
	Listeria monocytogenes SHL009 contig10, whole genome shotgun sequence	Listeria monocytogenes SHL009	2511	2511	0.35	0.0	96.71%	1522	NZ_APII01000010.1
	Bacillus pseudomycoides strain FSL K6-0042 NODE_113_length_2078_cov_0_0323396_ID_11877, whole genome shotgun sequence	Bacillus pseudomycoides	2479	2479	0.37	0.0	94.39%	2078	NZ_MWPX01000113.1
	Bordetella bronchiseptica D993 ctg7180000010420, whole genome shotgun sequence	Bordetella bronchiseptica D993	2469	2469	0.37	0.0	94.32%	1746	NZ_JGWV01000075.1
	Aerococcus sp. HMSC23C02 Scaffold25, whole genome shotgun sequence	Aerococcus sp. HMSC23C02	2459	2459	0.33	0.0	97.79%	1445	NZ_KV786048.1
	Bacillus thuringiensis strain AFS019758 AFS019758_110_C11_Contig87_140523, whole genome shotgun sequence	Bacillus thuringiensis	2450	3409	0.49	0.0	98.18%	2473	NZ_NTTD01000083.1
	Pseudomonas aeruginosa strain AZPAE14879 AZPAE14879_contig_64, whole genome shotgun sequence	Pseudomonas aeruginosa	2442	2908	0.41	0.0	95.55%	2008	NZ_JTTJ01000049.1
	Burkholderia cenocepacia isolate ABIP444, whole genome shotgun sequence	Burkholderia cenocepacia	2431	4299	0.58	0.0	97.69%	3247	NZ_CAJJHW010000208.1
	Pseudomonas aeruginosa isolate LRJ07, whole genome shotgun sequence	Pseudomonas aeruginosa	2422	2422	0.32	0.0	98.77%	1385	NZ_FRWQ01000309.1
	Enterobacter hormaechei strain TUM10694, whole genome shotgun sequence	Enterobacter hormaechei	2422	2422	0.33	0.0	97.95%	1411	NZ_BEFH01000109.1
	Enterobacter hormaechei strain TUM10692, whole genome shotgun sequence	Enterobacter hormaechei	2416	2416	0.34	0.0	96.42%	1477	NZ_BEFF01000063.1
	Dyella sp. C9 NODE_33_length_1403_cov_1.52374, whole genome shotgun sequence	Dyella sp. C9	2392	2392	0.32	0.0	97.86%	1403	NZ_QIRF01000033.1
	Bacillus cereus strain AFS041711 AFS041711_105_E2_Contig326_140523, whole genome shotgun sequence	Bacillus cereus	2333	2333	0.36	0.0	93.10%	1826	NZ_NULI01000326.1
	Microbacterium sp. Root553 contig_4, whole genome shotgun sequence	Microbacterium sp. Root553	2328	2328	0.37	0.0	88.91%	2243	NZ_LMFY01000004.1
	Bordetella bronchiseptica OSU054 ctg7180000005053, whole genome shotgun sequence	Bordetella bronchiseptica OSU054	2309	2309	0.31	0.0	97.93%	1352	NZ_JHBZ01000074.1
	Mycobacterium tuberculosis strain MTB1 scaffold_160, whole genome shotgun sequence	Mycobacterium tuberculosis	2290	2290	0.36	0.0	89.18%	2031	NZ_NARM01000161.1
	Lactiplantibacillus plantarum strain KB1253 sequence82, whole genome shotgun sequence	Lactiplantibacillus plantarum	2224	4449	0.3	0.0	98.29%	1292	NZ_BIFE01000082.1
	Thiohalocapsa halophila strain DSM 6210 scaffold0165, whole genome shotgun sequence	Thiohalocapsa halophila	2215	2215	0.33	0.0	94.06%	1864	NZ_NRRV01000166.1
	Bacteroides sp. NMBE5 NODE_77_length_1418_cov_0.731143, whole genome shotgun sequence	Bacteroides sp. NMBE5	2187	2187	0.31	0.0	95.36%	1418	NZ_QFFH01000075.1
	Listeria monocytogenes SHL010 contig42, whole genome shotgun sequence	Listeria monocytogenes SHL010	2168	2168	0.29	0.0	98.56%	1248	NZ_APIJ01000041.1
	Paenibacillus odorifer strain FSL H3-0287 NODE_67_length_1350_cov_0.068745_ID_6839, whole genome shotgun sequence	Paenibacillus odorifer	2139	2139	0.3	0.0	96.82%	1350	NZ_MPTK01000067.1
	Klebsiella pneumoniae strain EuSCAPE_GR159, whole genome shotgun sequence	Klebsiella pneumoniae	2136	2136	0.34	0.0	92.19%	1768	NZ_UIUY01000036.1
	Vibrio ouci strain BEI176 scaffold_153, whole genome shotgun sequence	Vibrio ouci	2113	2113	0.39	0.0	81.95%	2049	NZ_SATR01000139.1
	Enterobacter hormaechei subsp. xiangfangensis strain ND1 contig61, whole genome shotgun sequence	Enterobacter hormaechei subsp. xiangfangensis	2086	2086	0.27	0.0	99.07%	1184	NZ_JWRS01000061.1
	Escherichia coli strain 009PP2015 NODE_79_length_1806_cov_1.10193_ID_5111, whole genome shotgun sequence	Escherichia coli	2069	2069	0.31	0.0	93.71%	1806	NZ_LWUK01000076.1
	Serratia marcescens strain SE768 NODE_61_length_1263_cov_0.387324, whole genome shotgun sequence	Serratia marcescens	2049	2049	0.29	0.0	96.05%	1263	NZ_NPGI01000053.1
	Limosilactobacillus reuteri strain 92128 NODE_57_length_1738_cov_2.959061, whole genome shotgun sequence	Limosilactobacillus reuteri	2044	2044	0.31	0.0	93.27%	1738	NZ_JAQOWI010000027.1
	Aphanothece hegewaldii CCALA 016 NODE_582_length_1812_cov_0.609222_ID_76021, whole genome shotgun sequence	Aphanothece hegewaldii CCALA 016	2018	2018	0.31	0.0	93.39%	1758	NZ_PXOH01000098.1
	Limosilactobacillus fermentum strain CECT5716 NODE_124_length_1206_cov_0.806302_ID_247, whole genome shotgun sequence	Limosilactobacillus fermentum	2015	2015	0.28	0.0	96.94%	1206	NZ_QQTK01000123.1
>NODE_8_length_4203_cov_784.556714	Lactiplantibacillus plantarum strain L125 scaffold50_size5635, whole genome shotgun sequence	Lactiplantibacillus plantarum	7505	17095	1	0.0	99.81%	5635	NZ_JAIGOE010000050.1	>NODE_8_length_4203_cov_784.556714	Lactobacillus plantarum plasmid pPC101, complete sequence	Lactiplantibacillus plantarum	3795	4061	0.69	0.0	95.76%	3496	KT247376.1
	Lactococcus lactis subsp. lactis bv. diacetylactis strain BGBU1-4 NODE_44_length_3054_cov_3.34609_ID_4869566, whole genome shotgun sequence	Lactococcus lactis subsp. lactis bv. diacetylactis	4049	4196	0.58	0.0	98.13%	3054	NZ_VSZN01000119.1		Lactobacillus casei plasmid pSMA23, complete sequence	Lacticaseibacillus casei	3782	4047	0.69	0.0	95.64%	3497	DQ116709.1
	Lactiplantibacillus plantarum strain Nizo2776 NODE_111, whole genome shotgun sequence	Lactiplantibacillus plantarum	3855	8325	0.69	0.0	96.40%	3569	NZ_LUWX01000184.1		Lactiplantibacillus plantarum strain EM plasmid pEM10, complete sequence	Lactiplantibacillus plantarum	3767	13774	0.69	0.0	95.55%	25646	CP037439.1
	Pediococcus pentosaceus strain FAM20650 FAM20650_scf0012, whole genome shotgun sequence	Pediococcus pentosaceus	3837	10056	0.88	0.0	96.23%	9292	NZ_WEOS01000012.1		Lactiplantibacillus plantarum strain VHProbi V38 plasmid pHV38, complete sequence	Lactiplantibacillus plantarum	3112	4067	0.69	0.0	95.18%	3495	CP092509.1
	Levilactobacillus brevis strain 15f map unlocalized plasmid unnamed contig073, whole genome shotgun sequence	Levilactobacillus brevis	3800	4065	0.69	0.0	95.81%	3495	NZ_JXCD01000073.1		Lactobacillus buchneri CD034 plasmid pCD034-1, complete sequence	Lentilactobacillus buchneri subsp. silagei CD034	2762	3416	0.68	0.0	95.70%	3424	JN084215.1
	Lactiplantibacillus plantarum strain CRL 681 Lactobacillus_platarum_CRL1647_Contig_26, whole genome shotgun sequence	Lactiplantibacillus plantarum	3798	9000	0.69	0.0	95.80%	3778	NZ_QOSF01000027.1		Lactiplantibacillus pentosus strain MS031 plasmid pMS8	Lactiplantibacillus pentosus	2635	3579	0.67	0.0	90.75%	3528	CP043679.1
	Lactiplantibacillus plantarum strain EM plasmid pEM10, complete sequence	Lactiplantibacillus plantarum	3767	27549	0.69	0.0	95.55%	25646	NZ_CP037439.1		Lentilactobacillus hilgardii strain FLUB plasmid unnamed5	Lentilactobacillus hilgardii	2626	3575	0.67	0.0	90.65%	3528	CP047126.1
	Levilactobacillus brevis strain CIRM-BIA 875 NODE_3_length_3492_cov_2.032360, whole genome shotgun sequence	Levilactobacillus brevis	3725	4242	0.69	0.0	96.48%	3576	NZ_RITR01000003.1		Pediococcus damnosus plasmid pF8801, complete sequence	Pediococcus damnosus	2471	3145	0.68	0.0	92.16%	5558	AF196967.2
	Lactiplantibacillus pentosus strain CIRM-BIA 2179 NODE_3_length_3508_cov_382.122589, whole genome shotgun sequence	Lactiplantibacillus pentosus	3630	4203	0.69	0.0	95.86%	3612	NZ_RIOP01000003.1		Lactiplantibacillus pentosus strain KW2 plasmid p8, complete sequence	Lactiplantibacillus pentosus	2467	4057	0.69	0.0	97.99%	3492	CP099566.1
	Lentilactobacillus hilgardii strain TMW 1828 Lactobacillus_hilgardii_TMW1828_seq76, whole genome shotgun sequence	Lentilactobacillus hilgardii	3464	3642	0.66	0.0	92.21%	3655	NZ_NSMC01000076.1		Lactobacillus plantarum plasmid p141 mob141, rep141 genes for mobilization protein 141, replication protein 141, complete cds	Lactiplantibacillus plantarum	2420	3115	0.69	0.0	94.32%	3597	AB517606.1
	Lentilactobacillus hilgardii strain TMW12196 Lactobacillus_hilgardii_TMW12196_seq73, whole genome shotgun sequence	Lentilactobacillus hilgardii	3460	3744	0.67	0.0	92.16%	3655	NZ_PPFW01000073.1		Pediococcus pentosaceus pRS4 plasmid	Pediococcus pentosaceus	2393	3078	0.71	0.0	93.94%	3550	AJ968953.1
	Levilactobacillus brevis strain 47f contig00069, whole genome shotgun sequence	Levilactobacillus brevis	3443	4057	0.71	0.0	95.38%	3495	NZ_LBHR01000069.1		Lactiplantibacillus plantarum strain Lp900 plasmid pLp900-6, complete sequence	Lactiplantibacillus plantarum	2372	3087	0.71	0.0	90.69%	5035	CP059174.1
	Levilactobacillus brevis isolate MGYG-HGUT-02380, whole genome shotgun sequence	Levilactobacillus brevis	3443	4057	0.71	0.0	95.38%	3495	NZ_CABMJF010000069.1		Lactiplantibacillus plantarum strain PC518 plasmid pLP325, complete sequence	Lactiplantibacillus plantarum	2371	3069	0.54	0.0	99.03%	3325	MK167463.1
	Lactiplantibacillus plantarum strain VHProbi V38 plasmid pHV38, complete sequence	Lactiplantibacillus plantarum	3112	8134	0.69	0.0	95.18%	3495	NZ_CP092509.1		Lactiplantibacillus plantarum strain PC518 plasmid unnamed11, complete sequence	Lactiplantibacillus plantarum	2371	3069	0.54	0.0	99.03%	3325	CP066828.1
	Lactiplantibacillus plantarum strain RI-266 p1551o1945-19_S19_L001_R1_001_(paired)_contig_31, whole genome shotgun sequence	Lactiplantibacillus plantarum	3058	8085	0.69	0.0	97.11%	3495	NZ_MKDY01000031.1		Lactobacillus plantarum strain BFE 5092 plasmid pMRI 5.2, complete sequence	Lactiplantibacillus plantarum	2282	2968	0.61	0.0	99.23%	5206	KC019311.1
	Pediococcus ethanolidurans strain 7.8.48 assembly_contig_93, whole genome shotgun sequence	Pediococcus ethanolidurans	2954	4074	0.69	0.0	95.04%	3494	NZ_JAGXJC010000093.1		Furfurilactobacillus rossiae strain L1 plasmid LROSL1_p2, complete sequence	Furfurilactobacillus rossiae	2270	2408	0.32	0.0	98.99%	2098	CP040581.1
	Lactiplantibacillus pentosus strain AWA1501 sequence045, whole genome shotgun sequence	Lactiplantibacillus pentosus	2947	4068	0.69	0.0	94.99%	3495	NZ_BOUG01000045.1		Lactiplantibacillus argentoratensis strain BRD_L12 plasmid unnamed4, complete sequence	Lactiplantibacillus argentoratensis	2191	3207	0.68	0.0	95.41%	3209	CP110796.1
	Lactiplantibacillus plantarum strain LPKH plasmid unnamed2, whole genome shotgun sequence	Lactiplantibacillus plantarum	2946	8132	0.69	0.0	94.98%	3493	NZ_JAIPRQ010000004.1		Lactobacillus casei plasmid pLC88 DNA replication protein and mobilization protein complete sequence	Lacticaseibacillus casei	2188	3940	0.74	0.0	93.19%	3501	U31333.1
	Lactiplantibacillus plantarum isolate 2003wt genome assembly, whole genome shotgun sequence	Lactiplantibacillus plantarum	2847	9583	0.69	0.0	97.68%	3791	NZ_FZSL01000106.1		Lactobacillus buchneri CD034 plasmid pCD034-2, complete sequence	Lentilactobacillus buchneri subsp. silagei CD034	2103	2103	0.35	0.0	91.70%	2707	JN084214.1
	Lactiplantibacillus plantarum strain RI-029 20150702.X-R29_S14_R1_001__paired__contig_19, whole genome shotgun sequence	Lactiplantibacillus plantarum	2773	7829	0.67	0.0	94.86%	3426	NZ_MJHE01000019.1		Lactobacillus brevis pasmid pLB925A02 DNA, complete sequence	Levilactobacillus brevis	1929	3013	0.59	0.0	91.26%	3524	AB370335.1
	Lentilactobacillus buchneri strain CIRM-BIA 2082 NODE_81_length_3424_cov_361.128204, whole genome shotgun sequence	Lentilactobacillus buchneri	2762	3425	0.68	0.0	95.70%	3508	NZ_RITL01000077.1		Lacticaseibacillus sp. KACC 23028 plasmid unnamed1, complete sequence	Lacticaseibacillus sp. KACC 23028	1810	3218	0.68	0.0	92.09%	33894	CP117885.1
	Lentilactobacillus buchneri subsp. silagei CD034 plasmid pCD034-1, complete sequence	Lentilactobacillus buchneri subsp. silagei CD034	2762	3416	0.68	0.0	95.70%	3424	NC_016035.1		Lactobacillus acidipiscis cryptic plasmid pLAC1, complete sequence, strain ACA-DC 1533	Ligilactobacillus acidipiscis	1428	2003	0.52	0.0	98.66%	3478	FN667595.1
	Streptococcus thermophilus strain 4242 Contig_140, whole genome shotgun sequence	Streptococcus thermophilus	2714	2870	0.43	0.0	95.19%	2675	NZ_JAQGEO010000140.1		Lactiplantibacillus plantarum strain CM3 chromosome	Lactiplantibacillus plantarum	1028	3592	0.72	0.0	92.24%	3482357	CP129565.1
	Lactiplantibacillus plantarum strain KMB_619 NODE_118_length_3514_cov_973.13, whole genome shotgun sequence	Lactiplantibacillus plantarum	2657	5548	0.67	0.0	85.02%	3514	NZ_QMJS01000118.1		Lactobacillus plantarum strain ATIT-023 plasmid pLP-8, complete sequence	Lactiplantibacillus plantarum	1023	2486	0.6	0.0	92.10%	3414	KM272265.1
	Lentilactobacillus parabuchneri strain FAM21838 FAM21838_scf_0075, whole genome shotgun sequence	Lentilactobacillus parabuchneri	2653	2769	0.67	0.0	84.98%	3608	NZ_MSAW01000073.1		Companilactobacillus futsaii strain Chongqingii CQ16Z1 plasmid unnamed4, complete sequence	Companilactobacillus futsaii	1019	2464	0.6	0.0	91.96%	3415	CP064765.1
	Lactiplantibacillus plantarum strain AG30 CC93DRAFT_deg7180000000070.19_C, whole genome shotgun sequence	Lactiplantibacillus plantarum	2648	10355	0.67	0.0	84.94%	6717	NZ_JHWA01000019.1		Lactiplantibacillus plantarum strain LQ80 plasmid pLQ807, complete sequence	Lactiplantibacillus plantarum	1012	2572	0.54	0.0	91.67%	3592	CP028984.1
	Lactiplantibacillus pentosus strain MS031 plasmid pMS8	Lactiplantibacillus pentosus	2635	3579	0.67	0.0	90.75%	3528	NZ_CP043679.1		Lactiplantibacillus plantarum 2025 plasmid LP2025_10, complete sequence	Lactiplantibacillus plantarum 2025	1007	2674	0.64	0.0	91.53%	3516	CP076834.1
	Lactiplantibacillus pentosus strain KZ0310 plasmid pKZ9, complete sequence	Lactiplantibacillus pentosus	2635	3579	0.67	0.0	90.75%	3528	NZ_CP044254.1		Lactobacillus plantarum plasmid pG6301, complete sequence	Lactiplantibacillus plantarum	1007	2674	0.64	0.0	91.53%	3516	JX174167.1
	Lactiplantibacillus pentosus strain O11 NODE_47_length_3407_cov_532.818318, whole genome shotgun sequence	Lactiplantibacillus pentosus	2558	3495	0.67	0.0	97.37%	3407	NZ_JALBYL010000047.1		Lactiplantibacillus plantarum strain MF1298 plasmid pMF1298-12, complete sequence	Lactiplantibacillus plantarum	1003	2166	0.53	0.0	91.75%	3350	CP013167.2
	Levilactobacillus paucivorans strain DSM 22467 NODE_1, whole genome shotgun sequence	Levilactobacillus paucivorans	2521	2728	0.68	0.0	83.76%	3536	NZ_JQCA01000001.1		Lactiplantibacillus plantarum strain E2 plasmid unnamed6, complete sequence	Lactiplantibacillus plantarum	992	2539	0.61	0.0	91.11%	3178	CP110248.1
	Lactiplantibacillus plantarum 19L3 LactobacillusPlantarum_rep_c187, whole genome shotgun sequence	Lactiplantibacillus plantarum 19L3	2513	11132	0.68	0.0	92.62%	5591	NZ_AWTS01000187.1		Lactobacillus plantarum plasmid pM4, complete sequence	Lactiplantibacillus plantarum	974	2155	0.57	0.0	90.55%	3320	EF690364.2
	Levilactobacillus spicheri DSM 15429 NODE_7, whole genome shotgun sequence	Levilactobacillus spicheri DSM 15429	2466	3523	0.68	0.0	99.14%	3480	NZ_AZFC01000004.1		Lactobacillus plantarum subsp. plantarum strain Zhang-LL plasmid pZL2, complete sequence	Lactiplantibacillus plantarum subsp. plantarum	965	2206	0.55	0.0	90.27%	3261	KJ767738.1
	Secundilactobacillus silagei JCM 19001 strain IWT126, whole genome shotgun sequence	Secundilactobacillus silagei JCM 19001	2459	3153	0.68	0.0	91.86%	3655	NZ_BCMG01000023.1		Lactiplantibacillus plantarum strain P9 plasmid p8, complete sequence	Lactiplantibacillus plantarum	894	7492	0.54	0.0	87.99%	13479	CP060180.1
	Lactiplantibacillus pentosus strain AWA1501 sequence046, whole genome shotgun sequence	Lactiplantibacillus pentosus	2444	3219	0.61	0.0	99.56%	3287	NZ_BOUG01000046.1		Lactobacillus brevis strain D11 plasmid pSD11, complete sequence	Levilactobacillus brevis	890	2505	0.62	0.0	87.85%	3225	HQ622718.1
	Secundilactobacillus silagei JCM 19001, whole genome shotgun sequence	Secundilactobacillus silagei JCM 19001	2443	3102	0.63	0.0	91.74%	3430	NZ_BBFL01000030.1		Limosilactobacillus frumenti strain LF145 chromosome, complete genome	Limosilactobacillus frumenti	847	988	0.21	0.0	87.14%	1752928	CP044534.1
	Levilactobacillus hammesii DSM 16381 NODE_3, whole genome shotgun sequence	Levilactobacillus hammesii DSM 16381	2432	4168	0.6	0.0	99.42%	3725	NZ_AZFS01000001.1		Leuconostoc citreum genome assembly pB1299, plasmid : 1	Leuconostoc citreum	652	1377	0.39	0.0	75.49%	3369	LM651913.1
	Lactiplantibacillus plantarum isolate L. plantarum A6, whole genome shotgun sequence	Lactiplantibacillus plantarum	2416	5980	0.77	0.0	83.31%	3253	NZ_FWXC01000002.1		Companilactobacillus crustorum strain X66 plasmid p2, complete sequence	Companilactobacillus crustorum	647	2747	0.39	2e-180	75.38%	6738	CP103041.1
	Lentilactobacillus buchneri strain CIRM-BIA 2083 NODE_4_length_3242_cov_442.477478, whole genome shotgun sequence	Lentilactobacillus buchneri	2406	3213	0.73	0.0	91.10%	3338	NZ_RITM01000004.1		Leuconostoc mesenteroides subsp. mesenteroides strain KCTC 3733 plasmid pMBLR00, complete sequence	Leuconostoc mesenteroides subsp. mesenteroides	641	1365	0.39	7e-179	75.30%	3370	JN106353.1
	Lactiplantibacillus pentosus strain CIRM-BIA 1490 NODE_132_length_1520_cov_2.000000, whole genome shotgun sequence	Lactiplantibacillus pentosus	2391	2529	0.38	0.0	94.16%	1616	NZ_RIOZ01000127.1		Companilactobacillus futsaii strain Chongqingii CQ16Z1 plasmid unnamed3, complete sequence	Companilactobacillus futsaii	570	817	0.31	3e-157	74.22%	3699	CP064764.1
	Lactiplantibacillus plantarum strain Lp900 plasmid pLp900-6, complete sequence	Lactiplantibacillus plantarum	2372	6174	0.71	0.0	90.69%	5035	NZ_CP059174.1		Lactobacillus sakei strain KCA311 plasmid pKCA3, complete sequence	Latilactobacillus sakei	563	921	0.31	1e-155	73.99%	3052	KF559315.1
	Lactiplantibacillus plantarum strain PC518 plasmid unnamed11, complete sequence	Lactiplantibacillus plantarum	2371	6139	0.54	0.0	99.03%	3325	NZ_CP066828.1		Lactobacillus plantarum strain CAUH2 plasmid pCAUH201, complete sequence	Lactiplantibacillus plantarum	499	772	0.32	5e-136	74.37%	2066	CP015127.2
	Lactiplantibacillus paraplantarum isolate IM1334 NODE_122_length_3620_cov_614.943888, whole genome shotgun sequence	Lactiplantibacillus paraplantarum	2365	4293	0.69	0.0	98.25%	3620	NZ_CAKMBI010000122.1		Lactiplantibacillus argentoratensis strain BRD_L12 plasmid unnamed5, complete sequence	Lactiplantibacillus argentoratensis	499	705	0.24	5e-136	74.37%	2025	CP110797.1
	Levilactobacillus brevis strain KMB_615 NODE_84_length_3528_cov_406.921, whole genome shotgun sequence	Levilactobacillus brevis	2349	4187	0.69	0.0	94.12%	3528	NZ_QMJO01000084.1		Lactobacillus plantarum plasmid pLR1, complete sequence	Lactiplantibacillus plantarum	499	772	0.32	5e-136	74.37%	2066	EU881985.1
	Liquorilactobacillus nagelii DSM 13675 NODE_5, whole genome shotgun sequence	Liquorilactobacillus nagelii DSM 13675	2334	2894	0.54	0.0	91.08%	3004	NZ_AZEV01000002.1		Lactobacillus plantarum strain SRCM102022 plasmid pPL2022-3 sequence	Lactiplantibacillus plantarum	494	1632	0.32	2e-134	74.24%	4020	CP021504.1
	Loigolactobacillus coryniformis subsp. torquens DSM 20004 = KCTC 3535 contig00264, whole genome shotgun sequence	Loigolactobacillus coryniformis subsp. torquens DSM 20004 = KCTC 3535	2328	2460	0.37	0.0	97.20%	2562	NZ_AEOS01000247.1		Lactobacillus plantarum plasmid p3-11C, complete sequence	Lactiplantibacillus plantarum	490	749	0.32	3e-133	74.24%	2022	KX859226.1
	Lactiplantibacillus plantarum strain CIRM-BIA 2110 NODE_138_length_3493_cov_2.001145, whole genome shotgun sequence	Lactiplantibacillus plantarum	2322	4275	0.69	0.0	94.06%	3587	NZ_RIOM01000115.1		Lactiplantibacillus plantarum DOMLa plasmid unnamed200, complete sequence	Lactiplantibacillus plantarum DOMLa	483	736	0.37	4e-131	74.05%	2062	CP004408.1
	Lactiplantibacillus pentosus strain IG2 NODE_13_length_3477_cov_1084.719849, whole genome shotgun sequence	Lactiplantibacillus pentosus	2309	4177	0.69	0.0	94.04%	3565	NZ_PVOB01000013.1		Lactobacillus plantarum plasmid pLP2000, complete sequence	Lactiplantibacillus plantarum	480	733	0.37	5e-130	74.05%	2061	AY096004.1
	Lactiplantibacillus pentosus strain LBAE A2 NODE_22_length_3528_cov_2.001134, whole genome shotgun sequence	Lactiplantibacillus pentosus	2300	3808	0.68	0.0	89.96%	3624	NZ_RICW01000021.1		Lactobacillus plantarum plasmid pC30il, complete sequence	Lactiplantibacillus plantarum	479	767	0.34	5e-130	73.84%	2140	J03319.1
	Lactiplantibacillus pentosus strain CIRM-BIA 886 NODE_60_length_3446_cov_2.001161, whole genome shotgun sequence	Lactiplantibacillus pentosus	2292	3272	0.69	0.0	93.73%	3536	NZ_RIVP01000053.1		Circular plasmid pWCFS101 from Lactobacillus plantarum WCFS1	Lactiplantibacillus plantarum WCFS1	476	1172	0.34	6e-129	95.05%	1917	CR377164.1
	Lactiplantibacillus plantarum strain DRD-124 Scaffold_83, whole genome shotgun sequence	Lactiplantibacillus plantarum	2288	4577	0.3	0.0	99.30%	1910	NZ_JAMQJP010000083.1		Lactiplantibacillus plantarum strain MF1298 plasmid pMF1298-13, complete sequence	Lactiplantibacillus plantarum	471	902	0.29	7e-128	81.24%	2942	CP013168.2
	Lactiplantibacillus plantarum strain FAM 21789 FAM21789_scf0084, whole genome shotgun sequence	Lactiplantibacillus plantarum	2288	4577	0.3	0.0	99.30%	2037	NZ_VBSY01000084.1		Lactobacillus pentosus strain F03 plasmid pF03-2, complete sequence	Lactiplantibacillus pentosus	471	844	0.3	7e-128	81.24%	3293	KJ868089.1
	Pediococcus acidilactici strain FAM19955 FAM19955_scf0023, whole genome shotgun sequence	Pediococcus acidilactici	2284	2284	0.3	0.0	99.23%	2037	NZ_WELV01000023.1		Lactobacillus plantarum strain PA18 plasmid pR18, complete sequence	Lactiplantibacillus plantarum	471	844	0.3	7e-128	81.24%	3211	JN601038.2
	Pediococcus acidilactici strain FAM19612 FAM19612_scf0029, whole genome shotgun sequence	Pediococcus acidilactici	2284	2284	0.3	0.0	99.23%	2037	NZ_WEOR01000029.1		Lactiplantibacillus plantarum strain WP72/27 plasmid pLP2.5-11, complete sequence	Lactiplantibacillus plantarum	470	686	0.24	3e-127	81.82%	2754	OP831909.1
	Pediococcus acidilactici strain FAM19614 FAM19614_scf0023, whole genome shotgun sequence	Pediococcus acidilactici	2284	2284	0.3	0.0	99.23%	2037	NZ_WELO01000023.1		Lactiplantibacillus plantarum NMZ-1139 plasmid pLP2K, complete sequence	Lactiplantibacillus plantarum	470	848	0.3	3e-127	81.82%	1953	AP025175.1
	Pediococcus acidilactici strain FAM19619 FAM19619_scf0024, whole genome shotgun sequence	Pediococcus acidilactici	2284	2284	0.3	0.0	99.23%	2037	NZ_WENY01000024.1		Lactobacillus plantarum plasmid pLD1, complete sequence	Lactiplantibacillus plantarum	467	885	0.3	3e-126	81.04%	2112	FJ755814.1
	Lactiplantibacillus plantarum strain CIP104448 contig_126, whole genome shotgun sequence	Lactiplantibacillus plantarum	2284	4843	0.32	0.0	99.23%	1933	NZ_JSUW01000126.1		Lacticaseibacillus rhamnosus strain GR-1 plasmid p3, complete sequence	Lacticaseibacillus rhamnosus	462	759	0.29	1e-124	81.16%	1908	CP102545.1
	Lactiplantibacillus plantarum strain BFE 5092 isolate 1, whole genome shotgun sequence	Lactiplantibacillus plantarum	2282	5902	0.58	0.0	99.23%	5106	NZ_FJVL01000042.1		Lacticaseibacillus rhamnosus strain CLK 101 plasmid unnamed2	Lacticaseibacillus rhamnosus	462	759	0.29	1e-124	81.16%	1908	CP101645.1
	Lactiplantibacillus plantarum strain Dan91 NODE_25_length_5331_cov_702.576, whole genome shotgun sequence	Lactiplantibacillus plantarum	2282	5962	0.61	0.0	99.23%	5331	NZ_SCLY01000025.1		Lactobacillus plantarum plasmid pLP2111, complete sequence	Lactiplantibacillus plantarum	459	776	0.37	5e-124	74.67%	2111	FJ375766.1
	Furfurilactobacillus rossiae strain L1 plasmid LROSL1_p2, complete sequence	Furfurilactobacillus rossiae	2270	2408	0.32	0.0	98.99%	2098	NZ_CP040581.1		Lactobacillus plantarum strain HFC8 plasmid pMK10, complete sequence	Lactiplantibacillus plantarum	456	1440	0.29	6e-123	80.60%	3868	CP012654.1
	Lactiplantibacillus plajomi strain NBRC 107333 scaffold57, whole genome shotgun sequence	Lactiplantibacillus plajomi	2267	2921	0.66	0.0	92.16%	3282	NZ_BJDZ01000057.1		Lactiplantibacillus pentosus strain 68-1 plasmid p5, complete sequence	Lactiplantibacillus pentosus	456	809	0.3	6e-123	81.20%	2009	CP104719.1
	Pediococcus damnosus strain DSM 20331 Scaffold138, whole genome shotgun sequence	Pediococcus damnosus	2244	2941	0.64	0.0	83.67%	3260	NZ_JQBD01000138.1		Lactiplantibacillus plantarum strain 123-17 plasmid p123-18.4, complete sequence	Lactiplantibacillus plantarum	452	773	0.34	7e-122	80.99%	2224	CP046660.1
	Pediococcus damnosus strain P58 plasmid pPD58_7, whole genome shotgun sequence	Pediococcus damnosus	2244	2944	0.66	0.0	83.67%	3298	NZ_CM008826.1		Companilactobacillus futsaii strain Chongqingii CQ16Z1 plasmid unnamed5, complete sequence	Companilactobacillus futsaii	452	801	0.29	7e-122	80.99%	2333	CP064766.1
	Lactiplantibacillus pentosus strain O17 NODE_43_length_3407_cov_5441.641441, whole genome shotgun sequence	Lactiplantibacillus pentosus	2243	3380	0.67	0.0	97.80%	3407	NZ_JAHLCJ010000043.1		Furfurilactobacillus rossiae strain L1 plasmid LROSL1_p4, complete sequence	Furfurilactobacillus rossiae	452	771	0.39	7e-122	80.40%	1925	CP040583.1
	Lactiplantibacillus plantarum strain MHO2.5 MHO2.5_23, whole genome shotgun sequence	Lactiplantibacillus plantarum	2239	5697	0.63	0.0	88.64%	3608	NZ_LEBH01000027.1		Lactobacillus pentosus p1-4 plasmid complete sequence, strain F121-1	Lactiplantibacillus pentosus	452	582	0.26	7e-122	71.38%	2424	FN394966.1
	Lactiplantibacillus plantarum strain FH3 DDODPIEF_94, whole genome shotgun sequence	Lactiplantibacillus plantarum	2238	5038	0.3	0.0	99.92%	2044	NZ_WKFD01000094.1		Liquorilactobacillus nagelii strain AGA58 chromosome	Liquorilactobacillus nagelii	447	1108	0.31	3e-120	71.27%	2294635	CP092367.1
	Pediococcus acidilactici strain FAM19953 FAM19953_scf0023, whole genome shotgun sequence	Pediococcus acidilactici	2235	2514	0.3	0.0	99.21%	2037	NZ_WEOW01000023.1		Weissella cibaria plasmid pKW2126, complete sequence	Weissella cibaria	442	734	0.32	1e-118	72.89%	2126	EU236595.3
	Lactiplantibacillus plantarum strain DRD-63 Scaffold_222, whole genome shotgun sequence	Lactiplantibacillus plantarum	2232	5706	0.66	0.0	83.47%	3231	NZ_JAMQJM010000222.1		Lactiplantibacillus plantarum strain TK-P2A plasmid p.P2A.2, complete sequence	Lactiplantibacillus plantarum	434	816	0.34	2e-116	80.17%	2062	CP045595.1
	Lactiplantibacillus plantarum strain KMB_621 NODE_97_length_3297_cov_243.47, whole genome shotgun sequence	Lactiplantibacillus plantarum	2232	5881	0.69	0.0	83.47%	3297	NZ_QMJU01000097.1		Lactiplantibacillus plantarum strain Q7 plasmid unnamed3, complete sequence	Lactiplantibacillus plantarum	394	572	0.25	2e-104	77.56%	2411	CP019715.1
	Loigolactobacillus backii strain JCM 18665 contig115, whole genome shotgun sequence	Loigolactobacillus backii	2227	3247	0.67	0.0	97.08%	3282	NZ_RHNQ01000115.1		Lactobacillus brevis BSO 464 plasmid pLb464-7, complete sequence	Levilactobacillus brevis BSO 464	394	572	0.25	2e-104	77.56%	2353	CP005984.1
	Lactiplantibacillus paraplantarum isolate IM1334 NODE_138_length_2044_cov_706.167971, whole genome shotgun sequence	Lactiplantibacillus paraplantarum	2222	2519	0.3	0.0	99.28%	2044	NZ_CAKMBI010000138.1		Lactobacillus pentosus MP-10 draft genome, annotated contig00123	Lactiplantibacillus pentosus MP-10	394	572	0.25	2e-104	77.56%	2411	FR871775.1
	Lentilactobacillus buchneri strain CIRM-BIA 2084 NODE_21_length_3481_cov_594.259399, whole genome shotgun sequence	Lentilactobacillus buchneri	2169	2872	0.67	0.0	92.94%	3577	NZ_RITN01000021.1		L.pentosus plasmid repA gene	Lactiplantibacillus pentosus	394	573	0.25	2e-104	77.56%	2425	X62347.1
	Lactiplantibacillus plantarum strain Nizo2256 NODE_64, whole genome shotgun sequence	Lactiplantibacillus plantarum	2168	6414	0.59	0.0	99.83%	3059	NZ_LUWE01000006.1		Pediococcus claussenii ATCC BAA-344 plasmid pPECL-2, complete sequence	Pediococcus claussenii ATCC BAA-344	389	568	0.25	7e-103	77.35%	2450	CP003139.1
	Lactiplantibacillus plantarum strain Nizo1838 NODE_70, whole genome shotgun sequence	Lactiplantibacillus plantarum	2168	6414	0.59	0.0	99.83%	3059	NZ_LUWA01000044.1		Lactiplantibacillus plantarum strain BCC9546 plasmid p04, complete sequence	Lactiplantibacillus plantarum	389	568	0.24	7e-103	77.85%	2414	CP044504.1
	Lentilactobacillus buchneri subsp. silagei CD034 plasmid pCD034-2, complete sequence	Lentilactobacillus buchneri subsp. silagei CD034	2103	2103	0.35	0.0	91.70%	2707	NC_016034.1		Lactiplantibacillus plantarum strain MF1298 plasmid pMF1298-11, complete sequence	Lactiplantibacillus plantarum	357	489	0.16	4e-93	74.17%	4130	CP013162.2
											Levilactobacillus zymae strain GU240 plasmid pHG2, complete sequence	Levilactobacillus zymae	357	489	0.16	4e-93	74.17%	2864	MT436439.1
											Lactobacillus paraplantarum plasmid pC7, complete sequence	Lactiplantibacillus paraplantarum	351	618	0.3	2e-91	75.34%	2134	AF459640.1
											Lactiplantibacillus pentosus strain 9D3 plasmid pLPE-2K, complete sequence	Lactiplantibacillus pentosus	348	617	0.28	2e-90	77.50%	1903	CP077101.1
											Levilactobacillus brevis strain UCCLBBS449 plasmid pUCCLBBS449_I, complete sequence	Levilactobacillus brevis	340	808	0.3	3e-88	72.97%	2763	CP031207.1
											Lactobacillus pentosus strain F03 plasmid pF03-1, complete sequence	Lactiplantibacillus pentosus	333	605	0.23	5e-86	72.28%	3282	KJ868088.1
											Lactobacillus plantarum plasmid pPB1	Lactiplantibacillus plantarum	333	545	0.22	5e-86	72.68%	2899	AJ716330.1
											Ligilactobacillus ruminis strain SRCM218231 chromosome, complete genome	Ligilactobacillus ruminis	332	550	0.18	2e-85	72.42%	2181862	CP129341.1
											Ligilactobacillus ruminis strain CACC881 chromosome, complete genome	Ligilactobacillus ruminis	332	550	0.18	2e-85	72.42%	2107343	CP117687.1
											Lactobacillus plantarum plasmid pPLA4 encoding bacteriocin 423 operon, complete sequence	Lactiplantibacillus plantarum	324	429	0.2	2e-83	72.34%	8135	AF304384.2
											L.plantarum repA, repB and repC genes, complete cds	Lactiplantibacillus plantarum	324	467	0.25	2e-83	72.34%	3547	M33531.1
											Loigolactobacillus backii strain TMW 1.2002 plasmid pL12002-7, complete sequence	Loigolactobacillus backii	319	965	0.25	1e-81	72.18%	7031	CP014906.1
											Loigolactobacillus backii strain TMW 1.1989 plasmid pL11989-7, complete sequence	Loigolactobacillus backii	319	965	0.25	1e-81	72.18%	7030	CP014880.1
											Leuconostoc kimchii IMSNU 11154 plasmid LkipL48, complete sequence	Leuconostoc kimchii IMSNU 11154	316	914	0.3	4e-81	91.19%	3196	CP001757.1
											Lapidilactobacillus dextrinicus strain LH506 chromosome, complete genome	Lapidilactobacillus dextrinicus	299	299	0.05	9e-76	89.43%	1836976	CP044499.1
											Amylolactobacillus amylophilus DSM 20533 = JCM 1125 strain DSM 20533 chromosome, complete genome	Amylolactobacillus amylophilus DSM 20533 = JCM 1125	299	491	0.19	9e-76	89.43%	1610352	CP018888.1
											Ligilactobacillus salivarius strain ZSA5 chromosome, complete genome	Ligilactobacillus salivarius	299	299	0.05	9e-76	89.43%	1936666	CP123971.1
											Ligilactobacillus salivarius strain BNS11 chromosome, complete genome	Ligilactobacillus salivarius	299	299	0.05	9e-76	89.43%	1865220	CP089850.1
											Ligilactobacillus salivarius strain 2D chromosome, complete genome	Ligilactobacillus salivarius	299	299	0.05	9e-76	89.43%	1700858	CP047412.1
											Lactobacillus amylovorus GRL1118 plasmid p2, complete sequence	Lactobacillus amylovorus GRL1118	295	295	0.05	1e-74	88.99%	78145	CP002611.1
											Enterococcus faecium strain SRCM103341 plasmid unnamed1, complete sequence	Enterococcus faecium	289	289	0.04	5e-73	92.00%	211011	CP035137.1
											Lactococcus lactis subsp. lactis strain L19 plasmid plas1, complete sequence	Lactococcus lactis subsp. lactis	289	289	0.04	5e-73	92.00%	239723	CP064340.1
											Lacticaseibacillus paracasei subsp. tolerans strain MGB0245 plasmid pMGB0245-1, complete sequence	Lacticaseibacillus paracasei subsp. tolerans	289	411	0.09	5e-73	90.48%	72374	CP064300.1
											Lactobacillus delbrueckii subsp. lactis strain CIDCA 133 chromosome, complete genome	Lactobacillus delbrueckii subsp. lactis	284	395	0.08	2e-71	88.05%	2127785	CP065513.1
											Lactobacillus delbrueckii subsp. bulgaricus ND02, complete genome	Lactobacillus delbrueckii subsp. bulgaricus ND02	284	395	0.08	2e-71	88.05%	2125753	CP002341.1
											Enterococcus faecalis strain UAMS_EL53 plasmid pUAMSEL4, complete sequence	Enterococcus faecalis	282	282	0.13	7e-71	71.08%	33652	CP076502.1
											Enterococcus faecalis strain UAMS_EL54 plasmid pUAMSEL4, complete sequence	Enterococcus faecalis	282	282	0.13	7e-71	71.08%	33656	CP076497.1
										>NODE_9_length_3890_cov_174.239969
>NODE_9_length_3890_cov_174.239969	Lactiplantibacillus plantarum strain BGPKM22 NODE_14_length_90474_cov_19.330714, whole genome shotgun sequence	Lactiplantibacillus plantarum	6893	6955	0.98	0.0	99.84%	90474	NZ_JAUKVK010000014.1		Lactiplantibacillus plantarum strain AS-10 chromosome	Lactiplantibacillus plantarum	6893	7020	0.98	0.0	99.84%	3022969	CP028420.1
	Lactiplantibacillus plantarum strain BGAN8 NODE_1_length_334222_cov_55.666667, whole genome shotgun sequence	Lactiplantibacillus plantarum	6893	6955	0.98	0.0	99.84%	334222	NZ_JARIYH010000001.1		Lactiplantibacillus plantarum strain AS-6 chromosome	Lactiplantibacillus plantarum	6889	7016	0.98	0.0	99.82%	3056826	CP028424.1
	Lactiplantibacillus plantarum strain L125 scaffold2_size306087, whole genome shotgun sequence	Lactiplantibacillus plantarum	6893	13910	0.98	0.0	99.84%	306087	NZ_JAIGOE010000002.1		Lactiplantibacillus plantarum strain Heal19 chromosome, complete genome	Lactiplantibacillus plantarum	1091	1759	0.25	0.0	99.19%	3265930	CP055123.1
	Lactiplantibacillus plantarum strain AS-10 chromosome	Lactiplantibacillus plantarum	6893	14041	0.98	0.0	99.84%	3022969	NZ_CP028420.1		Lactiplantibacillus plantarum strain TCI507 chromosome, complete genome	Lactiplantibacillus plantarum	1091	1759	0.25	0.0	99.19%	3171824	CP054259.1
	Lactiplantibacillus plantarum strain AS-6 chromosome	Lactiplantibacillus plantarum	6889	14032	0.98	0.0	99.82%	3056826	NZ_CP028424.1		Lactiplantibacillus plantarum strain LS/07 chromosome, complete genome	Lactiplantibacillus plantarum	1091	1758	0.25	0.0	99.19%	3182330	CP034997.1
	Lactiplantibacillus plantarum isolate IM930 NODE_16_length_65014_cov_55.192874, whole genome shotgun sequence	Lactiplantibacillus plantarum	1095	3528	0.25	0.0	99.35%	65014	NZ_CAKMBJ010000016.1		Lactiplantibacillus plantarum strain 202195 chromosome, complete genome	Lactiplantibacillus plantarum	1091	1759	0.25	0.0	99.19%	3295668	CP040858.1
	Lactiplantibacillus plantarum isolate IM1155 NODE_15_length_65094_cov_55.683947, whole genome shotgun sequence	Lactiplantibacillus plantarum	1095	3528	0.25	0.0	99.35%	65094	NZ_CAKMBR010000015.1		Lactiplantibacillus plantarum strain CACC 558 chromosome, complete genome	Lactiplantibacillus plantarum	1091	1759	0.25	0.0	99.19%	3250114	CP048022.1
	Lactiplantibacillus plantarum isolate L. plantarum A6, whole genome shotgun sequence	Lactiplantibacillus plantarum	1095	3528	0.25	0.0	99.35%	3308392	NZ_FWXC01000001.1		Lactiplantibacillus plantarum strain SRCM100442 chromosome, complete genome	Lactiplantibacillus plantarum	1091	1759	0.25	0.0	99.19%	3223643	CP028221.1
	Lactiplantibacillus plantarum strain FSCPS35L5 Scaffold2, whole genome shotgun sequence	Lactiplantibacillus plantarum	1091	1755	0.25	0.0	99.19%	547547	NZ_VFDH01000002.1		Lactiplantibacillus plantarum strain SRCM100440 chromosome, complete genome	Lactiplantibacillus plantarum	1091	1759	0.25	0.0	99.19%	3223644	CP028220.1
	Lactiplantibacillus plantarum strain VJLHD12L4 Scaffold5, whole genome shotgun sequence	Lactiplantibacillus plantarum	1091	1755	0.25	0.0	99.19%	247543	NZ_VFDR01000005.1		Lactiplantibacillus plantarum strain SRCM100438 chromosome, complete genome	Lactiplantibacillus plantarum	1091	1759	0.25	0.0	99.19%	3223642	CP028219.1
	Lactiplantibacillus plantarum strain FCQNA31M2 Scaffold25, whole genome shotgun sequence	Lactiplantibacillus plantarum	1091	1755	0.25	0.0	99.19%	42298	NZ_VFDV01000025.1		Lactiplantibacillus plantarum strain 8P-A3 chromosome, complete genome	Lactiplantibacillus plantarum	1091	1759	0.25	0.0	99.19%	3323296	CP046726.1
	Lactiplantibacillus plantarum strain FCQNA27M4 Scaffold3, whole genome shotgun sequence	Lactiplantibacillus plantarum	1091	1759	0.25	0.0	99.19%	549692	NZ_VFDT01000003.1		Lactiplantibacillus plantarum strain TMW 1.1308 chromosome, complete genome	Lactiplantibacillus plantarum	1091	1838	0.28	0.0	99.19%	3221805	CP021929.1
	Lactiplantibacillus plantarum strain FCQNA23M1 Scaffold13, whole genome shotgun sequence	Lactiplantibacillus plantarum	1091	1759	0.25	0.0	99.19%	38416	NZ_VFDS01000013.1		Lactiplantibacillus plantarum subsp. plantarum strain SKO-001 chromosome, complete genome	Lactiplantibacillus plantarum subsp. plantarum	1091	1755	0.25	0.0	99.19%	3198645	CP040374.1
	Lactiplantibacillus plantarum strain ZDY2013 chromosome, complete genome	Lactiplantibacillus plantarum	1091	1755	0.25	0.0	99.19%	3304282	NZ_CP065160.1		Lactiplantibacillus plantarum strain UNQLp11 chromosome, complete genome	Lactiplantibacillus plantarum	1091	1759	0.25	0.0	99.19%	3534932	CP031140.1
	Lactiplantibacillus plantarum strain L75a chromosome, complete genome	Lactiplantibacillus plantarum	1091	1759	0.25	0.0	99.19%	3150623	NZ_CP074419.1		Lactiplantibacillus plantarum strain SRCM103418 chromosome, complete genome	Lactiplantibacillus plantarum	1091	1755	0.25	0.0	99.19%	3116436	CP035168.1
	Lactiplantibacillus plantarum strain B4 chromosome, complete genome	Lactiplantibacillus plantarum	1091	1755	0.25	0.0	99.19%	3217780	NZ_CP096862.1		Lactiplantibacillus plantarum strain Q7 chromosome, complete genome	Lactiplantibacillus plantarum	1091	1749	0.25	0.0	99.19%	2952198	CP019712.1
	Lactiplantibacillus plantarum strain KR19 NODE_61_length_23142_cov_196.302970, whole genome shotgun sequence	Lactiplantibacillus plantarum	1091	1759	0.25	0.0	99.19%	23142	NZ_JAJEUJ010000034.1		Lactiplantibacillus plantarum strain TMW 1.1478 chromosome, complete genome	Lactiplantibacillus plantarum	1091	1820	0.28	0.0	99.19%	3326107	CP021932.1
	Lactiplantibacillus plantarum strain MC19 NODE_62_length_23142_cov_292.923000, whole genome shotgun sequence	Lactiplantibacillus plantarum	1091	1759	0.25	0.0	99.19%	23142	NZ_JAJEUD010000035.1		Lactiplantibacillus plantarum strain plantarum chromosome, complete genome	Lactiplantibacillus plantarum	1091	1755	0.25	0.0	99.19%	3164369	CP021086.1
	Lactiplantibacillus plantarum strain RI-393 20150709.B-R393_R1_contig_1, whole genome shotgun sequence	Lactiplantibacillus plantarum	1091	1759	0.25	0.0	99.19%	38457	NZ_MKDB01000001.1		Lactobacillus sp. D1501 chromosome, complete genome	Lactobacillus sp. D1501	1091	1755	0.25	0.0	99.19%	3232830	CP028326.1
	Lactiplantibacillus plantarum strain B958 Scaffold17, whole genome shotgun sequence	Lactiplantibacillus plantarum	1091	1755	0.25	0.0	99.19%	61601	NZ_JAPHQN010000017.1		Lactiplantibacillus plantarum strain K259 chromosome, complete genome	Lactiplantibacillus plantarum	1091	1773	0.25	0.0	99.19%	3312096	CP025590.1
	Lactiplantibacillus plantarum strain FCa3L 14, whole genome shotgun sequence	Lactiplantibacillus plantarum	1091	1759	0.25	0.0	99.19%	82365	NZ_JAJSYR010000014.1		Lactiplantibacillus plantarum strain 10CH chromosome, complete genome	Lactiplantibacillus plantarum	1091	1759	0.25	0.0	99.19%	3311056	CP023728.1
	Lactiplantibacillus plantarum strain ATCC 202195 atcc_202195_000000000002, whole genome shotgun sequence	Lactiplantibacillus plantarum	1091	1759	0.25	0.0	99.19%	548819	NZ_SMSV01000002.1		Lactiplantibacillus plantarum subsp. plantarum isolate SRCM100434 chromosome, complete genome	Lactiplantibacillus plantarum subsp. plantarum	1091	1759	0.25	0.0	99.19%	3223596	CP021528.1
	Lactiplantibacillus plantarum subsp. plantarum strain T-3 Scaffold1, whole genome shotgun sequence	Lactiplantibacillus plantarum subsp. plantarum	1091	1759	0.25	0.0	99.19%	547079	NZ_JALMLZ010000001.1		Lactiplantibacillus plantarum strain TMW 1.708 chromosome, complete genome	Lactiplantibacillus plantarum	1091	1755	0.25	0.0	99.19%	3133208	CP017374.1
	Lactiplantibacillus plantarum strain 8p-a3-Clr-Amx Scaffold_12, whole genome shotgun sequence	Lactiplantibacillus plantarum	1091	1759	0.25	0.0	99.19%	82631	NZ_JAHWFM020000012.1		Lactiplantibacillus plantarum strain TMW 1.277 chromosome, complete genome	Lactiplantibacillus plantarum	1091	1759	0.25	0.0	99.19%	3099387	CP017363.1
	Lactiplantibacillus plantarum strain CECT 9492 isolate Q823, CRL 2019, whole genome shotgun sequence	Lactiplantibacillus plantarum	1091	1759	0.25	0.0	99.19%	334666	NZ_CAADET010000004.1		Lactiplantibacillus plantarum strain TMW 1.25 chromosome, complete genome	Lactiplantibacillus plantarum	1091	1759	0.25	0.0	99.19%	3144834	CP017354.1
	Lactiplantibacillus plantarum strain CECT 9571 isolate 9492-B2, whole genome shotgun sequence	Lactiplantibacillus plantarum	1091	1759	0.25	0.0	99.19%	334666	NZ_CAADEU010000004.1		Lactiplantibacillus plantarum strain JBE245 chromosome, complete genome	Lactiplantibacillus plantarum	1091	1759	0.25	0.0	99.19%	3262611	CP014780.1
	Lactiplantibacillus plantarum strain CECT 8963, whole genome shotgun sequence	Lactiplantibacillus plantarum	1091	1758	0.25	0.0	99.19%	44849	NZ_OKQT01000028.1		Lactobacillus plantarum strain Zhang-LL, complete genome	Lactiplantibacillus plantarum	1091	1749	0.25	0.0	99.19%	2952218	CP011769.1
	Lactiplantibacillus plantarum strain CECT 8964, whole genome shotgun sequence	Lactiplantibacillus plantarum	1091	1758	0.25	0.0	99.19%	44918	NZ_OKQV01000025.1		Lactiplantibacillus plantarum strain YY-112 chromosome, complete genome	Lactiplantibacillus plantarum	1091	1759	0.25	0.0	99.19%	3346642	CP127090.1
	Lactiplantibacillus plantarum strain GD00040 Sccaffold_0022, whole genome shotgun sequence	Lactiplantibacillus plantarum	1091	1759	0.25	0.0	99.19%	46511	NZ_JAGJWY020000022.1		Lactiplantibacillus plantarum AWA2045 DNA, complete genome	Lactiplantibacillus plantarum	1091	1759	0.25	0.0	99.19%	3256631	AP028153.1
	Lactiplantibacillus plantarum strain 8p-a3-Clr NODE_14_length_82631_cov_91.784774, whole genome shotgun sequence	Lactiplantibacillus plantarum	1091	1759	0.25	0.0	99.19%	82631	NZ_SOPZ01000014.1		Lactiplantibacillus plantarum strain B4 chromosome, complete genome	Lactiplantibacillus plantarum	1091	1755	0.25	0.0	99.19%	3217780	CP096862.1
	Lactiplantibacillus plantarum strain Dm-2019-48 scaffold40_size29125, whole genome shotgun sequence	Lactiplantibacillus plantarum	1091	1759	0.25	0.0	99.19%	29125	NZ_JAERKL010000040.1		Lactiplantibacillus plantarum strain ZDY04 chromosome, complete genome	Lactiplantibacillus plantarum	1091	1755	0.25	0.0	99.19%	3304238	CP122406.1
	Lactiplantibacillus plantarum strain Dm-2019-33 scaffold12_size94638, whole genome shotgun sequence	Lactiplantibacillus plantarum	1091	1755	0.25	0.0	99.19%	94638	NZ_JAERKM010000012.1		Lactiplantibacillus plantarum strain WLPL21 chromosome, complete genome	Lactiplantibacillus plantarum	1091	1755	0.25	0.0	99.19%	3304253	CP122378.1
	Lactiplantibacillus plantarum strain CECT 8965, whole genome shotgun sequence	Lactiplantibacillus plantarum	1091	1758	0.25	0.0	99.19%	44924	NZ_OMOO01000025.1		Lactobacillus plantarum strain ZS2058, complete genome	Lactiplantibacillus plantarum	1091	1759	0.25	0.0	99.19%	3198337	CP012343.1
	Lactiplantibacillus plantarum strain CECT 8966, whole genome shotgun sequence	Lactiplantibacillus plantarum	1091	1758	0.25	0.0	99.19%	44849	NZ_OMOP01000026.1		Lactiplantibacillus plantarum strain EN6 chromosome, complete genome	Lactiplantibacillus plantarum	1091	1759	0.25	0.0	99.19%	3290693	CP115480.1
	Lactiplantibacillus plantarum strain HY41 Scaffold3, whole genome shotgun sequence	Lactiplantibacillus plantarum	1091	1749	0.25	0.0	99.19%	203219	NZ_JAKUKC010000003.1		Lactiplantibacillus plantarum strain CYLB47 chromosome, complete genome	Lactiplantibacillus plantarum	1091	1750	0.25	0.0	99.19%	3157658	CP120660.1
	Lactiplantibacillus plantarum strain Lp820 820_contig2, whole genome shotgun sequence	Lactiplantibacillus plantarum	1091	1755	0.25	0.0	99.19%	88318	NZ_NQNI01000002.1		Lactiplantibacillus plantarum strain SMB758 chromosome, complete genome	Lactiplantibacillus plantarum	1091	1759	0.25	0.0	99.19%	3248753	CP118222.1
	Lactiplantibacillus plantarum strain DMR 17 DMR17_contig_10, whole genome shotgun sequence	Lactiplantibacillus plantarum	1091	1773	0.25	0.0	99.19%	102589	NZ_JAAWWO010000010.1		Lactiplantibacillus plantarum strain FLPL05 chromosome, complete genome	Lactiplantibacillus plantarum	1091	1755	0.25	0.0	99.19%	3304210	CP046119.1
	Lactiplantibacillus plantarum strain 8p-a3 NODE_13_length_82631_cov_96.091062, whole genome shotgun sequence	Lactiplantibacillus plantarum	1091	1759	0.25	0.0	99.19%	82631	NZ_SOQA02000013.1		Lactiplantibacillus plantarum strain SRCM101587 chromosome, complete genome	Lactiplantibacillus plantarum	1091	1773	0.25	0.0	99.19%	3275720	CP114208.1
	Lactiplantibacillus plantarum strain FH3 DDODPIEF_22, whole genome shotgun sequence	Lactiplantibacillus plantarum	1091	1755	0.25	0.0	99.19%	50058	NZ_WKFD01000022.1		Lactiplantibacillus plantarum strain L55 chromosome, complete genome	Lactiplantibacillus plantarum	1091	1759	0.25	0.0	99.19%	3301852	CP110536.1
	Lactiplantibacillus plantarum strain DMR09 contig_10, whole genome shotgun sequence	Lactiplantibacillus plantarum	1091	1773	0.25	0.0	99.19%	102589	NZ_JADANI010000010.1		Lactiplantibacillus plantarum strain SRCM210797 chromosome, complete genome	Lactiplantibacillus plantarum	1091	1759	0.25	0.0	99.19%	3226393	CP103912.1
	Lactiplantibacillus plantarum strain HY41 Scaffold3, whole genome shotgun sequence	Lactiplantibacillus plantarum	1091	1749	0.25	0.0	99.19%	203219	NZ_JAPMSW010000003.1		Lactiplantibacillus plantarum strain HOM3204 chromosome, complete genome	Lactiplantibacillus plantarum	1091	1759	0.25	0.0	99.19%	3232697	CP098327.1
	Lactiplantibacillus plantarum strain INF 15D NODE_16, whole genome shotgun sequence	Lactiplantibacillus plantarum	1091	1753	0.25	0.0	99.19%	69243	NZ_JXRM01000016.1		Lactiplantibacillus plantarum strain Z.6-1 chromosome, complete genome	Lactiplantibacillus plantarum	1091	1759	0.25	0.0	99.19%	3323599	CP099549.1
	Lactiplantibacillus plantarum strain CCFM605 11, whole genome shotgun sequence	Lactiplantibacillus plantarum	1091	1755	0.25	0.0	99.19%	105846	NZ_QPQR01000011.1		Lactiplantibacillus plantarum strain LPT52 chromosome, complete genome	Lactiplantibacillus plantarum	1091	1755	0.25	0.0	99.19%	3272989	CP090819.1
	Lactiplantibacillus plantarum isolate AMBR9, whole genome shotgun sequence	Lactiplantibacillus plantarum	1091	1759	0.25	0.0	99.19%	23347	NZ_CABFKX010000089.1		Lactiplantibacillus plantarum strain ST chromosome, complete genome	Lactiplantibacillus plantarum	1091	1759	0.25	0.0	99.19%	3058984	CP090184.1
	Lactiplantibacillus plantarum strain SNP-2 Scaffold1, whole genome shotgun sequence	Lactiplantibacillus plantarum	1091	1759	0.25	0.0	99.19%	547523	NZ_JAODFV010000001.1		Lactiplantibacillus plantarum strain W2 chromosome, complete genome	Lactiplantibacillus plantarum	1091	1759	0.25	0.0	99.19%	3255228	CP091094.1
	Lactiplantibacillus plantarum strain LP48 NODE_2_length_269294_cov_15.776366, whole genome shotgun sequence	Lactiplantibacillus plantarum	1091	1749	0.25	0.0	99.19%	269294	NZ_JAIWJJ010000002.1		Lactiplantibacillus plantarum strain MSD1 chromosome, complete genome	Lactiplantibacillus plantarum	1091	1759	0.25	0.0	99.19%	3079648	CP050257.1
	Lactiplantibacillus plantarum strain FUA3038 NODE_15_length_59987_cov_16.772402, whole genome shotgun sequence	Lactiplantibacillus plantarum	1091	1755	0.25	0.0	99.19%	59987	NZ_JAIWJL010000015.1		Lactiplantibacillus plantarum strain DW12 chromosome, complete genome	Lactiplantibacillus plantarum	1091	1759	0.25	0.0	99.19%	3217574	CP058967.1
	Lactiplantibacillus plantarum strain T01_C1 T01_S1_contig_20, whole genome shotgun sequence	Lactiplantibacillus plantarum	1091	1759	0.25	0.0	99.19%	93702	NZ_PODH01000020.1		Lactiplantibacillus plantarum strain L75a chromosome, complete genome	Lactiplantibacillus plantarum	1091	1759	0.25	0.0	99.19%	3150623	CP074419.1
	Lactiplantibacillus plantarum strain T01_D6 T01_S2_contig_8, whole genome shotgun sequence	Lactiplantibacillus plantarum	1091	1759	0.25	0.0	99.19%	94113	NZ_PODG01000008.1		Lactiplantibacillus plantarum strain ATCC 202195 chromosome, complete genome	Lactiplantibacillus plantarum	1091	1759	0.25	0.0	99.19%	3295397	CP063750.1
	Lactiplantibacillus plantarum strain T01_DD5 T01_S8_contig_23, whole genome shotgun sequence	Lactiplantibacillus plantarum	1091	1759	0.25	0.0	99.19%	95065	NZ_PODA01000023.1		Lactiplantibacillus plantarum strain NCIMB8826 chromosome, complete genome	Lactiplantibacillus plantarum	1091	1759	0.25	0.0	99.19%	3308242	CP037961.1
	Lactiplantibacillus plantarum strain T01_CCC4 T01_S6_contig_26, whole genome shotgun sequence	Lactiplantibacillus plantarum	1091	1759	0.25	0.0	99.19%	94489	NZ_PODC01000026.1		Lactiplantibacillus plantarum strain LRCC5314 chromosome, complete genome	Lactiplantibacillus plantarum	1091	1759	0.25	0.0	99.19%	3249803	CP072452.1
	Lactiplantibacillus plantarum strain T01_CC5 T01_S7_contig_9, whole genome shotgun sequence	Lactiplantibacillus plantarum	1091	1759	0.25	0.0	99.19%	94477	NZ_PODB01000009.1		Lactiplantibacillus plantarum strain Lp900 chromosome, complete genome	Lactiplantibacillus plantarum	1091	1755	0.25	0.0	99.19%	3206992	CP059168.1
	Lactiplantibacillus plantarum strain T01_FF7 T01_S12_contig_19, whole genome shotgun sequence	Lactiplantibacillus plantarum	1091	1759	0.25	0.0	99.19%	94491	NZ_POCW01000019.1		Lactiplantibacillus plantarum strain CXG9 chromosome, complete genome	Lactiplantibacillus plantarum	1091	1759	0.25	0.0	99.19%	3291636	CP069168.1
	Lactiplantibacillus plantarum strain T01_FF8 T01_S14_contig_17, whole genome shotgun sequence	Lactiplantibacillus plantarum	1091	1759	0.25	0.0	99.19%	94489	NZ_POCU01000017.1		Lactiplantibacillus plantarum strain ZDY2013 chromosome, complete genome	Lactiplantibacillus plantarum	1091	1755	0.25	0.0	99.19%	3304282	CP065160.1
	Lactiplantibacillus plantarum strain T01_DD3 T01_S17_contig_40, whole genome shotgun sequence	Lactiplantibacillus plantarum	1091	1759	0.25	0.0	99.19%	63018	NZ_POCR01000040.1		Lactiplantibacillus plantarum strain BCC9546 chromosome, complete genome	Lactiplantibacillus plantarum	1091	1755	0.25	0.0	99.19%	3218570	CP044500.1
	Lactiplantibacillus plantarum strain T01_CCC2 T01_S20_contig_1, whole genome shotgun sequence	Lactiplantibacillus plantarum	1091	1759	0.25	0.0	99.19%	94489	NZ_POCO01000001.1		Lactobacillus plantarum WCFS1 complete genome	Lactiplantibacillus plantarum WCFS1	1091	1759	0.25	0.0	99.19%	3308273	AL935263.2
	Lactiplantibacillus plantarum strain T01_EEE9 T01_S22_contig_49, whole genome shotgun sequence	Lactiplantibacillus plantarum	1091	1759	0.25	0.0	99.19%	94489	NZ_POCM01000049.1		Lactiplantibacillus plantarum strain pc-26 chromosome, complete genome	Lactiplantibacillus plantarum	1086	1768	0.25	0.0	99.03%	3181760	CP023301.1
	Lactiplantibacillus plantarum strain T01_D8 T01_S3_contig_6, whole genome shotgun sequence	Lactiplantibacillus plantarum	1091	1759	0.25	0.0	99.19%	94491	NZ_PODF01000006.1		Lactiplantibacillus plantarum strain HOM3201 chromosome, complete genome	Lactiplantibacillus plantarum	1086	1755	0.25	0.0	99.03%	3143131	CP123760.1
	Lactiplantibacillus plantarum strain T01_F11 T01_S5_contig_24, whole genome shotgun sequence	Lactiplantibacillus plantarum	1091	1759	0.25	0.0	99.19%	64148	NZ_PODD01000024.1		Lactiplantibacillus plantarum strain PC518 chromosome, complete genome	Lactiplantibacillus plantarum	1086	1750	0.25	0.0	99.03%	3143149	CP066817.1
	Lactiplantibacillus plantarum strain T01_H6 T01_S11_contig_25, whole genome shotgun sequence	Lactiplantibacillus plantarum	1091	1759	0.25	0.0	99.19%	94191	NZ_POCX01000025.1		Lactiplantibacillus plantarum strain PC518 chromosome, complete genome	Lactiplantibacillus plantarum	1086	1750	0.25	0.0	99.03%	3143410	CP065802.1
	Lactiplantibacillus plantarum strain T01_EE9 T01_S16_contig_15, whole genome shotgun sequence	Lactiplantibacillus plantarum	1091	1759	0.25	0.0	99.19%	94489	NZ_POCS01000015.1		Lactiplantibacillus plantarum strain CNEI-KCA5 chromosome, complete genome	Lactiplantibacillus plantarum	1086	1755	0.25	0.0	99.03%	3206342	CP059294.1
	Lactiplantibacillus plantarum strain T01_GG4 T01_S21_contig_17, whole genome shotgun sequence	Lactiplantibacillus plantarum	1091	1759	0.25	0.0	99.19%	98795	NZ_POCN01000017.1		Lactiplantibacillus plantarum strain GR0512 chromosome, complete genome	Lactiplantibacillus plantarum	1083	1751	0.25	0.0	99.03%	3295928	CP070851.1
	Lactiplantibacillus plantarum strain T01_DDD6 T01_S28_contig_16, whole genome shotgun sequence	Lactiplantibacillus plantarum	1091	1759	0.25	0.0	99.19%	99613	NZ_POCG01000016.1		Lactiplantibacillus plantarum strain SRCM101187 chromosome, complete genome	Lactiplantibacillus plantarum	1082	1764	0.25	0.0	98.87%	2997094	CP028226.1
	Lactiplantibacillus plantarum strain T01_DD1 T01_S4_contig_10, whole genome shotgun sequence	Lactiplantibacillus plantarum	1091	1759	0.25	0.0	99.19%	94489	NZ_PODE01000010.1		Lactiplantibacillus argentoratensis strain DSM 16365 chromosome, complete genome	Lactiplantibacillus argentoratensis	1082	1764	0.25	0.0	98.87%	3130445	CP032751.1
	Lactiplantibacillus plantarum strain T01_NZ T01_S10_contig_12, whole genome shotgun sequence	Lactiplantibacillus plantarum	1091	1759	0.25	0.0	99.19%	94193	NZ_POCY01000012.1		Lactiplantibacillus plantarum strain ATG-K2 chromosome, complete genome	Lactiplantibacillus plantarum	1082	1764	0.25	0.0	98.87%	3034884	CP032460.1
	Lactiplantibacillus plantarum strain T01_F6 T01_S15_contig_13, whole genome shotgun sequence	Lactiplantibacillus plantarum	1091	1759	0.25	0.0	99.19%	95065	NZ_POCT01000013.1		Lactiplantibacillus plantarum strain SRCM103300 chromosome, complete genome	Lactiplantibacillus plantarum	1082	1750	0.25	0.0	98.87%	3179169	CP035566.1
	Lactiplantibacillus plantarum strain T01_HH2 T01_S19_contig_46, whole genome shotgun sequence	Lactiplantibacillus plantarum	1091	1759	0.25	0.0	99.19%	63657	NZ_POCP01000046.1		Lactiplantibacillus plantarum strain SRCM103426 chromosome, complete genome	Lactiplantibacillus plantarum	1082	1750	0.25	0.0	98.87%	3182624	CP035174.1
	Lactiplantibacillus plantarum strain T01_HHH6 T01_S24_contig_6, whole genome shotgun sequence	Lactiplantibacillus plantarum	1091	1759	0.25	0.0	99.19%	133190	NZ_POCK01000006.1		Lactiplantibacillus plantarum strain SRCM103311 chromosome, complete genome	Lactiplantibacillus plantarum	1082	1750	0.25	0.0	98.87%	3192137	CP035131.1
	Lactiplantibacillus plantarum strain T01_HHH2 T01_S25_contig_16, whole genome shotgun sequence	Lactiplantibacillus plantarum	1091	1759	0.25	0.0	99.19%	94489	NZ_POCJ01000016.1		Lactiplantibacillus plantarum strain JBE490 chromosome, complete genome	Lactiplantibacillus plantarum	1082	1750	0.25	0.0	98.87%	3189366	CP020861.1
	Lactiplantibacillus plantarum strain T01_DDD7 T01_S26_contig_6, whole genome shotgun sequence	Lactiplantibacillus plantarum	1091	1759	0.25	0.0	99.19%	94491	NZ_POCI01000006.1		Lactobacillus plantarum strain HFC8, complete genome	Lactiplantibacillus plantarum	1082	1811	0.28	0.0	98.87%	3067675	CP012650.1
	Lactiplantibacillus plantarum strain T01_JI1 T01_S9_contig_21, whole genome shotgun sequence	Lactiplantibacillus plantarum	1091	1759	0.25	0.0	99.19%	94489	NZ_POCZ01000021.1		Lactiplantibacillus paraplantarum strain CK401 chromosome, complete genome	Lactiplantibacillus paraplantarum	1076	1640	0.25	0.0	98.86%	3164408	CP053337.1
	Lactiplantibacillus plantarum strain T01_CCC10 T01_S13_contig_10, whole genome shotgun sequence	Lactiplantibacillus plantarum	1091	1759	0.25	0.0	99.19%	94489	NZ_POCV01000010.1		Lactiplantibacillus paraplantarum strain DSM 10667 chromosome, complete genome	Lactiplantibacillus paraplantarum	1076	1640	0.25	0.0	98.86%	3133857	CP032744.1
	Lactiplantibacillus plantarum strain T01_BB11 T01_S18_contig_4, whole genome shotgun sequence	Lactiplantibacillus plantarum	1091	1759	0.25	0.0	99.19%	94489	NZ_POCQ01000004.1		Lactiplantibacillus paraplantarum strain AS-7 chromosome	Lactiplantibacillus paraplantarum	1076	1640	0.25	0.0	98.86%	3007437	CP028423.1
	Lactiplantibacillus plantarum strain T01_FFF6 T01_S23_contig_15, whole genome shotgun sequence	Lactiplantibacillus plantarum	1091	1759	0.25	0.0	99.19%	94191	NZ_POCL01000015.1		Lactiplantibacillus paraplantarum strain KCCM 11826P chromosome, complete genome	Lactiplantibacillus paraplantarum	1076	1640	0.25	0.0	98.86%	3164438	CP091528.1
	Lactiplantibacillus plantarum strain T01_HHH8 T01_S27_contig_17, whole genome shotgun sequence	Lactiplantibacillus plantarum	1091	1759	0.25	0.0	99.19%	94489	NZ_POCH01000017.1		Lactiplantibacillus plantarum strain SPC-SNU 72-2 chromosome, complete genome	Lactiplantibacillus plantarum	1073	1750	0.25	0.0	98.54%	3037092	CP050805.1
	Lactiplantibacillus plantarum strain LPBF 35 NODE_2_length_512852_cov_34.368162, whole genome shotgun sequence	Lactiplantibacillus plantarum	1091	1755	0.25	0.0	99.19%	512852	NZ_JACADL010000002.1		Lactiplantibacillus plantarum strain SRCM103297 chromosome, complete genome	Lactiplantibacillus plantarum	1073	1755	0.25	0.0	98.54%	3099030	CP035556.1
	Lactiplantibacillus plantarum strain A6 scaffold_24, whole genome shotgun sequence	Lactiplantibacillus plantarum	1091	1759	0.25	0.0	99.19%	19165	NZ_LRUO01000018.1		Lactiplantibacillus plantarum strain 12_3 chromosome, complete genome	Lactiplantibacillus plantarum	1073	1816	0.28	0.0	98.54%	3213344	CP035012.1
	uncultured Lactiplantibacillus sp. isolate REFINED_METABAT215_TOP10_CONTIGS_1500_ASSEMBLY_K77_MERGED__Hadza_MoBio_hadza-E-H_B_10_2156.57, whole genome shotgun sequence	uncultured Lactiplantibacillus sp.	1091	1759	0.25	0.0	99.19%	39789	NZ_CAKQHQ010000026.1		Lactiplantibacillus plantarum strain b-2 chromosome, complete genome	Lactiplantibacillus plantarum	1073	1814	0.28	0.0	98.54%	3211268	CP027349.1
	Lactiplantibacillus plantarum strain K03D08 EFJMNKCK_55, whole genome shotgun sequence	Lactiplantibacillus plantarum	1091	1759	0.25	0.0	99.19%	16543	NZ_JABUNU010000055.1		Lactiplantibacillus plantarum strain X7021 chromosome, complete genome	Lactiplantibacillus plantarum	1073	1816	0.28	0.0	98.54%	3190599	CP025412.1
	Lactiplantibacillus plantarum strain C34 contig00002, whole genome shotgun sequence	Lactiplantibacillus plantarum	1091	1759	0.25	0.0	99.19%	301758	NZ_JASGSG010000002.1		Lactiplantibacillus plantarum strain LPL-1 chromosome, complete genome	Lactiplantibacillus plantarum	1073	1814	0.28	0.0	98.54%	3186859	CP021997.1
	Lactiplantibacillus plantarum strain NRCC1 contig00016, whole genome shotgun sequence	Lactiplantibacillus plantarum	1091	1759	0.25	0.0	99.19%	26386	NZ_LUSM01000016.1		Lactobacillus plantarum strain C410L1, complete genome	Lactiplantibacillus plantarum	1073	1750	0.25	0.0	98.54%	3097773	CP017954.1
	Lactiplantibacillus plantarum strain CNW10 NODE_21, whole genome shotgun sequence	Lactiplantibacillus plantarum	1091	1759	0.25	0.0	99.19%	124908	NZ_LUWN01000019.1		Lactiplantibacillus plantarum strain VHProbi V38 chromosome, complete genome	Lactiplantibacillus plantarum	1073	1750	0.25	0.0	98.54%	3040739	CP092501.1
	Lactiplantibacillus plantarum strain Nizo2891 NODE_26, whole genome shotgun sequence	Lactiplantibacillus plantarum	1091	1768	0.25	0.0	99.19%	18804	NZ_LUXG01000060.1		Lactiplantibacillus plantarum strain A8 chromosome, complete genome	Lactiplantibacillus plantarum	1073	1750	0.25	0.0	98.54%	3037561	CP058733.1
	Lactiplantibacillus plantarum strain Nizo2741 NODE_11, whole genome shotgun sequence	Lactiplantibacillus plantarum	1091	1759	0.25	0.0	99.19%	85310	NZ_LUWT01000013.1		Lactiplantibacillus plantarum strain 41P chromosome, complete genome	Lactiplantibacillus plantarum	1073	1814	0.28	0.0	98.54%	3210905	CP075330.1
	Lactiplantibacillus plantarum strain ST chromosome, complete genome	Lactiplantibacillus plantarum	1091	1759	0.25	0.0	99.19%	3058984	NZ_CP090184.1		Lactobacillus plantarum 16, complete genome	Lactiplantibacillus plantarum 16	1073	1750	0.25	0.0	98.54%	3044678	CP006033.1
	Lactiplantibacillus plantarum strain NCIMB8826 chromosome, complete genome	Lactiplantibacillus plantarum	1091	1759	0.25	0.0	99.19%	3308242	NZ_CP037961.1		Lactiplantibacillus plantarum strain S58 chromosome, complete genome	Lactiplantibacillus plantarum	1073	1816	0.28	0.0	98.54%	3152304	CP068767.1
	Lactiplantibacillus plantarum strain wikim 18 contig1, whole genome shotgun sequence	Lactiplantibacillus plantarum	1091	1755	0.25	0.0	99.19%	3119957	NZ_JAADBX010000001.1		Lactiplantibacillus plantarum strain BC299 chromosome, complete genome	Lactiplantibacillus plantarum	1068	1750	0.25	0.0	98.38%	3211744	CP128479.1
	Lactiplantibacillus plantarum strain BCC9546 chromosome, complete genome	Lactiplantibacillus plantarum	1091	1755	0.25	0.0	99.19%	3218570	NZ_CP044500.1		Lactiplantibacillus plantarum strain CM3 chromosome	Lactiplantibacillus plantarum	1068	1732	0.25	0.0	98.38%	3482357	CP129565.1
	Lactiplantibacillus plantarum strain SRCM100442 chromosome, complete genome	Lactiplantibacillus plantarum	1091	1759	0.25	0.0	99.19%	3223643	NZ_CP028221.1		Lactiplantibacillus plantarum strain CM1 chromosome	Lactiplantibacillus plantarum	1068	1802	0.28	0.0	98.38%	3188285	CP129567.1
	Lactiplantibacillus plantarum strain Heal19 chromosome, complete genome	Lactiplantibacillus plantarum	1091	1759	0.25	0.0	99.19%	3265930	NZ_CP055123.1		Lactiplantibacillus plantarum strain CM4 chromosome	Lactiplantibacillus plantarum	1068	1802	0.28	0.0	98.38%	3140097	CP129564.1
	Lactiplantibacillus plantarum strain TCI507 chromosome, complete genome	Lactiplantibacillus plantarum	1091	1759	0.25	0.0	99.19%	3171824	NZ_CP054259.1		Lactiplantibacillus plantarum strain HC-2 chromosome, complete genome	Lactiplantibacillus plantarum	1068	1737	0.25	0.0	98.38%	3244418	CP126117.1
	Lactiplantibacillus plantarum strain Lp900 chromosome, complete genome	Lactiplantibacillus plantarum	1091	1755	0.25	0.0	99.19%	3206992	NZ_CP059168.1		Lactiplantibacillus plantarum strain LM1215 chromosome, complete genome	Lactiplantibacillus plantarum	1068	1737	0.25	0.0	98.38%	3221233	CP128990.1
	Lactiplantibacillus plantarum strain 202195 chromosome, complete genome	Lactiplantibacillus plantarum	1091	1759	0.25	0.0	99.19%	3295668	NZ_CP040858.1		Lactiplantibacillus plantarum IYO1511 DNA, complete genome	Lactiplantibacillus plantarum	1068	1732	0.25	0.0	98.38%	3269320	AP028144.1
	Lactiplantibacillus plantarum subsp. plantarum strain Dad-13 sequence1.1, whole genome shotgun sequence	Lactiplantibacillus plantarum subsp. plantarum	1091	1759	0.25	0.0	99.19%	3184937	NZ_JALLKE010000001.1		Lactiplantibacillus plantarum IYO2065 DNA, complete genome	Lactiplantibacillus plantarum	1068	1737	0.25	0.0	98.38%	3296119	AP028145.1
											Lactiplantibacillus plantarum strain B3 chromosome, complete genome	Lactiplantibacillus plantarum	1068	1737	0.25	0.0	98.38%	3048867	CP096855.1
											Lactiplantibacillus plantarum strain LPgoji chromosome, complete genome	Lactiplantibacillus plantarum	1068	1737	0.25	0.0	98.38%	3234760	CP096853.1
											Lactiplantibacillus plantarum strain GK502 chromosome	Lactiplantibacillus plantarum	1068	1737	0.25	0.0	98.38%	3207019	CP102362.1
											Lactiplantibacillus plantarum strain DMC-S1 chromosome, complete genome	Lactiplantibacillus plantarum	1068	1737	0.25	0.0	98.38%	3376068	CP123053.1
											Lactiplantibacillus plantarum strain MY04 chromosome, complete genome	Lactiplantibacillus plantarum	1068	1750	0.25	0.0	98.38%	3241756	CP122966.1
											Lactiplantibacillus plantarum strain WLPL01 chromosome, complete genome	Lactiplantibacillus plantarum	1068	1737	0.25	0.0	98.38%	3142471	CP122974.1
>NODE_10_length_3388_cov_263.833887	Lactiplantibacillus plantarum strain L125 scaffold53_size4745, whole genome shotgun sequence	Lactiplantibacillus plantarum	4763	10259	0.78	0.0	99.81%	4745	NZ_JAIGOE010000053.1	>NODE_10_length_3388_cov_263.833887	Liquorilactobacillus nagelii strain AGA58 chromosome	Liquorilactobacillus nagelii	1494	1612	0.55	0.0	78.93%	2294635	CP092367.1
	Liquorilactobacillus nagelii strain AGA58 chromosome	Liquorilactobacillus nagelii	1494	1557	0.55	0.0	78.93%	2294635	NZ_CP092367.1		Lactobacillus plantarum strain C410L1 plasmid unnamed1, complete sequence	Lactiplantibacillus plantarum	1462	4428	0.58	0.0	99.04%	73978	CP017955.1
	Lactiplantibacillus plantarum strain C410L1 plasmid unnamed1, complete sequence	Lactiplantibacillus plantarum	1462	8857	0.58	0.0	99.04%	73978	NZ_CP017955.1		Lactiplantibacillus plantarum strain LS/07 plasmid pLS07_1, complete sequence	Lactiplantibacillus plantarum	1454	1631	0.34	0.0	99.03%	82193	CP066496.1
	Limosilactobacillus fermentum strain CIRM-BIA 2155 NODE_192_length_1732821_cov_18.557577, whole genome shotgun sequence	Limosilactobacillus fermentum	1459	3571	0.59	0.0	99.15%	1732905	NZ_RIRF01000070.1		Lactiplantibacillus plantarum strain KACC 92189 plasmid unnamed3	Lactiplantibacillus plantarum	1450	3039	0.58	0.0	98.91%	55963	CP024061.1
	Limosilactobacillus fermentum strain CIRM-BIA 2155 NODE_26_length_7184_cov_60.092289, whole genome shotgun sequence	Limosilactobacillus fermentum	1459	1638	0.34	0.0	99.15%	7268	NZ_RIRF01000022.1		Lactiplantibacillus plantarum strain MY04 plasmid unnamed7, complete sequence	Lactiplantibacillus plantarum	1450	3024	0.58	0.0	98.91%	35236	CP122973.1
	Lactiplantibacillus pentosus strain IG7 NODE_262_length_3297_cov_125.637856, whole genome shotgun sequence	Lactiplantibacillus pentosus	1459	1638	0.34	0.0	99.15%	3387	NZ_PVNW01000221.1		Levilactobacillus brevis strain ZLB004 plasmid p1, complete sequence	Levilactobacillus brevis	1436	3349	0.6	0.0	98.55%	78062	CP021457.1
	Lactiplantibacillus plantarum strain RI-422 20150709.B-R422_R1_contig_21, whole genome shotgun sequence	Lactiplantibacillus plantarum	1457	3254	0.34	0.0	98.92%	17328	NZ_MKDK01000021.1		Lactiplantibacillus plantarum strain plantarum chromosome, complete genome	Lactiplantibacillus plantarum	1418	8738	0.46	0.0	99.50%	3164369	CP021086.1
	Lactiplantibacillus plantarum strain RI-405 20150702.X-R405_S22_R1_001_(paired)_contig_7, whole genome shotgun sequence	Lactiplantibacillus plantarum	1457	3254	0.34	0.0	98.92%	17329	NZ_MKDF01000007.1		Lactiplantibacillus plantarum strain SRCM103300 plasmid unnamed3	Lactiplantibacillus plantarum	1417	4168	0.57	0.0	98.65%	52824	CP035569.1
	Lactiplantibacillus plantarum strain RI-393 20150709.B-R393_R1_contig_24, whole genome shotgun sequence	Lactiplantibacillus plantarum	1457	3254	0.34	0.0	98.92%	17384	NZ_MKDB01000024.1		Levilactobacillus brevis strain TMW 1.2113 chromosome, complete genome	Levilactobacillus brevis	1417	4518	0.49	0.0	99.62%	2537412	CP019750.1
	Lactiplantibacillus plantarum strain CECT 9492 isolate Q823, CRL 2019, whole genome shotgun sequence	Lactiplantibacillus plantarum	1457	3254	0.34	0.0	98.92%	26082	NZ_CAADET010000018.1		Levilactobacillus brevis strain TMW 1.2112, complete sequence	Levilactobacillus brevis	1417	3091	0.49	0.0	99.62%	2488939	CP016797.1
	Lactiplantibacillus plantarum strain CECT 9571 isolate 9492-B2, whole genome shotgun sequence	Lactiplantibacillus plantarum	1457	3254	0.34	0.0	98.92%	26000	NZ_CAADEU010000019.1		Lactiplantibacillus plantarum strain SPC-SNU 72-2 chromosome, complete genome	Lactiplantibacillus plantarum	1416	11559	0.43	0.0	99.50%	3037092	CP050805.1
	Lactiplantibacillus plantarum strain RI-048 20150702.X-R48_S34_R1_001_(paired)_contig_40, whole genome shotgun sequence	Lactiplantibacillus plantarum	1454	3267	0.34	0.0	99.03%	22742	NZ_MJHG01000040.1		Lactobacillus plantarum SN35N DNA, complete genome	Lactiplantibacillus plantarum	1416	5920	0.42	0.0	99.50%	3267626	AP018405.1
	Lactiplantibacillus plantarum strain LS/07 plasmid pLS07_1, complete sequence	Lactiplantibacillus plantarum	1454	3263	0.34	0.0	99.03%	82193	NZ_CP066496.1		Lactiplantibacillus plantarum strain MNCW_1 plasmid p1, complete sequence	Lactiplantibacillus plantarum	1416	1644	0.43	0.0	99.37%	77243	CP073267.1
	Lactiplantibacillus plantarum strain T30PCM2 T30-2_contig_28, whole genome shotgun sequence	Lactiplantibacillus plantarum	1454	3267	0.34	0.0	99.03%	22806	NZ_JAKZJX010000028.1		Lactiplantibacillus plantarum strain SPC-SNU 72-2 plasmid pLBP752, complete sequence	Lactiplantibacillus plantarum	1415	3959	0.31	0.0	99.25%	75282	CP050806.1
	Lactiplantibacillus plantarum strain T30PCM17 T30-17_contig_26, whole genome shotgun sequence	Lactiplantibacillus plantarum	1454	3267	0.34	0.0	99.03%	22807	NZ_JAKZJW010000026.1		Lactiplantibacillus plantarum strain GB-LP1 chromosome, complete genome	Lactiplantibacillus plantarum	1415	12593	0.23	0.0	99.50%	3040388	CP020564.1
	Lactiplantibacillus plantarum strain LPBF 35 NODE_14_length_49156_cov_31.514349, whole genome shotgun sequence	Lactiplantibacillus plantarum	1454	3267	0.34	0.0	99.03%	49156	NZ_JACADL010000014.1		Secundilactobacillus paracollinoides strain TMW 1.1995 plasmid pL11995-2, complete sequence	Secundilactobacillus paracollinoides	1415	2807	0.23	0.0	99.00%	45296	CP014926.1
	Lactiplantibacillus plantarum strain FAM 21789 FAM21789_scf0042, whole genome shotgun sequence	Lactiplantibacillus plantarum	1454	3267	0.34	0.0	99.03%	19904	NZ_VBSY01000042.1		Lactiplantibacillus plantarum strain MY04 chromosome, complete genome	Lactiplantibacillus plantarum	1415	12634	0.23	0.0	99.50%	3241756	CP122966.1
	Lactiplantibacillus plantarum strain 1526 NODE_121_length_11550_cov_2.000000, whole genome shotgun sequence	Lactiplantibacillus plantarum	1450	1780	0.37	0.0	98.91%	11634	NZ_RIGM01000068.1		Lactiplantibacillus plantarum strain LL441 chromosome, complete genome	Lactiplantibacillus plantarum	1415	12669	0.23	0.0	99.75%	2992100	CP114874.1
	Lactiplantibacillus plantarum strain RI-086 p1551o1945-5_S5_L001_R1_001_(paired)_contig_67, whole genome shotgun sequence	Lactiplantibacillus plantarum	1450	3258	0.34	0.0	98.91%	10921	NZ_MKDP01000067.1		Lactiplantibacillus plantarum strain 83-18 chromosome, complete genome	Lactiplantibacillus plantarum	1414	4066	0.43	0.0	99.37%	3081029	CP046669.1
	Lactiplantibacillus plantarum strain RI-408 p1551o1945-6_S6_L001_R1_001_(paired)_contig_71, whole genome shotgun sequence	Lactiplantibacillus plantarum	1450	3258	0.34	0.0	98.91%	10913	NZ_MKDH01000071.1		Lactiplantibacillus plantarum strain LZ227 chromosome, complete genome	Lactiplantibacillus plantarum	1414	8665	0.42	0.0	99.62%	3131750	CP015857.1
	Lactiplantibacillus plantarum strain MY04 plasmid unnamed7, complete sequence	Lactiplantibacillus plantarum	1450	3024	0.58	0.0	98.91%	35236	NZ_CP122973.1		Lactiplantibacillus plantarum strain 3-1 chromosome, complete genome	Lactiplantibacillus plantarum	1414	9834	0.23	0.0	99.37%	3209619	CP099981.1
	Lactiplantibacillus plantarum strain KACC 92189 plasmid unnamed3	Lactiplantibacillus plantarum	1450	6079	0.58	0.0	98.91%	55963	NZ_CP024061.1		Lactiplantibacillus plantarum strain Q7 chromosome, complete genome	Lactiplantibacillus plantarum	1413	8450	0.23	0.0	99.50%	2952198	CP019712.1
	Lactiplantibacillus sp. 30.2.29 assembly_contig_81, whole genome shotgun sequence	Lactiplantibacillus sp. 30.2.29	1450	1633	0.34	0.0	98.91%	2054	NZ_JAGYGU010000081.1		Secundilactobacillus paracollinoides strain TMW 1.1995 chromosome, complete genome	Secundilactobacillus paracollinoides	1413	1413	0.23	0.0	99.50%	3437918	CP014924.1
	Lactiplantibacillus plantarum strain P14 P14_18, whole genome shotgun sequence	Lactiplantibacillus plantarum	1441	3258	0.34	0.0	98.67%	14960	NZ_LEBV01000018.1		Lactobacillus plantarum strain Zhang-LL, complete genome	Lactiplantibacillus plantarum	1413	8441	0.23	0.0	99.50%	2952218	CP011769.1
	Lactiplantibacillus plantarum strain P76 P76_contig00035, whole genome shotgun sequence	Lactiplantibacillus plantarum	1441	3258	0.34	0.0	98.67%	14707	NZ_LEBK01000047.1		Lactiplantibacillus plantarum subsp. plantarum strain M19 chromosome, complete genome	Lactiplantibacillus plantarum subsp. plantarum	1413	5904	0.43	0.0	99.25%	3153037	CP094385.1
	Lactiplantibacillus pentosus strain YQ001 Scaffold11, whole genome shotgun sequence	Lactiplantibacillus pentosus	1441	1629	0.34	0.0	98.67%	50942	NZ_JAQPOL010000011.1		Lactiplantibacillus plantarum strain 83-18 plasmid p83-18.4, complete sequence	Lactiplantibacillus plantarum	1412	1412	0.23	0.0	99.62%	41742	CP046664.1
	Levilactobacillus brevis strain ZLB004 plasmid p1, complete sequence	Levilactobacillus brevis	1436	3349	0.6	0.0	98.55%	78062	NZ_CP021457.1		Lactiplantibacillus plantarum strain UNQLp11 chromosome, complete genome	Lactiplantibacillus plantarum	1412	3392	0.52	0.0	99.62%	3534932	CP031140.1
	Lactiplantibacillus plantarum strain YLBGNL-S7 contig107, whole genome shotgun sequence	Lactiplantibacillus plantarum	1436	3240	0.34	0.0	99.02%	1166	NZ_VHJC01000106.1		Lactiplantibacillus paraplantarum strain DSM 10667 plasmid unnamed1, complete sequence	Lactiplantibacillus paraplantarum	1412	1412	0.23	0.0	99.62%	70681	CP032745.1
	Lactiplantibacillus pentosus strain 7.8.2 assembly_contig_35, whole genome shotgun sequence	Lactiplantibacillus pentosus	1436	1611	0.34	0.0	98.55%	13815	NZ_JAGXBV010000035.1		Lactiplantibacillus plantarum strain SRCM103311 plasmid unnamed4	Lactiplantibacillus plantarum	1412	1412	0.23	0.0	99.62%	106680	CP035135.1
	Lactiplantibacillus plantarum strain T9 Scaffold96_1, whole genome shotgun sequence	Lactiplantibacillus plantarum	1432	3222	0.32	0.0	98.90%	3698	NZ_RPOJ01000096.1		Lactiplantibacillus plantarum strain SRCM103361 chromosome, complete genome	Lactiplantibacillus plantarum	1412	7271	0.42	0.0	99.62%	3163668	CP035150.1
	Lactiplantibacillus plantarum strain T9 Scaffold96_1, whole genome shotgun sequence	Lactiplantibacillus plantarum	1432	3222	0.32	0.0	98.90%	3698	NZ_RBAI01000096.1		Lactiplantibacillus plantarum strain KC3 chromosome, complete genome	Lactiplantibacillus plantarum	1412	18233	0.23	0.0	99.62%	3174864	CP025586.1
	Lactiplantibacillus pentosus strain O11 NODE_29_length_17648_cov_41.730351, whole genome shotgun sequence	Lactiplantibacillus pentosus	1430	1595	0.34	0.0	98.19%	17648	NZ_JALBYL010000029.1		Levilactobacillus brevis strain TMW 1.2113 plasmid pl12113-3, complete sequence	Levilactobacillus brevis	1412	4172	0.23	0.0	99.25%	46586	CP019753.1
	Lactiplantibacillus plantarum strain plantarum chromosome, complete genome	Lactiplantibacillus plantarum	1418	17477	0.46	0.0	99.50%	3164369	NZ_CP021086.1		Lactobacillus brevis strain TMW 1.2112 plasmid pl12112-2, complete sequence	Levilactobacillus brevis	1412	2791	0.23	0.0	99.25%	38644	CP016799.1
	Levilactobacillus brevis strain TMW 1.2112 chromosome, complete genome	Levilactobacillus brevis	1417	3091	0.49	0.0	99.62%	2488939	NZ_CP016797.1		Lactiplantibacillus plantarum strain ZW59 chromosome, complete genome	Lactiplantibacillus plantarum	1412	9848	0.23	0.0	99.62%	3035702	CP115890.1
	Levilactobacillus brevis strain TMW 1.2113 chromosome, complete genome	Levilactobacillus brevis	1417	4518	0.49	0.0	99.62%	2537412	NZ_CP019750.1		Lactiplantibacillus plantarum strain BC015 chromosome, complete genome	Lactiplantibacillus plantarum	1412	7306	0.42	0.0	99.62%	3175753	CP113419.1
	Lactiplantibacillus plantarum strain SRCM103300 plasmid unnamed3	Lactiplantibacillus plantarum	1417	8337	0.57	0.0	98.65%	52824	NZ_CP035569.1		Lactiplantibacillus plantarum strain VHProbi P06 plasmid pPA, complete sequence	Lactiplantibacillus plantarum	1412	4174	0.23	0.0	99.62%	63957	CP104085.1
	Lactiplantibacillus plantarum strain SN35N chromosome, complete genome	Lactiplantibacillus plantarum	1416	11840	0.42	0.0	99.50%	3267626	NZ_AP018405.1		Lactiplantibacillus plantarum strain E2 plasmid unnamed3, complete sequence	Lactiplantibacillus plantarum	1412	1412	0.23	0.0	99.62%	53229	CP110245.1
	Lactiplantibacillus plantarum strain NCTC1407, whole genome shotgun sequence	Lactiplantibacillus plantarum	1416	21988	0.23	0.0	99.50%	1232624	NZ_UYIX01000009.1		Lactobacillus plantarum subsp. plantarum P-8, complete genome	Lactiplantibacillus plantarum subsp. plantarum P-8	1412	9848	0.23	0.0	99.62%	3035719	CP005942.2
	Lactiplantibacillus plantarum strain SPC-SNU 72-2 chromosome, complete genome	Lactiplantibacillus plantarum	1416	23119	0.43	0.0	99.50%	3037092	NZ_CP050805.1		Lactiplantibacillus plantarum strain A8 chromosome, complete genome	Lactiplantibacillus plantarum	1412	5902	0.43	0.0	99.62%	3037561	CP058733.1
	Lactiplantibacillus plantarum strain MNCW_1 plasmid p1, complete sequence	Lactiplantibacillus plantarum	1416	3288	0.43	0.0	99.37%	77243	NZ_CP073267.1		Lactiplantibacillus plantarum 2025 chromosome, complete genome	Lactiplantibacillus plantarum 2025	1412	8678	0.42	0.0	99.62%	3188928	CP076824.1
	Lactiplantibacillus plantarum strain LL441 chromosome, complete genome	Lactiplantibacillus plantarum	1415	12669	0.23	0.0	99.75%	2992100	NZ_CP114874.1		Lactobacillus plantarum 16, complete genome	Lactiplantibacillus plantarum 16	1412	5137	0.23	0.0	99.62%	3044678	CP006033.1
	Lactiplantibacillus plantarum strain GB-LP1 chromosome, complete genome	Lactiplantibacillus plantarum	1415	25187	0.23	0.0	99.50%	3040388	NZ_CP020564.1		Lactiplantibacillus plantarum strain S58 chromosome, complete genome	Lactiplantibacillus plantarum	1412	11567	0.42	0.0	99.62%	3152304	CP068767.1
	Lactiplantibacillus plantarum strain MY04 chromosome, complete genome	Lactiplantibacillus plantarum	1415	12634	0.23	0.0	99.50%	3241756	NZ_CP122966.1		Lactiplantibacillus plantarum strain SPC-SNU 72-2 plasmid pLBP458, complete sequence	Lactiplantibacillus plantarum	1411	1411	0.23	0.0	99.49%	45820	CP050808.1
	Secundilactobacillus paracollinoides strain TMW 1.1995 plasmid pL11995-2, complete sequence	Secundilactobacillus paracollinoides	1415	2807	0.23	0.0	99.00%	45296	NZ_CP014926.1		Lactobacillus plantarum strain C410L1, complete genome	Lactiplantibacillus plantarum	1411	3095	0.43	0.0	99.25%	3097773	CP017954.1
	Lactiplantibacillus plantarum strain FUA3247 NODE_27_length_18152_cov_19.456477, whole genome shotgun sequence	Lactiplantibacillus plantarum	1415	1415	0.23	0.0	99.50%	18152	NZ_JAIWJS010000027.1		Lactiplantibacillus plantarum strain VHProbi V38 chromosome, complete genome	Lactiplantibacillus plantarum	1411	3095	0.43	0.0	99.25%	3040739	CP092501.1
	Lactiplantibacillus plantarum strain C36 contig00090, whole genome shotgun sequence	Lactiplantibacillus plantarum	1415	1415	0.23	0.0	99.75%	1256	NZ_JASGSI010000090.1		Lactiplantibacillus plantarum subsp. plantarum strain M19 plasmid unnamed3, complete sequence	Lactiplantibacillus plantarum subsp. plantarum	1411	1411	0.23	0.0	99.49%	51943	CP094388.1
	Lactiplantibacillus plantarum strain SPC-SNU 72-2 plasmid pLBP752, complete sequence	Lactiplantibacillus plantarum	1415	7919	0.31	0.0	99.25%	75282	NZ_CP050806.1		Lactiplantibacillus plantarum strain SRCM102737 plasmid unnamed2, complete sequence	Lactiplantibacillus plantarum	1410	3138	0.51	0.0	99.62%	62946	CP028263.1
	Lactiplantibacillus plantarum strain LZ227 chromosome, complete genome	Lactiplantibacillus plantarum	1414	17331	0.42	0.0	99.62%	3131750	NZ_CP015857.1		Lactiplantibacillus plantarum strain 83-18 plasmid p83-18.1, complete sequence	Lactiplantibacillus plantarum	1410	4342	0.39	0.0	99.62%	67195	CP046661.1
	Lactiplantibacillus plantarum strain B1.3 scf7180000000022_quiver, whole genome shotgun sequence	Lactiplantibacillus plantarum	1414	37097	0.46	0.0	99.62%	2919055	NZ_WWCY01000007.1		Liquorilactobacillus mali strain LM596 plasmid unnamed1, complete sequence	Liquorilactobacillus mali	1410	2821	0.23	0.0	99.62%	60578	CP045036.1
	Lactiplantibacillus plantarum strain 83-18 chromosome, complete genome	Lactiplantibacillus plantarum	1414	8133	0.43	0.0	99.37%	3081029	NZ_CP046669.1		Levilactobacillus brevis strain UCCLB556 chromosome, complete genome	Levilactobacillus brevis	1410	1410	0.23	0.0	99.37%	2375367	CP031174.1
	Lactiplantibacillus plantarum strain 3-1 chromosome, complete genome	Lactiplantibacillus plantarum	1414	19669	0.23	0.0	99.37%	3209619	NZ_CP099981.1		Lactiplantibacillus plantarum strain EM plasmid pEM7, complete sequence	Lactiplantibacillus plantarum	1410	1410	0.23	0.0	99.62%	41643	CP037436.1
	Secundilactobacillus paracollinoides strain TMW 1.1995 chromosome, complete genome	Secundilactobacillus paracollinoides	1413	1413	0.23	0.0	99.50%	3437918	NZ_CP014924.1		Lactiplantibacillus plantarum strain EM plasmid pEM3, complete sequence	Lactiplantibacillus plantarum	1410	1410	0.23	0.0	99.62%	56151	CP037432.1
	Lactiplantibacillus plantarum strain Q7 chromosome, complete genome	Lactiplantibacillus plantarum	1413	16900	0.23	0.0	99.50%	2952198	NZ_CP019712.1		Lactiplantibacillus plantarum strain EM chromosome, complete genome	Lactiplantibacillus plantarum	1410	1687	0.46	0.0	99.62%	3184808	CP037429.1
	Lactiplantibacillus plantarum strain L1 NODE_13, whole genome shotgun sequence	Lactiplantibacillus plantarum	1413	1413	0.23	0.0	99.50%	26306	NZ_LDPW01000004.1		Lactiplantibacillus plantarum strain NCIMB700965.EF.A chromosome, complete genome	Lactiplantibacillus plantarum	1410	28094	0.23	0.0	99.62%	3015457	CP026505.1
	Lactiplantibacillus plantarum subsp. plantarum strain M19 chromosome, complete genome	Lactiplantibacillus plantarum subsp. plantarum	1413	11809	0.43	0.0	99.25%	3153037	NZ_CP094385.1		Lactiplantibacillus plantarum strain NCIMB 700965 chromosome, complete genome	Lactiplantibacillus plantarum	1410	28094	0.23	0.0	99.62%	3015495	CP023490.1
	Lactiplantibacillus plantarum strain Zhang-LL chromosome, complete genome	Lactiplantibacillus plantarum	1413	16882	0.23	0.0	99.50%	2952218	NZ_CP011769.1		Lactiplantibacillus plantarum strain YW11 chromosome, complete genome	Lactiplantibacillus plantarum	1410	8451	0.23	0.0	99.62%	2991907	CP035031.1
	Lactiplantibacillus plantarum strain BC015 chromosome, complete genome	Lactiplantibacillus plantarum	1412	7306	0.42	0.0	99.62%	3175753	NZ_CP113419.1		Lactiplantibacillus plantarum strain 13_3 chromosome, complete genome	Lactiplantibacillus plantarum	1410	8446	0.23	0.0	99.62%	2991504	CP035020.1
	Lactiplantibacillus plantarum strain 83-18 plasmid p83-18.4, complete sequence	Lactiplantibacillus plantarum	1412	1412	0.23	0.0	99.62%	41742	NZ_CP046664.1		Lactiplantibacillus plantarum strain 10CH chromosome, complete genome	Lactiplantibacillus plantarum	1410	3033	0.42	0.0	99.37%	3311056	CP023728.1
	Lactiplantibacillus plantarum strain VHProbi P06 plasmid pPA, complete sequence	Lactiplantibacillus plantarum	1412	4174	0.23	0.0	99.62%	63957	NZ_CP104085.1		Lactobacillus plantarum strain TMW 1.277 plasmid pL1277-4, complete sequence	Lactiplantibacillus plantarum	1410	1410	0.23	0.0	99.62%	31304	CP017367.1
	Lactiplantibacillus plantarum strain E2 plasmid unnamed3, complete sequence	Lactiplantibacillus plantarum	1412	1412	0.23	0.0	99.62%	53229	NZ_CP110245.1		Lactobacillus acidipiscis strain ACA-DC 1533 genome assembly, chromosome: I	Ligilactobacillus acidipiscis	1410	8754	0.23	0.0	99.62%	2607423	LT630287.1
	Lactiplantibacillus plantarum strain L125 scaffold10_size121262, whole genome shotgun sequence	Lactiplantibacillus plantarum	1412	1412	0.23	0.0	99.62%	121262	NZ_JAIGOE010000010.1		Loigolactobacillus backii strain TMW 1.2002 plasmid pL12002-4, complete sequence	Loigolactobacillus backii	1410	1477	0.23	0.0	99.62%	65694	CP014903.1
	Lactiplantibacillus plantarum strain K4 scf7180000000008_quiver, whole genome shotgun sequence	Lactiplantibacillus plantarum	1412	4234	0.23	0.0	99.62%	3070726	NZ_WWDF01000003.1		Lactobacillus backii strain TMW 1.1992 plasmid pL11992-1, complete sequence	Loigolactobacillus backii	1410	1410	0.23	0.0	99.62%	55942	CP014891.1
	Lactiplantibacillus plantarum strain 8.1 unitig_0_quiver, whole genome shotgun sequence	Lactiplantibacillus plantarum	1412	8668	0.42	0.0	99.62%	3066287	NZ_WWDE01000001.1		Loigolactobacillus backii strain TMW 1.1989 plasmid pL11989-4, complete sequence	Loigolactobacillus backii	1410	1410	0.23	0.0	99.62%	64928	CP014877.1
	Lactiplantibacillus plantarum 2025 chromosome, complete genome	Lactiplantibacillus plantarum 2025	1412	8678	0.42	0.0	99.62%	3188928	NZ_CP076824.1		Lactobacillus plantarum strain LZ227 plasmid LZ227p2, complete sequence	Lactiplantibacillus plantarum	1410	1410	0.23	0.0	99.62%	52148	CP015860.1
											Lactiplantibacillus plantarum strain BC299 plasmid unnamed3, complete sequence	Lactiplantibacillus plantarum	1410	8805	0.5	0.0	99.62%	58963	CP128482.1
											Lactiplantibacillus plantarum strain BC299 plasmid unnamed2, complete sequence	Lactiplantibacillus plantarum	1410	1410	0.23	0.0	99.62%	62159	CP128481.1
											Pediococcus damnosus strain TMW 2.1535 plasmid pL21535-2, complete sequence	Pediococcus damnosus	1410	2803	0.23	0.0	99.62%	55446	CP012290.1
											Lacticaseibacillus paracasei strain KL1 chromosome, complete genome	Lacticaseibacillus paracasei	1410	4452	0.44	0.0	99.62%	2918888	CP013921.1
											Lactiplantibacillus plantarum strain B3 plasmid unnamed4, complete sequence	Lactiplantibacillus plantarum	1410	1410	0.23	0.0	99.37%	38587	CP096859.1
											Lactiplantibacillus plantarum strain BC015 plasmid plas3, complete sequence	Lactiplantibacillus plantarum	1410	1410	0.23	0.0	99.62%	30926	CP113422.1
											Lactiplantibacillus plantarum strain Lp-6 chromosome, complete genome	Lactiplantibacillus plantarum	1410	9809	0.23	0.0	99.62%	3101304	CP060182.1
											Lactiplantibacillus plantarum strain 3-1 plasmid pLP315, complete sequence	Lactiplantibacillus plantarum	1410	1410	0.23	0.0	99.62%	76244	CP099986.1
											Lactiplantibacillus plantarum strain MNCW_1 chromosome, complete genome	Lactiplantibacillus plantarum	1410	2821	0.23	0.0	99.62%	3035570	CP073266.1
											Lactiplantibacillus plantarum subsp. plantarum strain M19 plasmid unnamed6, complete sequence	Lactiplantibacillus plantarum subsp. plantarum	1410	1410	0.23	0.0	99.62%	29277	CP094391.1
											Lactiplantibacillus plantarum subsp. plantarum strain M19 plasmid unnamed2, complete sequence	Lactiplantibacillus plantarum subsp. plantarum	1410	2816	0.23	0.0	99.62%	54570	CP094387.1
											Lactiplantibacillus plantarum subsp. plantarum strain M19 plasmid unnamed1, complete sequence	Lactiplantibacillus plantarum subsp. plantarum	1410	5395	0.23	0.0	99.62%	88918	CP094386.1
											Tetragenococcus halophilus plasmid pTDC-B DNA, complete sequence, strain: TyrB	Tetragenococcus halophilus	1410	1410	0.23	0.0	99.62%	28689	AB914743.1
											Tetragenococcus halophilus plasmid pTDC-A DNA, complete sequence, strain: TyrA	Tetragenococcus halophilus	1410	1410	0.23	0.0	99.62%	27115	AB914479.1
											Lactobacillus paracasei N1115, complete genome	Lacticaseibacillus paracasei N1115	1410	5852	0.44	0.0	99.37%	2938059	CP007122.1
											Liquorilactobacillus nagelii DSM 13675 plasmid unnamed	Liquorilactobacillus nagelii DSM 13675	1410	2821	0.23	0.0	99.62%	76280	CP049305.1
											Levilactobacillus brevis strain UCCLB95 chromosome, complete genome	Levilactobacillus brevis	1409	12640	0.23	0.0	99.49%	2511216	CP031182.1
											Lactiplantibacillus plantarum strain LMT1-48 chromosome, complete genome	Lactiplantibacillus plantarum	1409	5708	0.44	0.0	99.49%	3167967	CP033888.1
											Secundilactobacillus paracollinoides strain TMW 1.1995 plasmid pL11995-4, complete sequence	Secundilactobacillus paracollinoides	1409	1409	0.23	0.0	99.25%	45452	CP014928.1
											Lactiplantibacillus plantarum strain SPC-SNU-72-1 chromosome, complete genome	Lactiplantibacillus plantarum	1409	2990	0.44	0.0	99.49%	3129268	CP121253.1
											Lactobacillus brevis BSO 464 genome	Levilactobacillus brevis BSO 464	1409	7029	0.23	0.0	99.49%	2503991	CP005977.1
											Lactiplantibacillus plantarum strain S58 plasmid p1, complete sequence	Lactiplantibacillus plantarum	1409	1409	0.23	0.0	99.25%	55196	CP068765.1
											Lactiplantibacillus plantarum strain YW11 plasmid plsm_YW11_pB, complete sequence	Lactiplantibacillus plantarum	1408	1408	0.23	0.0	99.37%	56421	CP035027.1
											Lactiplantibacillus plantarum strain 13_3 plasmid plsm_LP12_3_pB	Lactiplantibacillus plantarum	1408	1408	0.23	0.0	99.37%	56419	CP035022.1
											Latilactobacillus sakei strain WiKim0073 chromosome	Latilactobacillus sakei	1408	14549	0.49	0.0	99.37%	1949750	CP025203.1
											Lactiplantibacillus plantarum strain ZW59 plasmid pZW5B, complete sequence	Lactiplantibacillus plantarum	1408	1408	0.23	0.0	99.37%	49018	CP115892.1
											Lactiplantibacillus plantarum strain E2 plasmid unnamed2, complete sequence	Lactiplantibacillus plantarum	1408	1408	0.23	0.0	99.37%	54723	CP110244.1
											Lactobacillus plantarum subsp. plantarum P-8 plasmid LBPp2, complete sequence	Lactiplantibacillus plantarum subsp. plantarum P-8	1408	1408	0.23	0.0	99.37%	49018	CP005944.2
											Lactiplantibacillus plantarum strain SRCM101105 plasmid unnamed1, complete sequence	Lactiplantibacillus plantarum	1407	1407	0.23	0.0	99.49%	63031	CP028223.1
											Lactiplantibacillus plantarum strain SRCM100995 plasmid unnamed4, complete sequence	Lactiplantibacillus plantarum	1407	1407	0.23	0.0	99.49%	48008	CP028279.1
											Lactiplantibacillus pentosus strain EP3 chromosome, complete genome	Lactiplantibacillus pentosus	1407	1581	0.33	0.0	99.25%	3556640	CP115741.1
											Lacticaseibacillus rhamnosus strain VHProbi M14 chromosome, complete genome	Lacticaseibacillus rhamnosus	1407	1653	0.41	0.0	99.49%	2898403	CP095384.1
											Lentilactobacillus kefiri strain Fanghua plasmid p1, complete sequence	Lentilactobacillus kefiri	1407	1407	0.23	0.0	99.49%	62864	CP094504.1
											Lactiplantibacillus plantarum strain L75a chromosome, complete genome	Lactiplantibacillus plantarum	1407	3090	0.46	0.0	99.49%	3150623	CP074419.1
											Lactiplantibacillus plantarum strain SHY 21-2 chromosome, complete genome	Lactiplantibacillus plantarum	1407	4488	0.42	0.0	99.49%	3098742	CP066547.1
											Levilactobacillus brevis strain HQ1-1 plasmid unnamed7	Levilactobacillus brevis	1407	2792	0.23	0.0	99.49%	41580	CP046638.1
>NODE_11_length_3096_cov_65.876449	Lactiplantibacillus plantarum strain L125 scaffold69_size3135, whole genome shotgun sequence	Lactiplantibacillus plantarum	4314	8629	0.79	0.0	98.66%	3135	NZ_JAIGOE010000068.1	>NODE_11_length_3096_cov_65.876449	Lactiplantibacillus plantarum strain SRCM103426 plasmid unnamed1	Lactiplantibacillus plantarum	3292	3809	0.8	0.0	94.21%	208344	CP035175.1
	Lactiplantibacillus paraplantarum isolate IM1334 NODE_106_length_4871_cov_55.937184, whole genome shotgun sequence	Lactiplantibacillus paraplantarum	4186	4186	0.77	0.0	98.71%	4871	NZ_CAKMBI010000106.1		Lactiplantibacillus plantarum strain SRCM103311 plasmid unnamed4	Lactiplantibacillus plantarum	3292	3809	0.8	0.0	94.21%	106680	CP035135.1
	Lactiplantibacillus plantarum strain FUA3590 1582, whole genome shotgun sequence	Lactiplantibacillus plantarum	4011	8023	0.74	0.0	98.53%	3926	NZ_SMZG01000132.1		Lactiplantibacillus plantarum subsp. plantarum strain M19 plasmid unnamed1, complete sequence	Lactiplantibacillus plantarum subsp. plantarum	3292	5517	0.97	0.0	94.21%	88918	CP094386.1
	Lactiplantibacillus plantarum strain BGPKM22 NODE_19_length_58213_cov_13.050752, whole genome shotgun sequence	Lactiplantibacillus plantarum	3292	3690	0.79	0.0	94.21%	58213	NZ_JAUKVK010000019.1		Lactiplantibacillus plantarum strain PC518 plasmid unnamed1, complete sequence	Lactiplantibacillus plantarum	3283	3774	0.8	0.0	94.11%	81184	CP066818.1
	Lactiplantibacillus plantarum subsp. plantarum strain M19 plasmid unnamed1, complete sequence	Lactiplantibacillus plantarum subsp. plantarum	3292	10815	0.96	0.0	94.21%	88918	NZ_CP094386.1		Lactiplantibacillus plantarum strain PC518 plasmid unnamed1, complete sequence	Lactiplantibacillus plantarum	3283	3774	0.8	0.0	94.11%	81184	CP065803.1
	Lactiplantibacillus plantarum strain INF 15D NODE_23, whole genome shotgun sequence	Lactiplantibacillus plantarum	3292	8119	0.85	0.0	94.21%	47442	NZ_JXRM01000023.1		Lactiplantibacillus plantarum strain SRCM103418 plasmid unnamed2	Lactiplantibacillus plantarum	3277	3771	0.8	0.0	94.06%	43722	CP035170.1
	Lactiplantibacillus plantarum strain SRCM103426 plasmid unnamed1	Lactiplantibacillus plantarum	3292	7398	0.79	0.0	94.21%	208344	NZ_CP035175.1		Lactiplantibacillus plantarum strain 3-1 plasmid pLP315, complete sequence	Lactiplantibacillus plantarum	3272	3710	0.79	0.0	94.02%	76244	CP099986.1
	Lactiplantibacillus plantarum strain SRCM103311 plasmid unnamed4	Lactiplantibacillus plantarum	3292	7398	0.79	0.0	94.21%	106680	NZ_CP035135.1		Lactiplantibacillus plantarum strain J26 chromosome, complete genome	Lactiplantibacillus plantarum	3199	8215	0.92	0.0	94.18%	3096468	CP033616.1
	Lactiplantibacillus plantarum strain WS1.1 NODE_34_length_35615_cov_13.4339, whole genome shotgun sequence	Lactiplantibacillus plantarum	3283	7480	0.79	0.0	94.11%	35615	NZ_WWDA01000034.1		Lactiplantibacillus plantarum strain Lp900 plasmid pLp900-2, complete sequence	Lactiplantibacillus plantarum	2650	2650	0.68	0.0	87.71%	48831	CP059170.1
	Lactiplantibacillus plantarum strain PC518 plasmid unnamed1, complete sequence	Lactiplantibacillus plantarum	3283	7326	0.79	0.0	94.11%	81184	NZ_CP066818.1		Lactiplantibacillus plantarum AWA2013 plasmid pAWA2013_2 DNA, complete genome	Lactiplantibacillus plantarum	2604	3091	0.79	0.0	87.28%	72255	AP028148.1
	Lactiplantibacillus plantarum strain PC518 plasmid unnamed1, complete sequence	Lactiplantibacillus plantarum	3283	7326	0.79	0.0	94.11%	81184	NZ_CP065803.1		Lactiplantibacillus plantarum strain CM3 chromosome	Lactiplantibacillus plantarum	2603	4205	0.8	0.0	87.34%	3482357	CP129565.1
	Lactiplantibacillus plantarum strain SRCM103418 plasmid unnamed2	Lactiplantibacillus plantarum	3277	7323	0.79	0.0	94.06%	43722	NZ_CP035170.1		Lactiplantibacillus plantarum strain LLY-606 plasmid p.LLY60601, complete sequence	Lactiplantibacillus plantarum	2599	2599	0.68	0.0	87.34%	64808	CP023307.1
	Lactiplantibacillus plantarum strain 3-1 plasmid pLP315, complete sequence	Lactiplantibacillus plantarum	3272	7308	0.79	0.0	94.02%	76244	NZ_CP099986.1		Lactiplantibacillus plantarum strain K25 plasmid unnamed5, complete sequence	Lactiplantibacillus plantarum	2599	2599	0.68	0.0	87.29%	61535	CP020098.1
	Lactiplantibacillus plantarum strain A6 scaffold_20, whole genome shotgun sequence	Lactiplantibacillus plantarum	3269	7423	0.81	0.0	93.97%	23801	NZ_LRUO01000014.1		Lactiplantibacillus plantarum strain LS/07 plasmid pLS07_3, complete sequence	Lactiplantibacillus plantarum	2599	2599	0.68	0.0	87.29%	47798	CP066498.1
	Lactiplantibacillus plantarum strain E2C2 NODE_47, whole genome shotgun sequence	Lactiplantibacillus plantarum	3193	6966	0.75	0.0	94.13%	2713	NZ_LSST01000063.1		Lactiplantibacillus plantarum strain CYLB47 plasmid pCYLB47-3, complete sequence	Lactiplantibacillus plantarum	2598	3743	0.9	0.0	87.39%	49839	CP120656.1
	Lactiplantibacillus plantarum strain E2C5 NODE_44, whole genome shotgun sequence	Lactiplantibacillus plantarum	3193	7132	0.77	0.0	94.13%	3277	NZ_LTCD01000060.1		Lactiplantibacillus plantarum strain B3 plasmid unnamed3, complete sequence	Lactiplantibacillus plantarum	2594	2594	0.68	0.0	87.24%	54783	CP096858.1
	Lactiplantibacillus plantarum strain Lp900 plasmid pLp900-2, complete sequence	Lactiplantibacillus plantarum	2650	5300	0.68	0.0	87.71%	48831	NZ_CP059170.1		Lactiplantibacillus plantarum strain P6 plasmid unnamed3, complete sequence	Lactiplantibacillus plantarum	2594	2594	0.68	0.0	87.24%	38366	CP116402.1
	Lactiplantibacillus plantarum strain LM 0705 NODE_99_length_2307_cov_104.462332, whole genome shotgun sequence	Lactiplantibacillus plantarum	2632	2919	0.65	0.0	93.56%	2307	NZ_JAUHHT010000099.1		Lactiplantibacillus plantarum strain BC015 plasmid plas5, complete sequence	Lactiplantibacillus plantarum	2594	2594	0.68	0.0	87.24%	39429	CP113424.1
	Lactiplantibacillus plantarum strain Lsi sequence024, whole genome shotgun sequence	Lactiplantibacillus plantarum	2622	6219	0.79	0.0	87.47%	24290	NZ_BLJR01000024.1		Lactiplantibacillus plantarum strain L75a plasmid unnamed4, complete sequence	Lactiplantibacillus plantarum	2584	3232	0.8	0.0	87.20%	65192	CP074423.1
	Lactiplantibacillus plantarum strain NAB2 NODE_36, whole genome shotgun sequence	Lactiplantibacillus plantarum	2616	6190	0.79	0.0	87.42%	57929	NZ_LUXO01000036.1		Lactiplantibacillus plantarum strain E2 plasmid unnamed1, complete sequence	Lactiplantibacillus plantarum	2146	2596	0.68	0.0	87.94%	54805	CP110243.1
	Lactiplantibacillus plantarum strain Dm-2019-33 scaffold14_size64466, whole genome shotgun sequence	Lactiplantibacillus plantarum	2604	7480	0.91	0.0	87.23%	64466	NZ_JAERKM010000014.1		Lactiplantibacillus argentoratensis strain DSM 16365 plasmid unnamed2, complete sequence	Lactiplantibacillus argentoratensis	1864	3355	0.8	0.0	85.13%	53470	CP032753.1
	Lactiplantibacillus plantarum strain AWA2013 plasmid pAWA2013_2, complete sequence	Lactiplantibacillus plantarum	2604	3091	0.79	0.0	87.28%	72255	NZ_AP028148.1		Lactobacillus plantarum strain C410L1 plasmid unnamed1, complete sequence	Lactiplantibacillus plantarum	1014	2376	0.47	0.0	96.73%	73978	CP017955.1
	Lactiplantibacillus plantarum strain CM3 chromosome	Lactiplantibacillus plantarum	2603	4205	0.8	0.0	87.34%	3482357	NZ_CP129565.1		Lactiplantibacillus plantarum strain J26 plasmid pJ26p1, complete sequence	Lactiplantibacillus plantarum	969	2514	0.47	0.0	95.43%	83889	CP033617.1
	Lactiplantibacillus plantarum strain T1R2B assembly_contig_10, whole genome shotgun sequence	Lactiplantibacillus plantarum	2599	6183	0.79	0.0	87.23%	69542	NZ_JAGYGT010000010.1		Lactiplantibacillus plantarum strain 13_3 plasmid plsm_LP12_3_pA	Lactiplantibacillus plantarum	969	2384	0.47	0.0	95.43%	78746	CP035021.1
	Lactiplantibacillus plantarum strain DY46 DY46_contig_66, whole genome shotgun sequence	Lactiplantibacillus plantarum	2599	5198	0.68	0.0	87.29%	7327	NZ_JAFFQQ010000066.1		Lactobacillus plantarum strain HFC8 plasmid pMK01, complete sequence	Lactiplantibacillus plantarum	969	1895	0.37	0.0	95.43%	84759	CP012657.1
	Lactiplantibacillus plantarum strain NMZ-1139 Contig16, whole genome shotgun sequence	Lactiplantibacillus plantarum	2599	5198	0.68	0.0	87.34%	64849	NZ_BPVY01000016.1		Lactiplantibacillus plantarum strain SHY 21-2 plasmid p1, complete sequence	Lactiplantibacillus plantarum	969	3054	0.47	0.0	95.43%	79018	CP066548.1
	Lactiplantibacillus plantarum strain K25 plasmid unnamed5, complete sequence	Lactiplantibacillus plantarum	2599	5198	0.68	0.0	87.29%	61535	NZ_CP020098.1		Lactiplantibacillus plantarum subsp. plantarum strain SKO-001 plasmid unnamed2, complete sequence	Lactiplantibacillus plantarum subsp. plantarum	961	1556	0.32	0.0	94.18%	77627	CP040376.1
	Lactiplantibacillus plantarum strain LLY-606 plasmid p.LLY60601, complete sequence	Lactiplantibacillus plantarum	2599	5198	0.68	0.0	87.34%	64808	NZ_CP023307.1		Lactiplantibacillus plantarum strain NCIMB700965.EF.A plasmid punamed1, complete sequence	Lactiplantibacillus plantarum	959	1602	0.32	0.0	94.19%	66437	CP026506.1
	Lactiplantibacillus plantarum strain T9 Scaffold77_1, whole genome shotgun sequence	Lactiplantibacillus plantarum	2599	5198	0.68	0.0	87.29%	7578	NZ_RPOJ01000077.1		Lactiplantibacillus plantarum strain NCIMB 700965 plasmid unamed1, complete sequence	Lactiplantibacillus plantarum	959	1602	0.32	0.0	94.19%	66439	CP023491.1
	Lactiplantibacillus plantarum strain T9 Scaffold77_1, whole genome shotgun sequence	Lactiplantibacillus plantarum	2599	5198	0.68	0.0	87.29%	7578	NZ_RBAI01000077.1		Lactiplantibacillus plantarum strain SRCM103295 plasmid unnamed1	Lactiplantibacillus plantarum	954	3539	0.47	0.0	94.62%	86361	CP035114.1
	Lactiplantibacillus plantarum strain D31 scaffold17, whole genome shotgun sequence	Lactiplantibacillus plantarum	2599	5198	0.68	0.0	87.34%	20975	NZ_RCFP01000017.1		Lactiplantibacillus plantarum strain KCCP11226 plasmid pKCCP11226_01, complete sequence	Lactiplantibacillus plantarum	952	2267	0.44	0.0	94.94%	80744	CP046263.1
	Lactiplantibacillus plantarum strain LS/07 plasmid pLS07_3, complete sequence	Lactiplantibacillus plantarum	2599	5198	0.68	0.0	87.29%	47798	NZ_CP066498.1		Lactiplantibacillus plantarum strain X7021 plasmid unnamed5, complete sequence	Lactiplantibacillus plantarum	952	2433	0.45	0.0	94.94%	67589	CP025417.1
	Lactiplantibacillus plantarum subsp. plantarum strain Kita-3 Scaffold42, whole genome shotgun sequence	Lactiplantibacillus plantarum subsp. plantarum	2599	2599	0.68	0.0	87.29%	19746	NZ_JANKOI010000042.1		Lactiplantibacillus plantarum strain SPC-SNU 72-2 plasmid pLBP443, complete sequence	Lactiplantibacillus plantarum	948	2501	0.37	0.0	94.78%	44357	CP050809.1
	Pediococcus stilesii strain FAM 18815 FAM18815_scf0007, whole genome shotgun sequence	Pediococcus stilesii	2599	2599	0.68	0.0	87.29%	120403	NZ_VBTH01000007.1		Lactiplantibacillus plantarum strain 202195 plasmid unnamed, complete sequence	Lactiplantibacillus plantarum	948	1461	0.3	0.0	94.52%	60765	CP040857.1
	Lactiplantibacillus plantarum strain FUA3183 NODE_17_length_39280_cov_11.099022, whole genome shotgun sequence	Lactiplantibacillus plantarum	2599	2599	0.68	0.0	87.29%	39280	NZ_JAIWJI010000017.1		Lactobacillus plantarum strain LZ227 plasmid LZ227p1, complete sequence	Lactiplantibacillus plantarum	948	3336	0.43	0.0	94.78%	74177	CP015858.1
	Lactiplantibacillus plantarum UCMA 3037 CONT_LACPL_000043A, whole genome shotgun sequence	Lactiplantibacillus plantarum UCMA 3037	2599	5198	0.68	0.0	87.29%	7366	NZ_KB644954.1		Lactiplantibacillus plantarum strain ATCC 202195 plasmid unnamed1, complete sequence	Lactiplantibacillus plantarum	948	1461	0.3	0.0	94.52%	56489	CP063751.1
	Lactiplantibacillus plantarum strain SRCM210354 contig2, whole genome shotgun sequence	Lactiplantibacillus plantarum	2594	2594	0.68	0.0	87.24%	68071	NZ_JAOBXI010000002.1		Lactiplantibacillus plantarum strain KLDS1.0386 plasmid p2, complete sequence	Lactiplantibacillus plantarum	948	1461	0.3	0.0	94.52%	45402	CP071894.1
	Lactiplantibacillus plantarum strain BC015 plasmid plas5, complete sequence	Lactiplantibacillus plantarum	2594	2594	0.68	0.0	87.24%	39429	NZ_CP113424.1		Lactiplantibacillus plantarum strain SRCM103300 plasmid unnamed1	Lactiplantibacillus plantarum	947	1836	0.38	0.0	94.63%	73692	CP035567.1
	Lactiplantibacillus plantarum strain LR46 46_28, whole genome shotgun sequence	Lactiplantibacillus plantarum	2594	5701	0.74	0.0	87.24%	30106	NZ_VRKR01000028.1		Lactiplantibacillus plantarum strain SRCM103418 plasmid unnamed1	Lactiplantibacillus plantarum	947	2712	0.41	0.0	94.63%	71042	CP035169.1
	Lactiplantibacillus plantarum strain LR14 14_29, whole genome shotgun sequence	Lactiplantibacillus plantarum	2594	5701	0.74	0.0	87.24%	30106	NZ_VRKT01000029.1		Lactiplantibacillus plantarum strain SRCM103295 plasmid unnamed2	Lactiplantibacillus plantarum	947	1836	0.38	0.0	94.63%	66225	CP035115.1
	Lactiplantibacillus plantarum strain FME91 FME91_contig_32, whole genome shotgun sequence	Lactiplantibacillus plantarum	2594	2594	0.68	0.0	87.24%	25612	NZ_JAPHOC010000032.1		Lactiplantibacillus plantarum strain SPC-SNU-72-1 plasmid pPLAN631, complete sequence	Lactiplantibacillus plantarum	947	1825	0.38	0.0	94.63%	63100	CP121256.1
	Lactiplantibacillus plantarum strain CECT 9434 isolate M5MA1-B2, whole genome shotgun sequence	Lactiplantibacillus plantarum	2594	5189	0.68	0.0	87.24%	4610	NZ_CAADEV010000067.1		Lactobacillus plantarum strain C410L1 plasmid unnamed2, complete sequence	Lactiplantibacillus plantarum	942	2233	0.4	0.0	94.47%	71134	CP017956.1
	Lactiplantibacillus plantarum strain CECT 8962, whole genome shotgun sequence	Lactiplantibacillus plantarum	2594	5189	0.68	0.0	87.24%	4610	NZ_OKQP01000068.1		Lactiplantibacillus plantarum strain VHProbi V38 plasmid pAV38, complete sequence	Lactiplantibacillus plantarum	942	2233	0.4	0.0	94.47%	71116	CP092502.1
	Lactiplantibacillus plantarum strain CECT 9435 isolate M9MG6-B2, whole genome shotgun sequence	Lactiplantibacillus plantarum	2594	5189	0.68	0.0	87.24%	4610	NZ_CAADHQ010000067.1		Lactiplantibacillus pentosus strain ZFM222 plasmid unnamed1, complete sequence	Lactiplantibacillus pentosus	939	1827	0.37	0.0	93.57%	84808	CP032655.1
	Lactiplantibacillus plantarum strain P6 plasmid unnamed3, complete sequence	Lactiplantibacillus plantarum	2594	2594	0.68	0.0	87.24%	38366	NZ_CP116402.1		Lactiplantibacillus pentosus strain ZFM94 plasmid unnamed1, complete sequence	Lactiplantibacillus pentosus	939	1827	0.37	0.0	93.57%	84802	CP032660.1
	Lactiplantibacillus plantarum strain KMB_618 NODE_18_length_40706_cov_109.606, whole genome shotgun sequence	Lactiplantibacillus plantarum	2594	5189	0.68	0.0	87.24%	40706	NZ_QMJR01000018.1		Lactiplantibacillus pentosus strain LB-2 plasmid unnamed2, complete sequence	Lactiplantibacillus pentosus	939	939	0.2	0.0	93.57%	48414	CP129657.1
	Lactiplantibacillus sp. ME-2 NODE_63_length_7435_cov_40.868157, whole genome shotgun sequence	Lactiplantibacillus sp. ME-2	2594	2594	0.68	0.0	87.24%	7435	NZ_JAKZEQ010000063.1		Lactiplantibacillus pentosus strain LB-1 plasmid unnamed1, complete sequence	Lactiplantibacillus pentosus	939	939	0.2	0.0	93.57%	48414	CP129543.1
	Lactiplantibacillus plantarum strain LP51 NODE_78_length_4609_cov_13.359661, whole genome shotgun sequence	Lactiplantibacillus plantarum	2594	2594	0.68	0.0	87.24%	4609	NZ_JAIWJO010000078.1		Lactiplantibacillus pentosus strain KW1 plasmid p2, complete sequence	Lactiplantibacillus pentosus	939	1574	0.32	0.0	93.57%	77291	CP099553.1
	Lactiplantibacillus plantarum strain MCC636 NODE_24_length_4433_cov_209.833740, whole genome shotgun sequence	Lactiplantibacillus plantarum	2594	5189	0.68	0.0	87.24%	4513	NZ_WQOE01000020.1		Lactiplantibacillus pentosus strain KZ0310 plasmid pKZ1, complete sequence	Lactiplantibacillus pentosus	939	1574	0.32	0.0	93.57%	77271	CP044246.1
	Lactiplantibacillus plantarum strain B3 plasmid unnamed3, complete sequence	Lactiplantibacillus plantarum	2594	2594	0.68	0.0	87.24%	54783	NZ_CP096858.1		Lactiplantibacillus pentosus strain MS031 plasmid pMS1	Lactiplantibacillus pentosus	939	1574	0.32	0.0	93.57%	77271	CP043672.1
	Lactiplantibacillus plantarum strain RI-510 p1551o2560-06_S6_contig_69, whole genome shotgun sequence	Lactiplantibacillus plantarum	2593	5187	0.68	0.0	87.49%	12681	NZ_MKED01000069.1		Lactobacillus pentosus MP-10 draft genome, annotated contig00051	Lactiplantibacillus pentosus MP-10	939	939	0.2	0.0	93.57%	4178	FR871800.1
	Lactiplantibacillus plantarum strain L75a plasmid unnamed4, complete sequence	Lactiplantibacillus plantarum	2584	3232	0.8	0.0	87.20%	65192	NZ_CP074423.1		Lactiplantibacillus plantarum strain 83-18 plasmid p83-18.2, complete sequence	Lactiplantibacillus plantarum	939	2911	0.47	0.0	94.47%	62644	CP046662.1
	Lactiplantibacillus plantarum strain FCa3L 18, whole genome shotgun sequence	Lactiplantibacillus plantarum	2563	7047	0.89	0.0	86.87%	62904	NZ_JAJSYR010000018.1		Lactiplantibacillus plantarum strain LS/07 plasmid pLS07_1, complete sequence	Lactiplantibacillus plantarum	939	2824	0.47	0.0	94.47%	82193	CP066496.1
	Lactiplantibacillus plantarum strain CIP104448 contig_123, whole genome shotgun sequence	Lactiplantibacillus plantarum	2336	4673	0.63	0.0	86.47%	2130	NZ_JSUW01000123.1		Lactiplantibacillus plantarum strain Lp-6 plasmid p4, complete sequence	Lactiplantibacillus plantarum	938	6007	0.48	0.0	94.31%	104731	CP060187.1
	Lactiplantibacillus plantarum strain E2 plasmid unnamed1, complete sequence	Lactiplantibacillus plantarum	2146	2596	0.68	0.0	87.94%	54805	NZ_CP110243.1		Lactiplantibacillus plantarum strain SRCM100995 plasmid unnamed3, complete sequence	Lactiplantibacillus plantarum	936	936	0.2	0.0	93.55%	54337	CP028278.1
	Lactiplantibacillus plantarum strain CIRM-BIA 2182 NODE_80_length_6083_cov_32.380077, whole genome shotgun sequence	Lactiplantibacillus plantarum	2105	2597	0.68	0.0	86.07%	6181	NZ_RIVY01000075.1		Lactiplantibacillus plantarum strain BDGP2 plasmid pLtBDGP2B, complete sequence	Lactiplantibacillus plantarum	936	1440	0.29	0.0	94.32%	58689	CP023176.1
	Lactiplantibacillus plantarum strain Nizo3893 NODE_88, whole genome shotgun sequence	Lactiplantibacillus plantarum	2088	4177	0.57	0.0	86.07%	2000	NZ_LUXJ01000232.1		Lactiplantibacillus plantarum subsp. plantarum strain TS12 plasmid pLP12-1, complete sequence	Lactiplantibacillus plantarum subsp. plantarum	936	1406	0.29	0.0	94.16%	64103	CP018325.1
	Lactiplantibacillus plantarum strain CIRM-BIA 2113 NODE_168_length_6052_cov_2.000000, whole genome shotgun sequence	Lactiplantibacillus plantarum	2065	2557	0.67	0.0	86.00%	6146	NZ_RIOA01000139.1		Lactiplantibacillus plantarum strain CYLB47 plasmid pCYLB47-1, complete sequence	Lactiplantibacillus plantarum	936	1685	0.34	0.0	94.32%	71871	CP120659.1
	Lactiplantibacillus plantarum strain 49 49_NODE_67, whole genome shotgun sequence	Lactiplantibacillus plantarum	1972	4928	0.66	0.0	85.40%	2591	NZ_QBKW01000067.1		Lactiplantibacillus plantarum strain EM plasmid pEM5, complete sequence	Lactiplantibacillus plantarum	935	4025	0.38	0.0	94.14%	54979	CP037434.1
	Lactiplantibacillus argentoratensis strain DSM 16365 plasmid unnamed2, complete sequence	Lactiplantibacillus argentoratensis	1864	3299	0.8	0.0	85.13%	53470	NZ_CP032753.1		Lactiplantibacillus plantarum strain ST plasmid unnamed1, complete sequence	Lactiplantibacillus plantarum	935	1583	0.32	0.0	93.42%	64531	CP090185.1
											Lactiplantibacillus plantarum strain CACC 558 plasmid p2CACC558, complete sequence	Lactiplantibacillus plantarum	933	1442	0.29	0.0	94.15%	45493	CP048024.1
											Lactiplantibacillus plantarum strain SRCM102737 plasmid unnamed1, complete sequence	Lactiplantibacillus plantarum	933	1447	0.29	0.0	94.15%	65209	CP028262.1
											Lactiplantibacillus plantarum strain SRCM101187 plasmid unnamed1, complete sequence	Lactiplantibacillus plantarum	933	1442	0.29	0.0	94.15%	55898	CP028227.1
											Lactiplantibacillus plantarum strain SRCM101105 plasmid unnamed1, complete sequence	Lactiplantibacillus plantarum	933	1447	0.29	0.0	94.15%	63031	CP028223.1
											Lactiplantibacillus plantarum strain KCCP11226 plasmid pKCCP11226_02, complete sequence	Lactiplantibacillus plantarum	933	3840	0.36	0.0	94.15%	54114	CP046264.1
											Lactiplantibacillus plantarum strain pc-26 plasmid p.pc-2602, complete sequence	Lactiplantibacillus plantarum	933	1442	0.29	0.0	94.15%	60000	CP023303.1
											Lactiplantibacillus plantarum strain IRG1 plasmid pIRG101, complete sequence	Lactiplantibacillus plantarum	933	1442	0.29	0.0	94.15%	70205	CP025691.1
											Lactiplantibacillus plantarum strain KACC 92189 plasmid unnamed2	Lactiplantibacillus plantarum	933	1442	0.29	0.0	94.15%	74727	CP024060.1
											Lactiplantibacillus plantarum strain SRCM103357 plasmid unnamed3	Lactiplantibacillus plantarum	933	1960	0.29	0.0	94.15%	80255	CP035146.1
											Lactiplantibacillus plantarum subsp. plantarum strain CGMCC 1.557 plasmid pLp1, complete sequence	Lactiplantibacillus plantarum subsp. plantarum	933	1447	0.29	0.0	94.15%	67395	CP016271.1
											Lactiplantibacillus plantarum strain SRCM102022 plasmid pPL2022-1, complete sequence	Lactiplantibacillus plantarum	933	1447	0.29	0.0	94.15%	65490	CP021502.1
											Lactiplantibacillus plantarum strain MF1298 plasmid pMF1298-1, complete sequence	Lactiplantibacillus plantarum	933	2023	0.36	0.0	94.15%	63114	CP013150.1
											Lactiplantibacillus plantarum strain HOM3201 plasmid p1, complete sequence	Lactiplantibacillus plantarum	933	1442	0.29	0.0	94.15%	92367	CP123762.1
											Lactiplantibacillus plantarum strain MY04 plasmid unnamed5, complete sequence	Lactiplantibacillus plantarum	933	1447	0.29	0.0	94.15%	51866	CP122971.1
											Lactiplantibacillus plantarum strain WLPL01 plasmid unnamed2, complete sequence	Lactiplantibacillus plantarum	933	1931	0.36	0.0	94.15%	38441	CP122976.1
											Lactiplantibacillus plantarum strain JB-1 plasmid p1, complete sequence	Lactiplantibacillus plantarum	933	1791	0.36	0.0	94.15%	52665	CP097176.1
											Lactiplantibacillus plantarum strain L75a plasmid unnamed3, complete sequence	Lactiplantibacillus plantarum	933	1927	0.36	0.0	94.15%	48520	CP074422.1
											Lactiplantibacillus plantarum strain AR195 plasmid unnamed1, complete sequence	Lactiplantibacillus plantarum	933	1442	0.29	0.0	94.15%	63910	CP071450.1
											Lactobacillus plantarum SN13T plasmid pSN13T-1 DNA, complete genome	Lactiplantibacillus plantarum	931	1571	0.31	0.0	94.15%	72292	AP019816.1
											Lactobacillus plantarum 16 plasmid Lp16H, complete sequence	Lactiplantibacillus plantarum 16	930	2338	0.45	0.0	94.13%	74078	CP006041.1
											Lactiplantibacillus pentosus strain MS031 plasmid pMS3	Lactiplantibacillus pentosus	929	929	0.19	0.0	93.98%	37341	CP043674.1
											Lactiplantibacillus pentosus strain 9D3 plasmid pLPE-70K, complete sequence	Lactiplantibacillus pentosus	926	926	0.2	0.0	93.08%	71848	CP077103.1
											Lactiplantibacillus plantarum strain E2 plasmid unnamed2, complete sequence	Lactiplantibacillus plantarum	924	1922	0.36	0.0	93.82%	54723	CP110244.1
											Lactiplantibacillus pentosus strain KZ0310 plasmid pKZ5, complete sequence	Lactiplantibacillus pentosus	920	920	0.19	0.0	93.66%	37341	CP044250.1
											Lactiplantibacillus plantarum strain SRCM100995 plasmid unnamed1, complete sequence	Lactiplantibacillus plantarum	911	1420	0.29	0.0	94.03%	63193	CP028276.1
											Lactobacillus plantarum strain DF plasmid unnamed2, complete sequence	Lactiplantibacillus plantarum	911	1823	0.2	0.0	92.78%	83144	CP013755.1
											Lactobacillus plantarum strain KP plasmid unnamed2, complete sequence	Lactiplantibacillus plantarum	911	911	0.2	0.0	92.78%	78406	CP013751.1
											Lactiplantibacillus plantarum strain MNCW_1 plasmid p1, complete sequence	Lactiplantibacillus plantarum	911	1826	0.38	0.0	92.78%	77243	CP073267.1
											Lactiplantibacillus plantarum strain P9 plasmid unnamed3, complete sequence	Lactiplantibacillus plantarum	909	1165	0.25	0.0	93.32%	26649	CP058678.1
											Lactiplantibacillus plantarum strain SRCM103361 plasmid unnamed1	Lactiplantibacillus plantarum	907	2705	0.42	0.0	93.31%	105263	CP035148.1
											Lactiplantibacillus plantarum AWA2013 plasmid pAWA2013_4 DNA, complete genome	Lactiplantibacillus plantarum	905	1166	0.25	0.0	93.32%	29756	AP028150.1
											Lactiplantibacillus plantarum strain SRCM101167 plasmid unnamed1, complete sequence	Lactiplantibacillus plantarum	901	1943	0.39	0.0	93.14%	60072	CP028335.1
											Lactiplantibacillus plantarum strain CXG9 plasmid unnamed, complete sequence	Lactiplantibacillus plantarum	901	1401	0.29	0.0	93.14%	119384	CP069169.1
											Lactiplantibacillus plantarum strain KLDS1.0386 plasmid p1, complete sequence	Lactiplantibacillus plantarum	899	1484	0.34	0.0	93.17%	78020	CP071893.1
											Lactiplantibacillus plantarum strain LQ80 plasmid pLQ801, complete sequence	Lactiplantibacillus plantarum	896	1396	0.29	0.0	92.97%	92191	CP028978.1
											Lactobacillus plantarum strain DF plasmid unnamed1, complete sequence	Lactiplantibacillus plantarum	896	1401	0.29	0.0	92.97%	127132	CP013754.1
											Lactobacillus plantarum strain KP plasmid unnamed1, complete sequence	Lactiplantibacillus plantarum	896	1401	0.29	0.0	92.97%	127346	CP013750.1
											Lactiplantibacillus plantarum strain ST plasmid unnamed7, complete sequence	Lactiplantibacillus plantarum	896	1153	0.25	0.0	93.00%	31691	CP090191.1
											Lactiplantibacillus plantarum strain SRCM101518 plasmid unnamed2, complete sequence	Lactiplantibacillus plantarum	887	1538	0.31	0.0	92.67%	41133	CP028243.1
											Lactiplantibacillus plantarum strain EM plasmid pEM4, complete sequence	Lactiplantibacillus plantarum	887	1804	0.37	0.0	92.67%	54065	CP037433.1
>NODE_12_length_3042_cov_465.764250	Lactiplantibacillus plantarum strain L125 scaffold48_size6064, whole genome shotgun sequence	Lactiplantibacillus plantarum	4367	8883	0.79	0.0	100.00%	6064	NZ_JAIGOE010000048.1	>NODE_12_length_3042_cov_465.764250	Lactiplantibacillus plantarum strain CM3 chromosome	Lactiplantibacillus plantarum	960	1640	0.3	0.0	100.00%	3482357	CP129565.1
	Lactiplantibacillus plantarum strain FUA3590 1622, whole genome shotgun sequence	Lactiplantibacillus plantarum	1788	3576	0.33	0.0	98.07%	7668	NZ_SMZG01000111.1		Lactiplantibacillus plantarum strain LQ80 plasmid pLQ805, complete sequence	Lactiplantibacillus plantarum	956	1110	0.21	0.0	99.81%	10218	CP028982.1
	Limosilactobacillus fermentum strain FUA3589 1802, whole genome shotgun sequence	Limosilactobacillus fermentum	1788	1788	0.33	0.0	98.07%	1967	NZ_SMZH01000108.1		Lactiplantibacillus plantarum strain LL441 plasmid pLL441-1, complete sequence	Lactiplantibacillus plantarum	939	2354	0.31	0.0	99.43%	55314	CP114875.1
	Lacticaseibacillus paracasei strain FAM18110 FAM18110_scaffold_0165, whole genome shotgun sequence	Lacticaseibacillus paracasei	1726	1726	0.34	0.0	95.95%	3655	NZ_LKFH01000165.1		Lactiplantibacillus plantarum strain MWLp-12 plasmid pMWLp-12E, complete sequence	Lactiplantibacillus plantarum	918	1416	0.26	0.0	98.67%	8184	CP116754.1
	Lactiplantibacillus plantarum strain CM3 chromosome	Lactiplantibacillus plantarum	960	1640	0.3	0.0	100.00%	3482357	NZ_CP129565.1		Lactiplantibacillus plantarum strain WLPL01 plasmid unnamed3, complete sequence	Lactiplantibacillus plantarum	917	1403	0.26	0.0	98.48%	10749	CP122977.1
	Lactiplantibacillus plantarum strain CIRM-BIA 2114 NODE_46_length_8801_cov_123.716057, whole genome shotgun sequence	Lactiplantibacillus plantarum	960	960	0.17	0.0	100.00%	8899	NZ_RIOC01000045.1		Lactiplantibacillus plantarum strain VHProbi V38 plasmid pDV38, complete sequence	Lactiplantibacillus plantarum	911	1535	0.29	0.0	97.93%	9036	CP092505.1
	Lactiplantibacillus plantarum strain P5 contig00022, whole genome shotgun sequence	Lactiplantibacillus plantarum	960	2733	0.26	0.0	100.00%	9325	NZ_SDQY01000022.1		Lactiplantibacillus plantarum strain IRG1 plasmid pIRG105, complete sequence	Lactiplantibacillus plantarum	904	1398	0.26	0.0	98.10%	6512	CP025695.1
	Lactiplantibacillus plantarum strain LQ80 plasmid pLQ805, complete sequence	Lactiplantibacillus plantarum	956	2220	0.21	0.0	99.81%	10218	NZ_CP028982.1		Lactobacillus backii strain TMW 1.1992 plasmid pL11992-4, complete sequence	Loigolactobacillus backii	904	1438	0.31	0.0	98.10%	33159	CP014894.1
	Lactiplantibacillus plantarum strain LL441 LPLL000046, whole genome shotgun sequence	Lactiplantibacillus plantarum	939	2028	0.17	0.0	99.43%	2037	NZ_LWKN01000046.1		Pediococcus acidilactici strain MTCC5101 plasmid pCP289	Pediococcus acidilactici	894	1384	0.26	0.0	97.54%	9205	KY886451.1
	Lactiplantibacillus plantarum strain LL441 plasmid pLL441-1, complete sequence	Lactiplantibacillus plantarum	939	2354	0.31	0.0	99.43%	55314	NZ_CP114875.1		Pediococcus acidilactici H plasmid pSMB74, complete sequence	Pediococcus acidilactici	894	1384	0.26	0.0	97.54%	8971	U02482.2
	Pediococcus acidilactici strain FAM19852 FAM19852_scf0032, whole genome shotgun sequence	Pediococcus acidilactici	927	1493	0.26	0.0	99.05%	9371	NZ_WENG01000032.1		Pediococcus acidilactici bacteriocin operon genes, complete cds	Pediococcus acidilactici	894	960	0.17	0.0	97.54%	5595	M83924.1
	Lactiplantibacillus plantarum strain CECT 9492 isolate Q823, CRL 2019, whole genome shotgun sequence	Lactiplantibacillus plantarum	925	3138	0.3	0.0	98.32%	21098	NZ_CAADET010000022.1		Lactiplantibacillus plantarum strain 83-18 plasmid p83-18.7, complete sequence	Lactiplantibacillus plantarum	890	1670	0.31	0.0	97.35%	8486	CP046667.1
	Lactiplantibacillus plantarum strain CECT 9571 isolate 9492-B2, whole genome shotgun sequence	Lactiplantibacillus plantarum	925	3138	0.3	0.0	98.32%	21098	NZ_CAADEU010000021.1		Lactiplantibacillus plantarum strain VHProbi V38 plasmid pEV38, complete sequence	Lactiplantibacillus plantarum	890	1369	0.25	0.0	98.44%	8624	CP092506.1
	Lactiplantibacillus plantarum strain FCQNA34M6 Scaffold49, whole genome shotgun sequence	Lactiplantibacillus plantarum	924	2304	0.43	0.0	98.50%	12293	NZ_VFDX01000049.1		Lactiplantibacillus plantarum strain MF1298 plasmid pMF1298-8, complete sequence	Lactiplantibacillus plantarum	889	1682	0.31	0.0	97.52%	10848	CP013158.2
	Lactiplantibacillus plantarum strain Dm-2019-33 scaffold22_size16944, whole genome shotgun sequence	Lactiplantibacillus plantarum	924	5875	0.43	0.0	98.50%	16944	NZ_JAERKM010000022.1		Lactiplantibacillus plantarum subsp. plantarum strain G1 plasmid p2, complete sequence	Lactiplantibacillus plantarum subsp. plantarum	886	1369	0.26	0.0	97.34%	5669	CP053914.1
	Lactiplantibacillus plantarum strain ATCC 5870 scaffold10_size8580, whole genome shotgun sequence	Lactiplantibacillus plantarum	920	3105	0.29	0.0	98.31%	8580	NZ_JACBNJ010000010.1		Lactiplantibacillus plantarum strain BRD_L15 plasmid unnamed2, complete sequence	Lactiplantibacillus plantarum	886	1369	0.26	0.0	97.34%	5669	CP110801.1
	Lactiplantibacillus plantarum strain CIP104448 contig_98, whole genome shotgun sequence	Lactiplantibacillus plantarum	920	1972	0.17	0.0	98.31%	4343	NZ_JSUW01000098.1		Levilactobacillus brevis strain UCCLBBS449 plasmid pUCCLBBS449_E, complete sequence	Levilactobacillus brevis	885	1414	0.26	0.0	97.16%	9795	CP031203.1
	Lactiplantibacillus plantarum strain DS13_9 DS13_9_12_length_8606_cov_234.591629, whole genome shotgun sequence	Lactiplantibacillus plantarum	920	3105	0.29	0.0	98.31%	8606	NZ_QAZS01000012.1		Loigolactobacillus backii strain TMW 1.2002 plasmid pL12002-3, complete sequence	Loigolactobacillus backii	885	1415	0.26	0.0	97.16%	11878	CP014902.1
	Lactiplantibacillus plantarum strain DS8_9 DS8_9_11_length_8656_cov_252.075624, whole genome shotgun sequence	Lactiplantibacillus plantarum	920	3105	0.29	0.0	98.31%	8656	NZ_QAZQ01000011.1		Loigolactobacillus backii strain TMW 1.1989 plasmid pL11989-3, complete sequence	Loigolactobacillus backii	885	1415	0.26	0.0	97.16%	11878	CP014876.1
	Lactiplantibacillus plantarum strain Nizo3893 NODE_44, whole genome shotgun sequence	Lactiplantibacillus plantarum	920	4603	0.43	0.0	98.31%	9297	NZ_LUXJ01000069.1		Lactobacillus plantarum strain C410L1 plasmid unnamed5, complete sequence	Lactiplantibacillus plantarum	884	6164	0.43	0.0	97.18%	56791	CP017959.1
	Lactiplantibacillus plantarum strain MWLp-12 plasmid pMWLp-12E, complete sequence	Lactiplantibacillus plantarum	918	1416	0.26	0.0	98.67%	8184	NZ_CP116754.1		Lactiplantibacillus pentosus strain KW2 plasmid p1, complete sequence	Lactiplantibacillus pentosus	884	3687	0.32	0.0	97.33%	52982	CP099559.1
	Pediococcus pentosaceus strain DRD-48 Scaffold_2, whole genome shotgun sequence	Pediococcus pentosaceus	918	1782	0.24	0.0	98.67%	13085	NZ_JAMRWV010000002.1		Lactiplantibacillus plantarum strain EM plasmid pEM9, complete sequence	Lactiplantibacillus plantarum	884	1450	0.25	0.0	98.24%	5036	CP037438.1
	Lactiplantibacillus plantarum strain CIRM-BIA 2110 NODE_64_length_1015_cov_2.000000, whole genome shotgun sequence	Lactiplantibacillus plantarum	917	983	0.17	0.0	97.78%	1109	NZ_RIOM01000058.1		Loigolactobacillus backii strain TMW 1.1991 plasmid pL11991-5, complete sequence	Loigolactobacillus backii	883	1415	0.28	0.0	97.33%	34047	CP014886.1
	Lactiplantibacillus plantarum strain WLPL01 plasmid unnamed3, complete sequence	Lactiplantibacillus plantarum	917	1403	0.26	0.0	98.48%	10749	NZ_CP122977.1		Lactobacillus brevis BSO 464 plasmid pLb464-1, complete sequence	Levilactobacillus brevis BSO 464	881	1317	0.26	0.0	96.97%	15324	CP005978.1
	Lactiplantibacillus sp. ME-2 NODE_64_length_7280_cov_83.510450, whole genome shotgun sequence	Lactiplantibacillus sp. ME-2	916	1683	0.31	0.0	98.67%	7280	NZ_JAKZEQ010000064.1		Pediococcus damnosus strain TMW 2.1532 plasmid pL21532-1, complete sequence	Pediococcus damnosus	879	1432	0.26	0.0	97.32%	11689	CP012270.1
	Pediococcus pentosaceus strain AM65-14MHA AM65-14MHA.Scaf13, whole genome shotgun sequence	Pediococcus pentosaceus	913	1410	0.26	0.0	98.48%	8709	NZ_JAQEGA010000013.1		Lactiplantibacillus plantarum strain SRCM101222 plasmid unnamed5, complete sequence	Lactiplantibacillus plantarum	877	1760	0.31	0.0	96.96%	18589	CP028234.1
	Pediococcus pentosaceus strain OF20-14A OF20-14A.Scaf16, whole genome shotgun sequence	Pediococcus pentosaceus	913	1410	0.26	0.0	98.48%	8709	NZ_JAQEWD010000016.1		Loigolactobacillus backii strain TMW 1.2002 plasmid pL12002-6, complete sequence	Loigolactobacillus backii	877	1374	0.26	0.0	96.96%	12076	CP014905.1
	Lactiplantibacillus plantarum strain VHProbi V38 plasmid pDV38, complete sequence	Lactiplantibacillus plantarum	911	3071	0.29	0.0	97.93%	9036	NZ_CP092505.1		Loigolactobacillus backii strain TMW 1.1989 plasmid pL11989-6, complete sequence	Loigolactobacillus backii	877	1374	0.26	0.0	96.96%	12076	CP014879.1
	Loigolactobacillus backii strain TMW 1.1992 plasmid pL11992-4, complete sequence	Loigolactobacillus backii	904	1438	0.31	0.0	98.10%	33159	NZ_CP014894.1		Pediococcus damnosus strain TMW 2.1535 plasmid pL21535-1, complete sequence	Pediococcus damnosus	877	1394	0.26	0.0	96.96%	21309	CP012289.1
	Lactiplantibacillus pentosus strain O11 NODE_38_length_9116_cov_450.102334, whole genome shotgun sequence	Lactiplantibacillus pentosus	904	1383	0.26	0.0	98.10%	9116	NZ_JALBYL010000038.1		Lactiplantibacillus plantarum strain LPgoji plasmid unnamed, complete sequence	Lactiplantibacillus plantarum	877	1428	0.26	0.0	96.96%	7192	CP096854.1
	Lactiplantibacillus plantarum strain IRG1 plasmid pIRG105, complete sequence	Lactiplantibacillus plantarum	904	2797	0.26	0.0	98.10%	6512	NZ_CP025695.1		Lactiplantibacillus plantarum strain MGEL20154 plasmid pMGEL21054, complete sequence	Lactiplantibacillus plantarum	877	1428	0.26	0.0	96.96%	7221	CP104754.1
	Lactiplantibacillus pentosus strain IG11 NODE_16_length_4765_cov_1853.773926, whole genome shotgun sequence	Lactiplantibacillus pentosus	904	1383	0.26	0.0	98.10%	4855	NZ_RDCI01000014.1		Lactiplantibacillus plantarum strain DSM 20174 plasmid p256, complete sequence	Lactiplantibacillus plantarum	877	1424	0.26	0.0	96.96%	7218	CP039122.1
	Lactiplantibacillus pentosus strain IG8 NODE_39_length_4765_cov_1820.508057, whole genome shotgun sequence	Lactiplantibacillus pentosus	904	1383	0.26	0.0	98.10%	4855	NZ_RDCL01000029.1		Lactobacillus plantarum plasmid pLF1 putative integrase/recombinase, ISLP1 transposase, and cold shock protein genes, complete cds	Lactiplantibacillus plantarum	877	1428	0.26	0.0	96.96%	7072	AF508808.1
	Lactiplantibacillus pentosus strain IG9 NODE_3_length_4765_cov_1745.283081, whole genome shotgun sequence	Lactiplantibacillus pentosus	904	1383	0.26	0.0	98.10%	4855	NZ_RDCK01000003.1		Lactobacillus plantarum p256 plasmid	Lactiplantibacillus plantarum	877	1428	0.26	0.0	96.96%	7222	AJ628941.1
	Lactiplantibacillus pentosus strain IG12 NODE_6_length_4765_cov_2122.084473, whole genome shotgun sequence	Lactiplantibacillus pentosus	904	1383	0.26	0.0	98.10%	4855	NZ_RDCH01000006.1		Lactiplantibacillus plantarum strain ZW5 plasmid pZW5B, complete sequence	Lactiplantibacillus plantarum	876	3436	0.31	0.0	96.78%	40831	CP086414.1
	Lactiplantibacillus pentosus strain O17 NODE_32_length_9498_cov_2230.719881, whole genome shotgun sequence	Lactiplantibacillus pentosus	904	1383	0.26	0.0	98.10%	9498	NZ_JAHLCJ010000032.1		Lactiplantibacillus plantarum strain J26 plasmid pJ26p1, complete sequence	Lactiplantibacillus plantarum	875	1390	0.26	0.0	96.96%	83889	CP033617.1
	Lactiplantibacillus plantarum strain RI-012 20150702.X-R12_S3_R1_001_(paired)_contig_53, whole genome shotgun sequence	Lactiplantibacillus plantarum	903	3478	0.31	0.0	97.92%	7086	NZ_MJHD01000053.1		Lactobacillus acidipiscis strain ACA-DC 1533 genome assembly, chromosome: I	Ligilactobacillus acidipiscis	875	1370	0.26	0.0	97.13%	2607423	LT630287.1
	Lactiplantibacillus plantarum strain Nizo3400 NODE_63, whole genome shotgun sequence	Lactiplantibacillus plantarum	903	3478	0.31	0.0	97.92%	6560	NZ_LUXH01000007.1		Pediococcus damnosus strain TMW 2.1534 plasmid pL21534-1, complete sequence	Pediococcus damnosus	875	1423	0.26	0.0	97.13%	11687	CP012284.1
	Lactiplantibacillus plantarum strain BGPKM22 NODE_47_length_5804_cov_5.913335, whole genome shotgun sequence	Lactiplantibacillus plantarum	900	1466	0.26	0.0	97.91%	5804	NZ_JAUKVK010000047.1		Pediococcus damnosus strain TMW 2.1532 plasmid pL21532-2, complete sequence	Pediococcus damnosus	875	1423	0.26	0.0	97.13%	17502	CP012271.1
	Lactiplantibacillus plantarum strain CIRM-BIA 2114 NODE_61_length_1088_cov_146.613052, whole genome shotgun sequence	Lactiplantibacillus plantarum	900	963	0.17	0.0	97.91%	1186	NZ_RIOC01000058.1		Pediococcus damnosus strain TMW 2.1533 plasmid pL21533-2, complete sequence	Pediococcus damnosus	873	1389	0.26	0.0	96.77%	19671	CP012277.1
	Lactiplantibacillus plantarum strain Lbio28 NODE_48_length_6634_cov_60.5755, whole genome shotgun sequence	Lactiplantibacillus plantarum	900	2914	0.26	0.0	97.91%	6634	NZ_JABEEX010000048.1		Lactobacillus plantarum strain HFC8 plasmid pMK04, complete sequence	Lactiplantibacillus plantarum	873	2267	0.22	0.0	96.77%	46011	CP012652.1
	Lactiplantibacillus plantarum strain Lbio1 NODE_47_length_6634_cov_108.007, whole genome shotgun sequence	Lactiplantibacillus plantarum	900	2914	0.26	0.0	97.91%	6634	NZ_JABEEV010000047.1		Furfurilactobacillus rossiae strain L1 plasmid LROSL1_p6, complete sequence	Furfurilactobacillus rossiae	871	1399	0.26	0.0	96.76%	8266	CP040585.1
	Pediococcus pentosaceus strain FAM 24213 FAM24213-i1-1_scf20, whole genome shotgun sequence	Pediococcus pentosaceus	900	1461	0.26	0.0	97.91%	8357	NZ_JADOFM010000020.1		Lactobacillus lindneri plasmid pRH20690 horA homolog gene for multidrug transporter HorA homolog, complete cds	Fructilactobacillus lindneri	869	1388	0.26	0.0	96.76%	13022	AB167898.1
	Lactiplantibacillus paraplantarum strain Lp109 109_contig49, whole genome shotgun sequence	Lactiplantibacillus paraplantarum	897	1283	0.26	0.0	97.37%	4914	NZ_MECY01000053.1		Lactiplantibacillus pentosus strain KZ0310 plasmid pKZ8, complete sequence	Lactiplantibacillus pentosus	868	1354	0.26	0.0	96.58%	7826	CP044253.1
	Latilactobacillus curvatus isolate MGYG-HGUT-00020, whole genome shotgun sequence	Latilactobacillus curvatus	897	1371	0.26	0.0	97.72%	13488	NZ_CABIVZ010000044.1		Lactiplantibacillus pentosus strain MS031 plasmid pMS7	Lactiplantibacillus pentosus	868	1354	0.26	0.0	96.58%	7826	CP043678.1
	Companilactobacillus zhongbaensis strain M1575 contig49, whole genome shotgun sequence	Companilactobacillus zhongbaensis	895	1254	0.24	0.0	97.72%	1735	NZ_RHOM01000049.1		Lactobacillus backii strain TMW 1.1988 plasmid L11988-6, complete sequence	Loigolactobacillus backii	867	1296	0.26	0.0	96.40%	10507	CP014630.1
	Lactiplantibacillus plantarum strain KR19 NODE_79_length_10663_cov_1402.314566, whole genome shotgun sequence	Lactiplantibacillus plantarum	895	1428	0.26	0.0	97.72%	10685	NZ_JAJEUJ010000045.1		Levilactobacillus brevis strain UCCLBBS124 plasmid pUCCLBBS124_B, complete sequence	Levilactobacillus brevis	866	1412	0.26	0.0	96.39%	23078	CP031171.1
	Lactiplantibacillus plantarum strain MC19 NODE_77_length_10737_cov_4777.854972, whole genome shotgun sequence	Lactiplantibacillus plantarum	895	1428	0.26	0.0	97.72%	10737	NZ_JAJEUD010000042.1		Lactiplantibacillus plantarum strain SHY 21-2 plasmid p2, complete sequence	Lactiplantibacillus plantarum	865	1397	0.26	0.0	96.58%	68317	CP066549.1
	Loigolactobacillus backii strain L101 Scaffold_4_LbackL101, whole genome shotgun sequence	Loigolactobacillus backii	895	2919	0.26	0.0	97.72%	123150	NZ_NAET01000004.1		Lactobacillus plantarum strain CAUH2 plasmid pCAUH202, complete sequence	Lactiplantibacillus plantarum	864	1314	0.27	0.0	94.42%	6391	CP015128.2
	Loigolactobacillus backii strain JCM 18665 contig73, whole genome shotgun sequence	Loigolactobacillus backii	895	1333	0.26	0.0	97.72%	8500	NZ_RHNQ01000073.1		Lactiplantibacillus plantarum strain SPC-SNU-72-1 plasmid pPLAN223, complete sequence	Lactiplantibacillus plantarum	864	1907	0.32	0.0	96.39%	22390	CP121259.1
	Lactiplantibacillus plantarum strain P5 contig00024, whole genome shotgun sequence	Lactiplantibacillus plantarum	895	2857	0.26	0.0	97.72%	7454	NZ_SDQY01000024.1		Lactiplantibacillus plantarum strain CYLB47 plasmid pCYLB47-10, complete sequence	Lactiplantibacillus plantarum	864	2804	0.26	0.0	96.39%	13677	CP120667.1
	Loigolactobacillus backii strain L101 scaffold57.1, whole genome shotgun sequence	Loigolactobacillus backii	895	1429	0.31	0.0	97.72%	34173	NZ_LGIZ01000057.1		Lactiplantibacillus plantarum 2025 plasmid LP2025_8, complete sequence	Lactiplantibacillus plantarum 2025	864	1365	0.26	0.0	96.39%	11537	CP076832.1
	Lactiplantibacillus paraplantarum DSM 10667 Scaffold97, whole genome shotgun sequence	Lactiplantibacillus paraplantarum DSM 10667	894	969	0.17	0.0	97.54%	2116	NZ_AZEO01000097.1		Lactiplantibacillus plantarum strain PC518 plasmid unnamed9, complete sequence	Lactiplantibacillus plantarum	864	1401	0.26	0.0	96.39%	6843	CP066826.1
	Lactiplantibacillus paraplantarum strain NBRC 107151 sequence120, whole genome shotgun sequence	Lactiplantibacillus paraplantarum	894	969	0.17	0.0	97.54%	1764	NZ_BJZG01000120.1		Lactobacillus lindneri strain TMW 1.481 plasmid pL1481-1, complete sequence	Fructilactobacillus lindneri	861	1380	0.26	0.0	96.55%	14963	CP014908.1
	Pediococcus acidilactici strain R91 contig00012, whole genome shotgun sequence	Pediococcus acidilactici	894	1384	0.26	0.0	97.54%	9090	NZ_VCYC01000012.1		Lactiplantibacillus plantarum strain ZFM9 plasmid unnamed5, complete sequence	Lactiplantibacillus plantarum	859	1646	0.3	0.0	96.20%	21962	CP032647.1
	Pediococcus acidilactici isolate IM1475 NODE_13_length_9090_cov_790.345755, whole genome shotgun sequence	Pediococcus acidilactici	894	1384	0.26	0.0	97.54%	9090	NZ_CAKMCM010000013.1		Lactiplantibacillus plantarum strain ZFM55 plasmid unnamed3, complete sequence	Lactiplantibacillus plantarum	859	3289	0.3	0.0	96.20%	43920	CP032362.1
	Pediococcus acidilactici strain 40J Contig_24, whole genome shotgun sequence	Pediococcus acidilactici	894	1384	0.26	0.0	97.54%	9090	NZ_JAECZQ010000024.1		Lactiplantibacillus plantarum strain ZFM518 plasmid unnamed1, complete sequence	Lactiplantibacillus plantarum	859	1646	0.3	0.0	96.20%	21959	CP120967.1
	Pediococcus acidilactici strain J1101004st1_H2_J1101004_170508 NODE_13_length_8600_cov_834.409, whole genome shotgun sequence	Pediococcus acidilactici	894	960	0.17	0.0	97.54%	8600	NZ_JAQMNL010000013.1		Levilactobacillus brevis strain PL102 plasmid pPUL102_5, complete sequence	Levilactobacillus brevis	859	1336	0.26	0.0	96.20%	11390	CP103396.1
	Pediococcus acidilactici strain J1101004_170508_C3 NODE_13_length_8600_cov_735.548, whole genome shotgun sequence	Pediococcus acidilactici	894	960	0.17	0.0	97.54%	8600	NZ_JADNOE010000013.1		Companilactobacillus futsaii strain CQ16Z11 plasmid unnamed3, complete sequence	Companilactobacillus futsaii	859	1277	0.26	0.0	96.20%	8881	CP064863.1
	Pediococcus acidilactici strain L-14 NODE_10_length_9090_cov_137.613969, whole genome shotgun sequence	Pediococcus acidilactici	894	1384	0.26	0.0	97.54%	9090	NZ_JAPFQU010000010.1		Pediococcus acidilactici strain HN9 plasmid pHN9-2, complete sequence	Pediococcus acidilactici	859	2673	0.26	0.0	96.20%	30711	CP061717.1
	Pediococcus acidilactici strain ST31BZ NODE_1_length_9090_cov_209.099186_plasmidST31BZ_2, whole genome shotgun sequence	Pediococcus acidilactici	894	1384	0.26	0.0	97.54%	9090	NZ_JAHDAT010000021.1		Lactiplantibacillus plantarum strain 41P plasmid pLP41P-4	Lactiplantibacillus plantarum	858	1582	0.31	0.0	96.02%	5031	CP075334.1
	Pediococcus acidilactici strain L2-A NODE_12_length_9090_cov_560.177396, whole genome shotgun sequence	Pediococcus acidilactici	894	1384	0.26	0.0	97.54%	9090	NZ_SCHZ01000012.1		Lactobacillus plantarum strain RI-113 plasmid pRI113_1, complete sequence	Lactiplantibacillus plantarum	857	1363	0.25	0.0	97.25%	51784	CP017407.1
	Pediococcus acidilactici strain L8-A NODE_12_length_9090_cov_278.000669, whole genome shotgun sequence	Pediococcus acidilactici	894	1384	0.26	0.0	97.54%	9090	NZ_SCHS01000012.1		Lactiplantibacillus paraplantarum strain CK401 plasmid pCK401C, complete sequence	Lactiplantibacillus paraplantarum	855	1330	0.25	0.0	97.06%	12380	CP053340.1
	Pediococcus acidilactici strain L3-A NODE_9_length_9090_cov_263.563316, whole genome shotgun sequence	Pediococcus acidilactici	894	1384	0.26	0.0	97.54%	9090	NZ_SCHX01000009.1		Liquorilactobacillus mali strain LM596 plasmid unnamed1, complete sequence	Liquorilactobacillus mali	853	1336	0.26	0.0	96.00%	60578	CP045036.1
	Pediococcus acidilactici strain ST6 NODE_12_length_9031_cov_1476.831025, whole genome shotgun sequence	Pediococcus acidilactici	894	1384	0.26	0.0	97.54%	9031	NZ_JASTSN010000012.1		Lactiplantibacillus plantarum strain GK502 plasmid unnamed	Lactiplantibacillus plantarum	853	1533	0.31	0.0	96.00%	10222	CP102363.1
	Lactiplantibacillus plantarum strain CIRM-BIA 855 NODE_23_length_7899_cov_128.850357, whole genome shotgun sequence	Lactiplantibacillus plantarum	891	1425	0.25	0.0	98.63%	7993	NZ_RIOL01000020.1		Lactiplantibacillus plantarum strain VHProbi V22 plasmid pBV22, complete sequence	Lactiplantibacillus plantarum	853	1761	0.26	0.0	97.06%	19020	CP095388.1
	Pediococcus pentosaceus strain FAM17622 FAM17622_scf0025, whole genome shotgun sequence	Pediococcus pentosaceus	891	1460	0.26	0.0	97.53%	8311	NZ_WEOA01000025.1		Lactobacillus sp. CBA3605 plasmid pCBA3605-3, complete sequence	Lactobacillus sp. CBA3605	850	1319	0.26	0.0	95.82%	9970	CP027193.1
	Lactiplantibacillus plantarum strain FH3 DDODPIEF_62, whole genome shotgun sequence	Lactiplantibacillus plantarum	891	2869	0.25	0.0	98.63%	8186	NZ_WKFD01000062.1		Lactobacillus paracollinoides strain TMW 1.1994 plasmid pL11994-1, complete sequence	Secundilactobacillus paracollinoides	850	1513	0.26	0.0	95.82%	45958	CP014916.1
	Lactiplantibacillus plantarum strain Lbio14 NODE_51_length_6634_cov_84.4381, whole genome shotgun sequence	Lactiplantibacillus plantarum	891	2896	0.26	0.0	97.53%	6634	NZ_JABEEW010000051.1		Lactobacillus plantarum strain LZ206 plasmid LZ206p1, complete sequence	Lactiplantibacillus plantarum	850	1279	0.26	0.0	95.82%	6111	CP015968.1
	Lactiplantibacillus plantarum strain CIP104448 contig_103, whole genome shotgun sequence	Lactiplantibacillus plantarum	891	1782	0.17	0.0	97.53%	3577	NZ_JSUW01000103.1		Lactiplantibacillus plantarum strain MY04 plasmid unnamed1, complete sequence	Lactiplantibacillus plantarum	850	1589	0.31	0.0	95.82%	16808	CP122967.1
	Lactiplantibacillus plantarum strain S2.13 Scaffold46_1, whole genome shotgun sequence	Lactiplantibacillus plantarum	891	1448	0.26	0.0	97.53%	6634	NZ_JANEZJ010000046.1		Lactiplantibacillus plantarum strain VHProbi P06 plasmid pPF, complete sequence	Lactiplantibacillus plantarum	850	1283	0.26	0.0	95.82%	14030	CP104090.1
	Ligilactobacillus salivarius strain CCuG47826 CCuG47826_contig_29, whole genome shotgun sequence	Ligilactobacillus salivarius	891	1457	0.26	0.0	97.53%	13598	NZ_NBEO01000029.1		Lactiplantibacillus plantarum strain KLDS1.0386 plasmid p6, complete sequence	Lactiplantibacillus plantarum	849	1546	0.31	0.0	95.64%	11055	CP071898.1
	Liquorilactobacillus mali strain UCMA16447 Scaffold29, whole genome shotgun sequence	Liquorilactobacillus mali	890	1420	0.26	0.0	97.35%	7867	NZ_JAHBBV010000029.1		Secundilactobacillus paracollinoides strain TMW 1.1995 plasmid pL11995-1, complete sequence	Secundilactobacillus paracollinoides	848	1351	0.26	0.0	95.83%	38125	CP014925.1
	Lactiplantibacillus plantarum strain 83-18 plasmid p83-18.7, complete sequence	Lactiplantibacillus plantarum	890	3341	0.31	0.0	97.35%	8486	NZ_CP046667.1		Lactobacillus paracollinoides strain TMW 1.1994 plasmid pL11994-8 sequence	Secundilactobacillus paracollinoides	847	1350	0.26	0.0	95.83%	13546	CP014923.1
	Lactiplantibacillus plantarum strain VHProbi V38 plasmid pEV38, complete sequence	Lactiplantibacillus plantarum	890	2738	0.25	0.0	98.44%	8624	NZ_CP092506.1		Lactiplantibacillus plantarum subsp. plantarum strain M19 plasmid unnamed9, complete sequence	Lactiplantibacillus plantarum subsp. plantarum	846	1401	0.26	0.0	95.63%	13244	CP094394.1
											Secundilactobacillus paracollinoides strain TMW 1.1979 plasmid pL11979-1, complete sequence	Secundilactobacillus paracollinoides	844	1830	0.26	0.0	95.64%	50174	CP014913.1
											Lactiplantibacillus plantarum strain K25 plasmid unnamed6, complete sequence	Lactiplantibacillus plantarum	841	1329	0.26	0.0	95.44%	9785	CP020099.1
											Lactobacillus plantarum strain CD033 plasmid pCD033, complete sequence	Lactiplantibacillus plantarum	841	1285	0.26	0.0	95.44%	7884	KP718939.1
											Lactiplantibacillus plantarum strain Lp-6 plasmid p7, complete sequence	Lactiplantibacillus plantarum	841	3152	0.31	0.0	95.44%	24406	CP060190.1
											Lactiplantibacillus plantarum strain MNCW_1 plasmid p5, complete sequence	Lactiplantibacillus plantarum	841	1392	0.26	0.0	95.44%	13244	CP073271.1
											Lactiplantibacillus pentosus strain 9D3 plasmid pLPE-58K, complete sequence	Lactiplantibacillus pentosus	838	1304	0.26	0.0	95.45%	58157	CP077102.1
											Loigolactobacillus coryniformis strain CBA3616 chromosome, complete genome	Loigolactobacillus coryniformis	838	1283	0.26	0.0	95.44%	3000133	CP042392.1
											Lactiplantibacillus plantarum strain 13_3 plasmid plsm_LP12_3_pF	Lactiplantibacillus plantarum	837	1392	0.26	0.0	95.25%	23009	CP035026.1
											Weissella cibaria strain W5 plasmid pA010, complete sequence	Weissella cibaria	837	1365	0.26	0.0	95.25%	11630	MF951102.1
											Lactobacillus plantarum strain TMW 1.277 plasmid pL1277-4, complete sequence	Lactiplantibacillus plantarum	837	1897	0.31	0.0	95.25%	31304	CP017367.1
											Lactobacillus plantarum subsp. plantarum P-8 plasmid LBPp7, complete sequence	Lactiplantibacillus plantarum subsp. plantarum P-8	837	1392	0.26	0.0	95.25%	15174	CP010527.1
											Lactiplantibacillus plantarum strain S58 plasmid p5, complete sequence	Lactiplantibacillus plantarum	837	1392	0.26	0.0	95.25%	15331	CP068770.1
											Companilactobacillus futsaii strain Y97 plasmid p1, complete sequence	Companilactobacillus futsaii	836	3767	0.25	0.0	96.46%	37880	CP040737.1
											Lactobacillus plantarum SN13T plasmid pSN13T-1 DNA, complete genome	Lactiplantibacillus plantarum	834	1658	0.26	0.0	96.09%	72292	AP019816.1
											Lactobacillus sp. CBA3606 plasmid pCBA3606-3, complete sequence	Lactobacillus sp. CBA3606	834	1630	0.25	0.0	96.09%	17059	CP027197.1
											Lactiplantibacillus plantarum strain NCU116 chromosome, complete genome	Lactiplantibacillus plantarum	833	1376	0.26	0.0	95.25%	3354689	CP016071.1
											Levilactobacillus brevis strain SMB091 plasmid pBRV276, complete sequence	Levilactobacillus brevis	832	1261	0.24	0.0	95.06%	27635	CP113118.1
											Lactiplantibacillus plantarum strain A8 plasmid unnamed6, complete sequence	Lactiplantibacillus plantarum	832	1268	0.26	0.0	94.45%	9447	CP058739.1
											Lactobacillus brevis KB290 plasmid pKB290-8 DNA, complete genome	Levilactobacillus brevis KB290	829	1358	0.25	0.0	95.90%	8556	AP012175.1
											Levilactobacillus brevis strain SC013 plasmid plas1, complete sequence	Levilactobacillus brevis	829	1256	0.26	0.0	95.04%	21989	CP113251.1
											Lactobacillus plantarum 16 plasmid Lp16L, complete sequence	Lactiplantibacillus plantarum 16	828	887	0.17	0.0	94.27%	6464	CP006043.1
											Lactiplantibacillus plantarum strain HOM3204 plasmid p2, complete sequence	Lactiplantibacillus plantarum	827	1624	0.25	0.0	95.73%	17060	CP098329.1
											Lactiplantibacillus plantarum strain ST plasmid unnamed2, complete sequence	Lactiplantibacillus plantarum	827	1623	0.25	0.0	95.73%	18420	CP090186.1
											Lactiplantibacillus plantarum subsp. plantarum strain GR1186 plasmid p1186-2, complete sequence	Lactiplantibacillus plantarum subsp. plantarum	825	1582	0.3	0.0	95.70%	31995	CP091296.1
											Lactiplantibacillus plantarum subsp. plantarum strain GR1187 plasmid pGR1187-2, complete sequence	Lactiplantibacillus plantarum subsp. plantarum	825	1522	0.29	0.0	95.70%	30697	CP078134.1
>NODE_13_length_2925_cov_91.755267	Lactiplantibacillus plantarum strain BGPKM22 NODE_5_length_173259_cov_13.304710, whole genome shotgun sequence	Lactiplantibacillus plantarum	5185	5185	0.98	0.0	99.76%	173259	NZ_JAUKVK010000005.1	>NODE_13_length_2925_cov_91.755267	Lactiplantibacillus plantarum strain AS-10 chromosome	Lactiplantibacillus plantarum	5185	5304	1	0.0	99.76%	3022969	CP028420.1
	Lactiplantibacillus plantarum strain BGAN8 NODE_5_length_211610_cov_47.837131, whole genome shotgun sequence	Lactiplantibacillus plantarum	5185	5185	0.98	0.0	99.76%	211610	NZ_JARIYH010000005.1		Lactiplantibacillus plantarum strain YY-112 chromosome, complete genome	Lactiplantibacillus plantarum	850	915	0.21	0.0	91.64%	3346642	CP127090.1
	Lactiplantibacillus plantarum strain L125 scaffold1_size465947, whole genome shotgun sequence	Lactiplantibacillus plantarum	5185	10370	0.98	0.0	99.76%	465947	NZ_JAIGOE010000001.1		Lactiplantibacillus plantarum strain SRCM102022 chromosome, complete genome	Lactiplantibacillus plantarum	837	1104	0.26	0.0	91.14%	3252258	CP021501.1
	Lactiplantibacillus plantarum strain AS-10 chromosome	Lactiplantibacillus plantarum	5185	10497	0.98	0.0	99.76%	3022969	NZ_CP028420.1		Lactiplantibacillus plantarum strain JBE245 chromosome, complete genome	Lactiplantibacillus plantarum	837	900	0.21	0.0	91.14%	3262611	CP014780.1
	Lactiplantibacillus plantarum strain YY-112 chromosome, complete genome	Lactiplantibacillus plantarum	850	915	0.21	0.0	91.64%	3346642	NZ_CP127090.1		Lactiplantibacillus plantarum strain EN6 chromosome, complete genome	Lactiplantibacillus plantarum	837	964	0.21	0.0	91.14%	3290693	CP115480.1
	Lactiplantibacillus plantarum strain Lp1610 lactoplantarum_1610_8, whole genome shotgun sequence	Lactiplantibacillus plantarum	837	1815	0.22	0.0	91.14%	276804	NZ_LDEL01000008.1		Lactiplantibacillus plantarum strain LRCC5314 chromosome, complete genome	Lactiplantibacillus plantarum	837	900	0.21	0.0	91.14%	3249803	CP072452.1
	Lactiplantibacillus plantarum strain FCQNA27M4 Scaffold3, whole genome shotgun sequence	Lactiplantibacillus plantarum	837	837	0.2	0.0	91.14%	549692	NZ_VFDT01000003.1		Lactiplantibacillus plantarum strain 83-18 chromosome, complete genome	Lactiplantibacillus plantarum	829	1374	0.28	0.0	95.90%	3081029	CP046669.1
	Lactiplantibacillus plantarum strain SRCM102022 chromosome, complete genome	Lactiplantibacillus plantarum	837	2209	0.26	0.0	91.14%	3252258	NZ_CP021501.1		Lactiplantibacillus plantarum strain EM chromosome, complete genome	Lactiplantibacillus plantarum	816	1588	0.79	0.0	91.64%	3184808	CP037429.1
	Lactiplantibacillus plantarum strain EN6 chromosome, complete genome	Lactiplantibacillus plantarum	837	964	0.21	0.0	91.14%	3290693	NZ_CP115480.1		Lactiplantibacillus plantarum subsp. plantarum strain nF1-FD chromosome, complete genome	Lactiplantibacillus plantarum subsp. plantarum	816	1592	0.79	0.0	91.64%	3122126	CP025285.1
	Lactiplantibacillus plantarum strain CIRM-BIA 1108 NODE_13_length_31685_cov_21.032223, whole genome shotgun sequence	Lactiplantibacillus plantarum	837	837	0.2	0.0	91.14%	31793	NZ_RIOK01000013.1		Lactiplantibacillus plantarum strain nF1 chromosome, complete genome	Lactiplantibacillus plantarum	816	1592	0.79	0.0	91.64%	3120761	CP030881.1
	Lactiplantibacillus plantarum strain 192 NODE_59_length_29588_cov_8.941699, whole genome shotgun sequence	Lactiplantibacillus plantarum	837	837	0.2	0.0	91.14%	29680	NZ_RIGP01000058.1		Lactobacillus plantarum strain CAUH2, complete genome	Lactiplantibacillus plantarum	816	1785	0.84	0.0	91.64%	3254946	CP015126.1
	Lactiplantibacillus plantarum strain RI-146 p1551o1945-12_S12_L001_R1_001_(paired)_contig_2, whole genome shotgun sequence	Lactiplantibacillus plantarum	837	1674	0.2	0.0	91.14%	113187	NZ_MKDU01000002.1		Lactiplantibacillus plantarum strain LPIMC513 chromosome, complete genome	Lactiplantibacillus plantarum	816	1984	0.91	0.0	91.64%	3206211	CP090818.1
	Lactiplantibacillus plantarum strain PG3 Scaffold3_1, whole genome shotgun sequence	Lactiplantibacillus plantarum	837	837	0.2	0.0	91.14%	549692	NZ_JANEZF010000004.1		Lactiplantibacillus plantarum strain NCIMB8826 chromosome, complete genome	Lactiplantibacillus plantarum	816	2039	0.91	0.0	91.64%	3308242	CP037961.1
	Lactiplantibacillus plantarum strain FUA3247 NODE_8_length_170627_cov_15.194141, whole genome shotgun sequence	Lactiplantibacillus plantarum	837	837	0.2	0.0	91.14%	170627	NZ_JAIWJS010000008.1		Lactobacillus plantarum WCFS1 complete genome	Lactiplantibacillus plantarum WCFS1	816	2039	0.91	0.0	91.64%	3308273	AL935263.2
	Lactiplantibacillus plantarum strain Nizo2263 NODE_10, whole genome shotgun sequence	Lactiplantibacillus plantarum	837	1674	0.2	0.0	91.14%	130594	NZ_LUWK01000009.1		Lactiplantibacillus plantarum strain UNQLp11 chromosome, complete genome	Lactiplantibacillus plantarum	813	1217	0.28	0.0	89.92%	3534932	CP031140.1
	Lactiplantibacillus plantarum strain LRCC5314 chromosome, complete genome	Lactiplantibacillus plantarum	837	1801	0.21	0.0	91.14%	3249803	NZ_CP072452.1		Lactiplantibacillus plantarum strain CNEI-KCA4 chromosome, complete genome	Lactiplantibacillus plantarum	811	1233	0.21	0.0	91.46%	3327596	CP053571.1
	Lactiplantibacillus plantarum strain JBE245 chromosome, complete genome	Lactiplantibacillus plantarum	837	1801	0.21	0.0	91.14%	3262611	NZ_CP014780.1		Lactiplantibacillus plantarum strain K259 chromosome, complete genome	Lactiplantibacillus plantarum	699	1019	0.63	0.0	70.16%	3312096	CP025590.1
	Lactiplantibacillus plantarum strain 83-18 chromosome, complete genome	Lactiplantibacillus plantarum	829	2639	0.28	0.0	95.90%	3081029	NZ_CP046669.1		Lactiplantibacillus plantarum strain SRCM101587 chromosome, complete genome	Lactiplantibacillus plantarum	699	1019	0.63	0.0	70.16%	3275720	CP114208.1
	Lactiplantibacillus plantarum strain VJLHD12L4 Scaffold5, whole genome shotgun sequence	Lactiplantibacillus plantarum	816	1588	0.79	0.0	91.64%	247543	NZ_VFDR01000005.1		Lactiplantibacillus pentosus strain EP3 chromosome, complete genome	Lactiplantibacillus pentosus	485	586	0.17	8e-132	76.91%	3556640	CP115741.1
	Lactiplantibacillus plantarum strain LPIMC513 chromosome, complete genome	Lactiplantibacillus plantarum	816	3969	0.91	0.0	91.64%	3206211	NZ_CP090818.1		Lactiplantibacillus plantarum strain KC28 chromosome, complete genome	Lactiplantibacillus plantarum	460	962	0.14	3e-124	85.86%	3291849	CP026743.1
	Lactiplantibacillus plantarum WCFS1, complete sequence	Lactiplantibacillus plantarum WCFS1	816	4079	0.91	0.0	91.64%	3308273	NC_004567.2		Lactiplantibacillus plantarum subsp. plantarum strain SKO-001 chromosome, complete genome	Lactiplantibacillus plantarum subsp. plantarum	452	872	0.12	5e-122	85.60%	3198645	CP040374.1
	Lactiplantibacillus plantarum strain DSM 2601 DSM2601_7, whole genome shotgun sequence	Lactiplantibacillus plantarum	816	3185	0.79	0.0	91.64%	169005	NZ_LEAY01000004.1		Lactiplantibacillus plantarum strain HC-2 chromosome, complete genome	Lactiplantibacillus plantarum	451	870	0.12	2e-121	85.35%	3244418	CP126117.1
	Lactiplantibacillus plantarum strain CIRM-BIA 465 NODE_15_length_135698_cov_2.000000, whole genome shotgun sequence	Lactiplantibacillus plantarum	816	1592	0.79	0.0	91.64%	135792	NZ_RIOE01000014.1		Lactiplantibacillus plantarum strain HC-2 chromosome, complete genome	Lactiplantibacillus plantarum	451	870	0.12	2e-121	85.35%	3244416	CP046935.1
	Lactiplantibacillus plantarum strain CIRM-BIA 2114 NODE_3_length_59386_cov_27.189203, whole genome shotgun sequence	Lactiplantibacillus plantarum	816	1580	0.79	0.0	91.64%	59484	NZ_RIOC01000003.1		Lactiplantibacillus plantarum strain SRCM103418 chromosome, complete genome	Lactiplantibacillus plantarum	442	505	0.12	8e-119	84.75%	3116436	CP035168.1
	Lactiplantibacillus plantarum strain 90sk contig010, whole genome shotgun sequence	Lactiplantibacillus plantarum	816	3176	0.79	0.0	91.64%	124904	NZ_JXAX01000010.1		Lactiplantibacillus plantarum strain MY04 chromosome, complete genome	Lactiplantibacillus plantarum	431	1129	0.12	2e-115	83.92%	3241756	CP122966.1
	Lactiplantibacillus plantarum strain RI-139 p1551o1945-10_S10_L001_R1_001_(paired)_contig_15, whole genome shotgun sequence	Lactiplantibacillus plantarum	816	1632	0.19	0.0	91.64%	94640	NZ_MKDS01000015.1		Lactiplantibacillus plantarum subsp. plantarum strain LB1-2 chromosome, complete genome	Lactiplantibacillus plantarum subsp. plantarum	409	844	0.15	5e-109	83.04%	3359427	CP025991.1
	Lactiplantibacillus plantarum strain RI-515 p1551o2560-11_S11_contig_19, whole genome shotgun sequence	Lactiplantibacillus plantarum	816	3111	0.79	0.0	91.64%	58410	NZ_MKGF01000019.1		Lactiplantibacillus plantarum strain RI-113 chromosome, complete genome	Lactiplantibacillus plantarum	407	1006	0.27	2e-108	75.23%	3249180	CP017406.1
	Lactiplantibacillus plantarum strain RI-140 p1551o1945-11_S11_L001_R1_001_(paired)_contig_19, whole genome shotgun sequence	Lactiplantibacillus plantarum	816	1632	0.19	0.0	91.64%	36180	NZ_MKDT01000019.1		Lactiplantibacillus plantarum strain NCIMB700965.EF.A chromosome, complete genome	Lactiplantibacillus plantarum	403	599	0.11	2e-107	86.76%	3015457	CP026505.1
	Lactiplantibacillus plantarum strain RI-123 p1551o1945-8_S8_L001_R1_001_(paired)_contig_1, whole genome shotgun sequence	Lactiplantibacillus plantarum	816	1632	0.19	0.0	91.64%	291698	NZ_MKDQ01000001.1		Lactiplantibacillus plantarum strain NCIMB 700965 chromosome, complete genome	Lactiplantibacillus plantarum	403	599	0.11	2e-107	86.76%	3015495	CP023490.1
	Lactiplantibacillus plantarum strain RI-147 p1551o1945-13_S13_L001_R1_001_(paired)_contig_72, whole genome shotgun sequence	Lactiplantibacillus plantarum	816	1632	0.19	0.0	91.64%	31302	NZ_MKDV01000072.1		Lactiplantibacillus plantarum strain B4 chromosome, complete genome	Lactiplantibacillus plantarum	382	448	0.11	7e-101	84.46%	3217780	CP096862.1
	Lactiplantibacillus plantarum strain P5 contig00007, whole genome shotgun sequence	Lactiplantibacillus plantarum	816	3169	0.79	0.0	91.64%	168216	NZ_SDQY01000007.1		Lactiplantibacillus plantarum strain SRCM103303 chromosome, complete genome	Lactiplantibacillus plantarum	378	699	0.12	8e-100	81.45%	3107572	CP035571.1
	Lactiplantibacillus sp. C232 NODE_6_length_177836_cov_91.702013, whole genome shotgun sequence	Lactiplantibacillus sp. C232	816	1493	0.79	0.0	91.64%	177836	NZ_JAMSKZ010000006.1		Lactiplantibacillus plantarum strain LL441 chromosome, complete genome	Lactiplantibacillus plantarum	369	547	0.09	4e-97	87.16%	2992100	CP114874.1
	Lactiplantibacillus plantarum isolate Lp998, whole genome shotgun sequence	Lactiplantibacillus plantarum	816	3176	0.79	0.0	91.64%	154918	NZ_FMBQ01000012.1		Lactiplantibacillus plantarum subsp. plantarum strain CGMCC 1.557 chromosome, complete genome	Lactiplantibacillus plantarum subsp. plantarum	345	528	0.16	5e-90	76.56%	3156839	CP016270.1
	Lactiplantibacillus plantarum isolate Lp813, whole genome shotgun sequence	Lactiplantibacillus plantarum	816	3176	0.79	0.0	91.64%	147673	NZ_FMBR01000021.1		Lactiplantibacillus plantarum strain SCB0151 chromosome, complete genome	Lactiplantibacillus plantarum	345	528	0.16	5e-90	76.56%	3156932	CP084715.1
	Lactiplantibacillus plantarum strain T01_C1 T01_S1_contig_1, whole genome shotgun sequence	Lactiplantibacillus plantarum	816	1555	0.79	0.0	91.64%	169376	NZ_PODH01000001.1		Lactiplantibacillus plantarum strain SRCM101518 chromosome, complete genome	Lactiplantibacillus plantarum	343	402	0.12	6e-89	76.64%	3213319	CP028241.1
	Lactiplantibacillus plantarum strain T01_D6 T01_S2_contig_23, whole genome shotgun sequence	Lactiplantibacillus plantarum	816	1555	0.79	0.0	91.64%	58156	NZ_PODG01000023.1		Lactiplantibacillus plantarum strain SRCM103473 chromosome, complete genome	Lactiplantibacillus plantarum	327	721	0.2	1e-84	84.28%	3301769	CP035224.1
	Lactiplantibacillus plantarum strain T01_DD5 T01_S8_contig_28, whole genome shotgun sequence	Lactiplantibacillus plantarum	816	1555	0.79	0.0	91.64%	96923	NZ_PODA01000028.1		Lactiplantibacillus plantarum strain SRCM103472 chromosome, complete genome	Lactiplantibacillus plantarum	327	721	0.2	1e-84	84.28%	3301805	CP035223.1
	Lactiplantibacillus plantarum strain T01_CCC4 T01_S6_contig_44, whole genome shotgun sequence	Lactiplantibacillus plantarum	816	1352	0.55	0.0	91.64%	28694	NZ_PODC01000044.1		Lactiplantibacillus plantarum strain Y44 chromosome, complete genome	Lactiplantibacillus plantarum	315	569	0.12	8e-81	90.83%	3255555	CP030244.1
	Lactiplantibacillus plantarum strain T01_CC5 T01_S7_contig_25, whole genome shotgun sequence	Lactiplantibacillus plantarum	816	1555	0.79	0.0	91.64%	40237	NZ_PODB01000025.1		Lactiplantibacillus plantarum strain PC520 chromosome, complete genome	Lactiplantibacillus plantarum	315	715	0.12	8e-81	90.83%	3342669	CP023772.1
	Lactiplantibacillus plantarum strain T01_FF7 T01_S12_contig_14, whole genome shotgun sequence	Lactiplantibacillus plantarum	816	1555	0.79	0.0	91.64%	238876	NZ_POCW01000014.1		Lactiplantibacillus plantarum strain LP2 chromosome, complete genome	Lactiplantibacillus plantarum	315	632	0.12	8e-81	90.83%	3284622	CP020816.1
	Lactiplantibacillus plantarum strain T01_FF8 T01_S14_contig_3, whole genome shotgun sequence	Lactiplantibacillus plantarum	816	1555	0.79	0.0	91.64%	237743	NZ_POCU01000003.1		Lactiplantibacillus plantarum strain Y42 chromosome, complete genome	Lactiplantibacillus plantarum	315	569	0.12	8e-81	90.83%	3257538	CP110862.1
	Lactiplantibacillus plantarum strain T01_DD3 T01_S17_contig_16, whole genome shotgun sequence	Lactiplantibacillus plantarum	816	1555	0.79	0.0	91.64%	162584	NZ_POCR01000016.1		Lactiplantibacillus plantarum strain BF_15 chromosome, complete genome	Lactiplantibacillus plantarum	315	569	0.12	8e-81	90.83%	3257233	CP089516.1
	Lactiplantibacillus plantarum strain T01_CCC2 T01_S20_contig_42, whole genome shotgun sequence	Lactiplantibacillus plantarum	816	1352	0.55	0.0	91.64%	28078	NZ_POCO01000042.1		Lactiplantibacillus plantarum strain LP-F1 chromosome, complete genome	Lactiplantibacillus plantarum	315	569	0.12	8e-81	90.83%	3257539	CP051192.1
	Lactiplantibacillus plantarum strain T01_EEE9 T01_S22_contig_2, whole genome shotgun sequence	Lactiplantibacillus plantarum	816	1555	0.79	0.0	91.64%	184850	NZ_POCM01000002.1		Lactiplantibacillus plantarum strain 12 chromosome, complete genome	Lactiplantibacillus plantarum	315	569	0.12	8e-81	90.83%	3257370	CP046593.1
	Lactiplantibacillus plantarum strain T01_D8 T01_S3_contig_27, whole genome shotgun sequence	Lactiplantibacillus plantarum	816	1555	0.79	0.0	91.64%	58380	NZ_PODF01000027.1		Lactobacillus plantarum subsp. plantarum ST-III, complete genome	Lactiplantibacillus plantarum ST-III	315	569	0.12	8e-81	90.83%	3254376	CP002222.1
	Lactiplantibacillus plantarum strain T01_F11 T01_S5_contig_41, whole genome shotgun sequence	Lactiplantibacillus plantarum	816	1555	0.79	0.0	91.64%	97094	NZ_PODD01000041.1		Lactiplantibacillus plantarum strain Lp-6 chromosome, complete genome	Lactiplantibacillus plantarum	310	854	0.12	4e-79	75.99%	3101304	CP060182.1
	Lactiplantibacillus plantarum strain T01_H6 T01_S11_contig_18, whole genome shotgun sequence	Lactiplantibacillus plantarum	816	1555	0.79	0.0	91.64%	162584	NZ_POCX01000018.1		Lactiplantibacillus plantarum strain AMT74419 chromosome, complete genome	Lactiplantibacillus plantarum	285	768	0.14	1e-71	87.61%	3227194	CP052869.1
	Lactiplantibacillus plantarum strain T01_EE9 T01_S16_contig_12, whole genome shotgun sequence	Lactiplantibacillus plantarum	816	1555	0.79	0.0	91.64%	237753	NZ_POCS01000012.1		Lactiplantibacillus plantarum strain ZFM4 chromosome, complete genome	Lactiplantibacillus plantarum	285	653	0.12	1e-71	87.61%	3213092	CP032648.1
	Lactiplantibacillus plantarum strain T01_GG4 T01_S21_contig_5, whole genome shotgun sequence	Lactiplantibacillus plantarum	816	1555	0.79	0.0	91.64%	162584	NZ_POCN01000005.1		Lactiplantibacillus plantarum strain AS-6 chromosome	Lactiplantibacillus plantarum	285	775	0.12	1e-71	87.61%	3056826	CP028424.1
	Lactiplantibacillus plantarum strain T01_DDD6 T01_S28_contig_2, whole genome shotgun sequence	Lactiplantibacillus plantarum	816	1555	0.79	0.0	91.64%	96925	NZ_POCG01000002.1		Lactiplantibacillus plantarum strain LZ206 chromosome, complete genome	Lactiplantibacillus plantarum	285	653	0.12	1e-71	87.61%	3212951	CP015966.1
	Lactiplantibacillus plantarum strain T01_DD1 T01_S4_contig_13, whole genome shotgun sequence	Lactiplantibacillus plantarum	816	1555	0.79	0.0	91.64%	237689	NZ_PODE01000013.1		Lactiplantibacillus plantarum strain 3-1 chromosome, complete genome	Lactiplantibacillus plantarum	284	581	0.08	1e-71	83.27%	3209619	CP099981.1
	Lactiplantibacillus plantarum strain T01_NZ T01_S10_contig_3, whole genome shotgun sequence	Lactiplantibacillus plantarum	816	1555	0.79	0.0	91.64%	237764	NZ_POCY01000003.1		Lactiplantibacillus plantarum strain Heal19 chromosome, complete genome	Lactiplantibacillus plantarum	270	336	0.08	3e-67	92.15%	3265930	CP055123.1
	Lactiplantibacillus plantarum strain T01_F6 T01_S15_contig_15, whole genome shotgun sequence	Lactiplantibacillus plantarum	816	1555	0.79	0.0	91.64%	58256	NZ_POCT01000015.1		Lactiplantibacillus plantarum strain SRCM101222 chromosome, complete genome	Lactiplantibacillus plantarum	270	456	0.12	3e-67	86.81%	3170950	CP028229.1
	Lactiplantibacillus plantarum strain T01_HH2 T01_S19_contig_19, whole genome shotgun sequence	Lactiplantibacillus plantarum	816	1555	0.79	0.0	91.64%	58158	NZ_POCP01000019.1		Lactiplantibacillus plantarum strain 8P-A3 chromosome, complete genome	Lactiplantibacillus plantarum	269	842	0.12	3e-67	86.81%	3323296	CP046726.1
	Lactiplantibacillus plantarum strain T01_HHH6 T01_S24_contig_6, whole genome shotgun sequence	Lactiplantibacillus plantarum	816	1555	0.79	0.0	91.64%	133190	NZ_POCK01000006.1		Lactiplantibacillus plantarum strain FBL-3a chromosome, complete genome	Lactiplantibacillus plantarum	269	559	0.12	3e-67	86.81%	3232240	CP034694.1
	Lactiplantibacillus plantarum strain T01_HHH2 T01_S25_contig_10, whole genome shotgun sequence	Lactiplantibacillus plantarum	816	1555	0.79	0.0	91.64%	237743	NZ_POCJ01000010.1		Lactiplantibacillus plantarum strain Z.6-1 chromosome, complete genome	Lactiplantibacillus plantarum	269	842	0.12	3e-67	86.81%	3323599	CP099549.1
	Lactiplantibacillus plantarum strain T01_DDD7 T01_S26_contig_9, whole genome shotgun sequence	Lactiplantibacillus plantarum	816	1555	0.79	0.0	91.64%	284739	NZ_POCI01000009.1		Lactiplantibacillus plantarum subsp. plantarum strain G1 chromosome, complete genome	Lactiplantibacillus plantarum subsp. plantarum	267	522	0.12	4e-66	86.32%	3191656	CP053912.1
	Lactiplantibacillus plantarum strain T01_JI1 T01_S9_contig_6, whole genome shotgun sequence	Lactiplantibacillus plantarum	816	1555	0.79	0.0	91.64%	237743	NZ_POCZ01000006.1		Lactiplantibacillus plantarum strain SRCM102737 chromosome, complete genome	Lactiplantibacillus plantarum	267	417	0.09	4e-66	86.32%	3249738	CP028261.1
	Lactiplantibacillus plantarum strain T01_CCC10 T01_S13_contig_6, whole genome shotgun sequence	Lactiplantibacillus plantarum	816	1352	0.55	0.0	91.64%	28078	NZ_POCV01000006.1		Lactiplantibacillus plantarum strain SRCM100995 chromosome, complete genome	Lactiplantibacillus plantarum	267	472	0.12	4e-66	86.32%	3192505	CP028275.1
	Lactiplantibacillus plantarum strain T01_BB11 T01_S18_contig_18, whole genome shotgun sequence	Lactiplantibacillus plantarum	816	1555	0.79	0.0	91.64%	58288	NZ_POCQ01000018.1		Lactiplantibacillus plantarum strain ATG-K6 chromosome, complete genome	Lactiplantibacillus plantarum	267	522	0.12	4e-66	86.32%	3205672	CP032464.1
	Lactiplantibacillus plantarum strain T01_FFF6 T01_S23_contig_10, whole genome shotgun sequence	Lactiplantibacillus plantarum	816	1555	0.79	0.0	91.64%	237742	NZ_POCL01000010.1		Lactiplantibacillus plantarum strain ATG-K8 chromosome, complete genome	Lactiplantibacillus plantarum	267	522	0.12	4e-66	86.32%	3221272	CP032466.1
	Lactiplantibacillus plantarum strain T01_HHH8 T01_S27_contig_3, whole genome shotgun sequence	Lactiplantibacillus plantarum	816	1555	0.79	0.0	91.64%	96923	NZ_POCH01000003.1		Lactiplantibacillus plantarum strain DR7 chromosome, complete genome	Lactiplantibacillus plantarum	267	522	0.12	4e-66	86.32%	3197744	CP031318.1
	Lactiplantibacillus plantarum strain UC8491 contig053, whole genome shotgun sequence	Lactiplantibacillus plantarum	816	3176	0.79	0.0	91.64%	102122	NZ_LSND01000052.1		Lactiplantibacillus plantarum strain 12_3 chromosome, complete genome	Lactiplantibacillus plantarum	267	866	0.14	4e-66	86.32%	3213344	CP035012.1
	Lactiplantibacillus plantarum strain Nizo2806 NODE_8, whole genome shotgun sequence	Lactiplantibacillus plantarum	816	3185	0.79	0.0	91.64%	168118	NZ_LUXA01000008.1		Lactiplantibacillus plantarum strain b-2 chromosome, complete genome	Lactiplantibacillus plantarum	267	765	0.14	4e-66	86.32%	3211268	CP027349.1
	Lactiplantibacillus plantarum strain NCIMB8826 chromosome, complete genome	Lactiplantibacillus plantarum	816	4079	0.91	0.0	91.64%	3308242	NZ_CP037961.1		Lactiplantibacillus plantarum strain HAC01 chromosome, complete genome	Lactiplantibacillus plantarum	267	522	0.12	4e-66	86.32%	3197727	CP029349.1
	Lactiplantibacillus plantarum strain EM chromosome, complete genome	Lactiplantibacillus plantarum	816	3176	0.79	0.0	91.64%	3184808	NZ_CP037429.1		Lactiplantibacillus plantarum strain X7021 chromosome, complete genome	Lactiplantibacillus plantarum	267	510	0.12	4e-66	86.32%	3190599	CP025412.1
	Lactiplantibacillus plantarum strain nF1 chromosome, complete genome	Lactiplantibacillus plantarum	816	3185	0.79	0.0	91.64%	3120761	NZ_CP030881.1		Lactiplantibacillus plantarum strain CLP0611 chromosome, complete genome	Lactiplantibacillus plantarum	267	522	0.12	4e-66	86.32%	3197722	CP019722.1
	Lactiplantibacillus plantarum subsp. plantarum strain nF1-FD chromosome, complete genome	Lactiplantibacillus plantarum subsp. plantarum	816	3185	0.79	0.0	91.64%	3122126	NZ_CP025285.1		Lactiplantibacillus paraplantarum strain FL-8 chromosome, complete genome	Lactiplantibacillus paraplantarum	267	443	0.12	4e-66	86.32%	3236228	CP118745.1
	Lactiplantibacillus plantarum strain CAUH2 chromosome, complete genome	Lactiplantibacillus plantarum	816	3570	0.84	0.0	91.64%	3254946	NZ_CP015126.1		Lactiplantibacillus plantarum strain BRD_L15 chromosome, complete genome	Lactiplantibacillus plantarum	267	522	0.12	4e-66	86.32%	3197769	CP110799.1
	Lactiplantibacillus plantarum strain UNQLp11 chromosome, complete genome	Lactiplantibacillus plantarum	813	2435	0.28	0.0	89.92%	3534932	NZ_CP031140.1		Lactiplantibacillus plantarum strain 022AE chromosome, complete genome	Lactiplantibacillus plantarum	267	585	0.12	4e-66	86.32%	3234271	CP031127.2
	Lactiplantibacillus plantarum strain 40C NODE_28_length_38588_cov_19.3249, whole genome shotgun sequence	Lactiplantibacillus plantarum	811	811	0.19	0.0	91.46%	38588	NZ_JAUKUH010000028.1		Lactiplantibacillus plantarum strain P9 chromosome, complete genome	Lactiplantibacillus plantarum	267	472	0.12	4e-66	86.32%	3185467	CP058675.1
											Lactiplantibacillus plantarum strain 41P chromosome, complete genome	Lactiplantibacillus plantarum	267	765	0.14	4e-66	86.32%	3210905	CP075330.1
											Lactiplantibacillus plantarum strain L75a chromosome, complete genome	Lactiplantibacillus plantarum	267	507	0.12	4e-66	86.32%	3150623	CP074419.1
											Lactiplantibacillus plantarum strain MWLp-12 chromosome, complete genome	Lactiplantibacillus plantarum	265	583	0.11	1e-65	92.19%	3113397	CP116749.1
											Lactiplantibacillus plantarum strain JB-1 chromosome, complete genome	Lactiplantibacillus plantarum	263	500	0.11	5e-65	89.50%	3208279	CP097175.1
											Lactiplantibacillus plantarum strain 123-17 chromosome, complete genome	Lactiplantibacillus plantarum	262	467	0.12	5e-65	85.90%	3191354	CP046656.1
											Lactiplantibacillus plantarum strain J26 chromosome, complete genome	Lactiplantibacillus plantarum	262	831	0.11	5e-65	92.31%	3096468	CP033616.1
											Lactiplantibacillus plantarum strain SRCM101187 chromosome, complete genome	Lactiplantibacillus plantarum	260	448	0.12	2e-64	85.96%	2997094	CP028226.1
											Lactiplantibacillus pentosus strain BGM48 chromosome, complete genome	Lactiplantibacillus pentosus	260	878	0.12	2e-64	85.96%	3591251	CP016491.1
											Lactiplantibacillus plantarum strain MNCW_1 chromosome, complete genome	Lactiplantibacillus plantarum	259	622	0.11	6e-64	89.00%	3035570	CP073266.1
											Lactiplantibacillus plantarum strain LPL-1 chromosome, complete genome	Lactiplantibacillus plantarum	257	626	0.1	2e-63	91.30%	3186859	CP021997.1
											Lactobacillus plantarum SN13T DNA, complete genome	Lactiplantibacillus plantarum	256	527	0.12	7e-63	85.53%	3612790	AP019815.1
											Lactiplantibacillus plantarum strain SRCM101105 chromosome, complete genome	Lactiplantibacillus plantarum	253	443	0.12	2e-62	85.04%	3198315	CP028222.1
											Lactiplantibacillus plantarum IYO2065 DNA, complete genome	Lactiplantibacillus plantarum	253	638	0.12	2e-62	85.04%	3296119	AP028145.1
											Lactiplantibacillus plantarum strain KCCP11226 chromosome, complete genome	Lactiplantibacillus plantarum	252	475	0.06	8e-62	86.76%	3206264	CP046262.1
											Lactiplantibacillus plantarum strain pc-26 chromosome, complete genome	Lactiplantibacillus plantarum	252	252	0.06	8e-62	86.76%	3181760	CP023301.1
											Lactiplantibacillus plantarum strain WLPL04 chromosome, complete genome	Lactiplantibacillus plantarum	252	316	0.06	8e-62	86.76%	3141590	CP023771.1
											Lactiplantibacillus plantarum strain DSR_M2 chromosome, complete genome	Lactiplantibacillus plantarum	252	321	0.06	8e-62	86.76%	3182556	CP022294.1
											Lactiplantibacillus plantarum strain BDGP2 chromosome, complete genome	Lactiplantibacillus plantarum	252	894	0.08	8e-62	86.76%	3407160	CP023174.1
											Lactiplantibacillus plantarum strain dm chromosome, complete genome	Lactiplantibacillus plantarum	252	349	0.06	8e-62	86.76%	3325676	CP022373.1
											Lactiplantibacillus plantarum strain TMW 1.277 chromosome, complete genome	Lactiplantibacillus plantarum	252	429	0.11	8e-62	90.05%	3099387	CP017363.1
											Lactiplantibacillus plantarum strain TMW 1.25 chromosome, complete genome	Lactiplantibacillus plantarum	252	429	0.11	8e-62	90.05%	3144834	CP017354.1
											Lactiplantibacillus plantarum strain DMC-S1 chromosome, complete genome	Lactiplantibacillus plantarum	252	417	0.06	8e-62	86.76%	3376068	CP123053.1
											Lactiplantibacillus plantarum strain WLPL01 chromosome, complete genome	Lactiplantibacillus plantarum	252	316	0.06	8e-62	86.76%	3142471	CP122974.1
											Lactiplantibacillus plantarum strain SPC-SNU-72-1 chromosome, complete genome	Lactiplantibacillus plantarum	252	773	0.12	8e-62	86.76%	3129268	CP121253.1
											Lactiplantibacillus plantarum strain GR0512 chromosome, complete genome	Lactiplantibacillus plantarum	252	415	0.06	8e-62	86.76%	3295928	CP070851.1
											Lactiplantibacillus plantarum strain CXG9 chromosome, complete genome	Lactiplantibacillus plantarum	252	429	0.11	8e-62	90.05%	3291636	CP069168.1
											Lactiplantibacillus plantarum strain ATG-K2 chromosome, complete genome	Lactiplantibacillus plantarum	251	319	0.07	8e-62	93.06%	3034884	CP032460.1
											Lactiplantibacillus plantarum strain SRCM103361 chromosome, complete genome	Lactiplantibacillus plantarum	251	715	0.1	8e-62	92.98%	3163668	CP035150.1
											Lactiplantibacillus plantarum strain MK55 chromosome	Lactiplantibacillus plantarum	251	501	0.13	8e-62	89.00%	3308748	CP065019.1
>NODE_14_length_2735_cov_589.411588	Lactiplantibacillus plantarum strain L125 scaffold28_size15775, whole genome shotgun sequence	Lactiplantibacillus plantarum	4910	10221	1	0.0	99.82%	15775	NZ_JAIGOE010000028.1	>NODE_14_length_2735_cov_589.411588	Pediococcus inopinatus strain DSM 20285 plasmid pLDW-12, complete sequence	Pediococcus inopinatus	3459	6119	1	0.0	97.60%	89354	CP019982.1
	Lactiplantibacillus plantarum strain BGPKM22 NODE_41_length_7873_cov_9.744901, whole genome shotgun sequence	Lactiplantibacillus plantarum	3764	3839	0.8	0.0	98.08%	7873	NZ_JAUKVK010000041.1		Secundilactobacillus paracollinoides strain TMW 1.1995 plasmid pL11995-2, complete sequence	Secundilactobacillus paracollinoides	3278	4273	0.9	0.0	97.82%	45296	CP014926.1
	Lactiplantibacillus plantarum strain BGAN8 NODE_76_length_2217_cov_54.326316, whole genome shotgun sequence	Lactiplantibacillus plantarum	3623	3697	0.78	0.0	97.26%	2217	NZ_JARIYH010000076.1		Lactiplantibacillus plantarum strain SS6 plasmid unnamed, complete sequence	Lactiplantibacillus plantarum	1224	2566	0.55	0.0	92.75%	70414	CP096865.1
	Pediococcus acidilactici strain FAM20560 FAM20560_scf0025, whole genome shotgun sequence	Pediococcus acidilactici	3547	3617	0.74	0.0	98.39%	30825	NZ_WEOI01000025.1		Lactiplantibacillus plantarum strain B3 plasmid unnamed1, complete sequence	Lactiplantibacillus plantarum	1220	2562	0.55	0.0	92.63%	70434	CP096856.1
	Pediococcus acidilactici strain FAM20557 FAM20557_scf0018, whole genome shotgun sequence	Pediococcus acidilactici	3516	3585	0.74	0.0	98.05%	33154	NZ_WEML01000018.1		Lentilactobacillus hilgardii strain LMG 07934 chromosome, complete genome	Lentilactobacillus hilgardii	1131	6630	0.49	0.0	99.07%	2771862	CP050262.1
	Pediococcus inopinatus strain DSM 20285 plasmid pLDW-12, complete sequence	Pediococcus inopinatus	3459	6119	1	0.0	97.60%	89354	NZ_CP019982.1		Lentilactobacillus hilgardii strain LH500 chromosome, complete genome	Lentilactobacillus hilgardii	1131	1569	0.41	0.0	99.07%	2654177	CP044119.1
	Pediococcus inopinatus strain DSM 20285 Scaffold53, whole genome shotgun sequence	Pediococcus inopinatus	3459	3533	0.74	0.0	97.60%	9456	NZ_JQBC01000053.1		Lentilactobacillus parabuchneri strain FAM21731 chromosome, complete genome	Lentilactobacillus parabuchneri	1127	8198	0.58	0.0	95.33%	2600578	CP018796.1
	Lentilactobacillus parabuchneri strain FAM23163 FAM23163_scf_0024, whole genome shotgun sequence	Lentilactobacillus parabuchneri	3415	3561	0.75	0.0	97.11%	16259	NZ_MSAX01000024.1		Lentilactobacillus parabuchneri strain NSMJ16 chromosome, complete genome	Lentilactobacillus parabuchneri	1127	4853	0.58	0.0	95.33%	2475367	CP050493.1
	Lentilactobacillus parabuchneri strain FAM23168 FAM23168_scf_0023, whole genome shotgun sequence	Lentilactobacillus parabuchneri	3415	3561	0.75	0.0	97.11%	16259	NZ_MSBC01000023.1		Lentilactobacillus buchneri subsp. silagei MGR2-32 DNA, complete genome	Lentilactobacillus buchneri subsp. silagei	1125	5918	0.57	0.0	95.33%	2540137	AP028329.1
	Secundilactobacillus paracollinoides strain TMW 1.1995 plasmid pL11995-2, complete sequence	Secundilactobacillus paracollinoides	3278	4273	0.9	0.0	97.82%	45296	NZ_CP014926.1		Lactobacillus buchneri NRRL B-30929, complete genome	Lentilactobacillus buchneri NRRL B-30929	1125	8164	0.54	0.0	95.33%	2506301	CP002652.1
	Lactiplantibacillus paraplantarum isolate IM1334 NODE_142_length_1762_cov_46.031804, whole genome shotgun sequence	Lactiplantibacillus paraplantarum	3160	3235	0.64	0.0	99.77%	1762	NZ_CAKMBI010000142.1		Lactobacillus parabuchneri strain FAM21731 plasmid pFAM21731.1, complete sequence	Lentilactobacillus parabuchneri	1122	9687	0.46	0.0	95.19%	58093	CP018797.1
	Agrilactobacillus composti DSM 18527 = JCM 14202 strain DSM 18527 NODE_37, whole genome shotgun sequence	Agrilactobacillus composti DSM 18527 = JCM 14202	2697	2771	0.56	0.0	98.58%	7506	NZ_AZGA01000028.1		Lacticaseibacillus paracasei strain VHProbi OF10 chromosome, complete genome	Lacticaseibacillus paracasei	1122	4301	0.46	0.0	95.19%	3084431	CP092498.1
	Agrilactobacillus composti DSM 18527 = JCM 14202, whole genome shotgun sequence	Agrilactobacillus composti DSM 18527 = JCM 14202	2681	3727	0.79	0.0	98.45%	40667	NZ_BAMK01000023.1		Lentilactobacillus parabuchneri strain NSMJ16 plasmid pLPBN-1, complete sequence	Lentilactobacillus parabuchneri	1122	4375	0.35	0.0	95.19%	55903	CP050494.1
	Lactiplantibacillus plantarum strain MCC636 NODE_205_length_1419_cov_416.901337, whole genome shotgun sequence	Lactiplantibacillus plantarum	2563	5276	0.51	0.0	100.00%	1499	NZ_WQOE01000150.1		Lentilactobacillus parabuchneri strain KEM chromosome, complete genome	Lentilactobacillus parabuchneri	1122	3329	0.58	0.0	95.19%	2530379	CP062473.1
	Lentilactobacillus farraginis DSM 18382 = JCM 14108 strain DSM 18382 NODE_13, whole genome shotgun sequence	Lentilactobacillus farraginis DSM 18382 = JCM 14108	2497	2571	0.57	0.0	95.51%	3689	NZ_AZFY01000010.1		Lactobacillus parabuchneri strain FAM21731 plasmid pFAM21731.2, complete sequence	Lentilactobacillus parabuchneri	1121	5467	0.46	0.0	95.18%	67905	CP018798.1
	Lentilactobacillus farraginis DSM 18382 = JCM 14108, whole genome shotgun sequence	Lentilactobacillus farraginis DSM 18382 = JCM 14108	2497	2571	0.57	0.0	95.51%	3592	NZ_BAKI01000079.1		Lentilactobacillus buchneri strain ATCC 4005 chromosome, complete genome	Lentilactobacillus buchneri	1121	1767	0.49	0.0	95.18%	2508572	CP073066.1
	Lentilactobacillus kefiri strain FME71 Lkefiri_FME71_contig_111, whole genome shotgun sequence	Lentilactobacillus kefiri	2395	2469	0.49	0.0	99.63%	1342	NZ_JAPMAD010000111.1		Lactobacillus acetotolerans strain LJ49 chromosome, complete genome	Lactobacillus acetotolerans	1120	1120	0.25	0.0	95.06%	1683950	CP051649.1
	Lentilactobacillus buchneri strain CIRM-BIA 2082 NODE_159_length_1218_cov_73.821014, whole genome shotgun sequence	Lentilactobacillus buchneri	2196	2271	0.44	0.0	99.92%	1302	NZ_RITL01000119.1		Lactobacillus paracollinoides strain TMW 1.1994 plasmid pL11994-1, complete sequence	Secundilactobacillus paracollinoides	1120	3018	0.46	0.0	95.06%	45958	CP014916.1
	Lentilactobacillus parabuchneri strain IPLA 11117 NODE_44, whole genome shotgun sequence	Lentilactobacillus parabuchneri	1942	3103	0.67	0.0	99.36%	4599	NZ_LYDQ01000038.1		Secundilactobacillus paracollinoides strain TMW 1.1979 plasmid pL11979-2, complete sequence	Secundilactobacillus paracollinoides	1120	1922	0.46	0.0	95.06%	35858	CP014914.1
	Enterococcus faecalis isolate IM1437 NODE_58_length_890_cov_1.931848, whole genome shotgun sequence	Enterococcus faecalis	1606	1606	0.32	0.0	100.00%	890	NZ_CAKMCR010000058.1		Lentilactobacillus buchneri strain MGB0786 chromosome, complete genome	Lentilactobacillus buchneri	1119	7059	0.54	0.0	95.18%	2465035	CP043615.1
	Lentilactobacillus buchneri strain CIRM-BIA 1516 NODE_46_length_1756_cov_65.478363, whole genome shotgun sequence	Lentilactobacillus buchneri	1413	1413	0.3	0.0	97.83%	1852	NZ_RITI01000045.1		Levilactobacillus brevis strain SMB091 plasmid pBRV276, complete sequence	Levilactobacillus brevis	1119	1200	0.31	0.0	95.18%	27635	CP113118.1
	Lentilactobacillus buchneri strain CIRM-BIA 1514 NODE_18_length_3822_cov_90.289375, whole genome shotgun sequence	Lentilactobacillus buchneri	1327	1327	0.3	0.0	95.53%	3920	NZ_RITJ01000017.1		Lentilactobacillus hilgardii strain FLUB plasmid unnamed2	Lentilactobacillus hilgardii	1118	2135	0.46	0.0	95.05%	37669	CP047123.1
	Lactiplantibacillus paraplantarum strain BPF2 NODE_47_length_9753_cov_648.508475, whole genome shotgun sequence	Lactiplantibacillus paraplantarum	1327	1327	0.3	0.0	95.53%	9753	NZ_JASTSO010000047.1		Lactobacillus backii strain TMW 1.1992 plasmid pL11992-1, complete sequence	Loigolactobacillus backii	1118	1282	0.25	0.0	95.05%	55942	CP014891.1
	Pediococcus ethanolidurans strain CIRM-BIA 2167 NODE_205_length_11172_cov_2.000000, whole genome shotgun sequence	Pediococcus ethanolidurans	1324	1324	0.3	0.0	95.41%	11266	NZ_RIKK01000140.1		Lentilactobacillus kefiri strain DH5 chromosome, complete genome	Lentilactobacillus kefiri	1116	4325	0.25	0.0	95.04%	2421275	CP029971.1
	Levilactobacillus brevis strain 7.2.40 7.2.40_contig_74, whole genome shotgun sequence	Levilactobacillus brevis	1324	1324	0.3	0.0	95.41%	7420	NZ_JAJHVM010000074.1		Lactiplantibacillus plantarum strain SRCM103426 plasmid unnamed1	Lactiplantibacillus plantarum	1116	2159	0.46	0.0	95.04%	208344	CP035175.1
	Pediococcus ethanolidurans strain 7.8.48 assembly_contig_66, whole genome shotgun sequence	Pediococcus ethanolidurans	1324	1324	0.3	0.0	95.41%	7345	NZ_JAGXJC010000066.1		Lactiplantibacillus plantarum strain SRCM103295 plasmid unnamed3	Lactiplantibacillus plantarum	1116	2734	0.46	0.0	95.04%	148378	CP035116.1
	Lentilactobacillus hilgardii strain 60TS-2 NODE_36_length_31151_cov_104.670271, whole genome shotgun sequence	Lentilactobacillus hilgardii	1318	1486	0.33	0.0	95.29%	31151	NZ_JAOXFF010000036.1		Lactobacillus coryniformis subsp. torquens DSM 20004 = KCTC 3535, complete genome	Loigolactobacillus coryniformis subsp. torquens DSM 20004 = KCTC 3535	1116	2154	0.46	0.0	95.04%	2956605	CP017697.1
	Lentilactobacillus buchneri strain 177 NODE_46_length_2160_cov_24.212963, whole genome shotgun sequence	Lentilactobacillus buchneri	1292	1292	0.3	0.0	94.58%	2252	NZ_RIHO01000041.1		Lactobacillus zymae strain ACA-DC 3411 genome assembly, chromosome: I	Levilactobacillus zymae	1116	1185	0.34	0.0	95.04%	2734129	LT854705.1
	Lentilactobacillus diolivorans strain NBRC 107869 sequence127, whole genome shotgun sequence	Lentilactobacillus diolivorans	1292	1292	0.3	0.0	94.58%	1410	NZ_BKAB01000127.1		Levilactobacillus brevis strain SMB091 plasmid pBRV295, complete sequence	Levilactobacillus brevis	1116	2403	0.46	0.0	95.06%	29478	CP113125.1
	Lactiplantibacillus plantarum strain MCC636 NODE_275_length_4142_cov_400.144623, whole genome shotgun sequence	Lactiplantibacillus plantarum	1235	2471	0.25	0.0	99.57%	4222	NZ_WQOE01000186.1		Lactobacillus brevis BSO 464 genome	Levilactobacillus brevis BSO 464	1116	1190	0.31	0.0	95.04%	2503991	CP005977.1
	Levilactobacillus brevis strain 7.2.41 7.2.41_contig_78, whole genome shotgun sequence	Levilactobacillus brevis	1230	1230	0.3	0.0	93.00%	6133	NZ_JAJHVN010000078.1		Lentilactobacillus kefiri strain Fanghua plasmid p2, complete sequence	Lentilactobacillus kefiri	1116	1362	0.28	0.0	95.04%	49125	CP094505.1
	Lactiplantibacillus plantarum strain SS6 plasmid unnamed, complete sequence	Lactiplantibacillus plantarum	1224	2566	0.55	0.0	92.75%	70414	NZ_CP096865.1		Lentilactobacillus kefiri strain Fanghua chromosome, complete genome	Lentilactobacillus kefiri	1116	3914	0.25	0.0	95.04%	2358481	CP094503.1
	Lactiplantibacillus plantarum strain B3 plasmid unnamed1, complete sequence	Lactiplantibacillus plantarum	1220	2562	0.55	0.0	92.63%	70434	NZ_CP096856.1		Lacticaseibacillus paracasei strain TD 062 plasmid unnamed5, complete sequence	Lacticaseibacillus paracasei	1115	2580	0.25	0.0	95.16%	66622	CP044366.1
	Lentilactobacillus buchneri strain S51 NODE_81_length_1392_cov_98.513308, whole genome shotgun sequence	Lentilactobacillus buchneri	1195	1195	0.27	0.0	95.58%	1392	NZ_SUMR01000081.1		Levilactobacillus brevis strain UCCLBBS449 chromosome, complete genome	Levilactobacillus brevis	1115	4513	0.31	0.0	94.92%	2582548	CP031198.1
	Pediococcus ethanolidurans strain 14.2.5 14.2.5_contig_49, whole genome shotgun sequence	Pediococcus ethanolidurans	1166	1393	0.3	0.0	91.18%	13873	NZ_JANJYK010000049.1		Lactiplantibacillus plantarum subsp. plantarum strain nF1-FD plasmid pnF1FD01, complete sequence	Lactiplantibacillus plantarum subsp. plantarum	1115	2289	0.25	0.0	95.16%	42492	CP025284.1
	Lactiplantibacillus plantarum strain BGPKM22 NODE_85_length_635_cov_10.149606, whole genome shotgun sequence	Lactiplantibacillus plantarum	1146	1146	0.23	0.0	100.00%	635	NZ_JAUKVK010000085.1		Lactiplantibacillus plantarum strain SRCM103418 plasmid unnamed3	Lactiplantibacillus plantarum	1115	1115	0.25	0.0	95.16%	33561	CP035171.1
	Lactiplantibacillus plantarum strain Nizo2741 NODE_19, whole genome shotgun sequence	Lactiplantibacillus plantarum	1143	5130	0.55	0.0	90.58%	54054	NZ_LUWT01000008.1		Lactiplantibacillus plantarum strain nF1 plasmid unnamed1, complete sequence	Lactiplantibacillus plantarum	1115	1173	0.25	0.0	95.16%	40759	CP030882.1
	Lactiplantibacillus plantarum strain FCa3L 26, whole genome shotgun sequence	Lactiplantibacillus plantarum	1141	2590	0.3	0.0	90.59%	26251	NZ_JAJSYR010000026.1		Lactiplantibacillus plantarum strain K25 plasmid unnamed2, complete sequence	Lactiplantibacillus plantarum	1115	1937	0.45	0.0	95.16%	42993	CP020095.1
	Lentilactobacillus hilgardii DSM 20176 = ATCC 8290 strain DSM 20176 Scaffold3, whole genome shotgun sequence	Lentilactobacillus hilgardii DSM 20176 = ATCC 8290	1131	1206	0.23	0.0	99.07%	141441	NZ_AZDF01000003.1		Lactiplantibacillus plantarum strain MY04 plasmid unnamed3, complete sequence	Lactiplantibacillus plantarum	1115	2187	0.45	0.0	95.16%	30633	CP122969.1
	Lentilactobacillus hilgardii strain LMG 07934 chromosome, complete genome	Lentilactobacillus hilgardii	1131	6630	0.49	0.0	99.07%	2771862	NZ_CP050262.1		Lacticaseibacillus sp. DSM 115425 chromosome, complete genome	Lacticaseibacillus sp. DSM 115425	1115	1710	0.45	0.0	95.16%	3094327	CP120687.1
	Lentilactobacillus hilgardii strain LH500 chromosome, complete genome	Lentilactobacillus hilgardii	1131	1569	0.41	0.0	99.07%	2654177	NZ_CP044119.1		Lactiplantibacillus plantarum strain LL441 plasmid pLL441-3, complete sequence	Lactiplantibacillus plantarum	1115	1173	0.25	0.0	95.16%	40749	CP114877.1
	Lentilactobacillus hilgardii DSM 20176 = ATCC 8290 SCAFFOLD1, whole genome shotgun sequence	Lentilactobacillus hilgardii DSM 20176 = ATCC 8290	1131	1206	0.23	0.0	99.07%	925662	NZ_GG669992.1		Lactiplantibacillus plantarum strain BC015 plasmid plas4, complete sequence	Lactiplantibacillus plantarum	1115	1944	0.45	0.0	95.16%	32951	CP113423.1
	Lentilactobacillus hilgardii strain CIRM-BIA 2123 NODE_25_length_31433_cov_1.999745, whole genome shotgun sequence	Lentilactobacillus hilgardii	1131	1206	0.23	0.0	99.07%	31529	NZ_RIQC01000019.1		Levilactobacillus brevis strain SMB091 plasmid pBRV563, complete sequence	Levilactobacillus brevis	1115	2186	0.45	0.0	95.16%	56326	CP113120.1
	Lentilactobacillus hilgardii strain ATCC 8290 425, whole genome shotgun sequence	Lentilactobacillus hilgardii	1131	1387	0.41	0.0	99.07%	143939	NZ_PUFR01000061.1		Lactiplantibacillus plantarum strain S58 plasmid p1, complete sequence	Lactiplantibacillus plantarum	1115	2283	0.46	0.0	95.16%	55196	CP068765.1
	Levilactobacillus tujiorum strain HBUAS51416 NODE_37_length_21073, whole genome shotgun sequence	Levilactobacillus tujiorum	1130	2233	0.56	0.0	90.33%	21073	NZ_JAKKDN010000037.1		Lacticaseibacillus paracasei strain NJ chromosome, complete genome	Lacticaseibacillus paracasei	1114	4292	0.46	0.0	95.05%	3083412	CP041944.1
	Levilactobacillus tujiorum strain HBUAS51329 Scaffold37, whole genome shotgun sequence	Levilactobacillus tujiorum	1130	1847	0.48	0.0	90.33%	20894	NZ_JAAVSD010000037.1		Lentilactobacillus buchneri strain ATCC 4005 plasmid pBC28633, complete sequence	Lentilactobacillus buchneri	1114	3349	0.25	0.0	95.04%	28633	CP073067.1
	Lactobacillus sp. HBUAS51387 Scaffold57, whole genome shotgun sequence	Lactobacillus sp. HBUAS51387	1130	1130	0.3	0.0	90.33%	9649	NZ_JAAVSB010000057.1		Lactobacillus buchneri NRRL B-30929 plasmid pLBUC01, complete sequence	Lentilactobacillus buchneri NRRL B-30929	1114	3065	0.46	0.0	94.79%	52697	CP002653.1
	Lentilactobacillus parabuchneri strain NSMJ16 chromosome, complete genome	Lentilactobacillus parabuchneri	1127	4853	0.58	0.0	95.33%	2475367	NZ_CP050493.1		Lactiplantibacillus plantarum strain J26 plasmid pJ26p3, complete sequence	Lactiplantibacillus plantarum	1113	3068	0.46	0.0	94.91%	35191	CP033619.1
	Lentilactobacillus parabuchneri strain FAM21731 chromosome, complete genome	Lentilactobacillus parabuchneri	1127	8198	0.58	0.0	95.33%	2600578	NZ_CP018796.1		Lactobacillus backii strain TMW 1.1988 plasmid L11988-8, complete sequence	Loigolactobacillus backii	1113	1113	0.25	0.0	94.91%	27021	CP014632.1
	Lentilactobacillus hilgardii strain Kef-w9 NODE_27_length_39670_cov_66.253876, whole genome shotgun sequence	Lentilactobacillus hilgardii	1127	1197	0.23	0.0	98.91%	39670	NZ_JAGPZP010000027.1		Lactobacillus hokkaidonensis plasmid pLOOC260-1 DNA, complete genome	Paucilactobacillus hokkaidonensis JCM 18461	1113	3312	0.46	0.0	94.91%	81630	AP014681.1
	Lentilactobacillus hilgardii strain Kef-w8 NODE_26_length_39670_cov_65.982171, whole genome shotgun sequence	Lentilactobacillus hilgardii	1127	1197	0.23	0.0	98.91%	39670	NZ_JAGPZQ010000026.1		Limosilactobacillus fermentum strain L1 plasmid unnamed1, complete sequence	Limosilactobacillus fermentum	1113	1113	0.25	0.0	94.91%	21922	CP076447.1
	Lentilactobacillus hilgardii strain Kef-w10 NODE_28_length_39669_cov_39.955490, whole genome shotgun sequence	Lentilactobacillus hilgardii	1127	1197	0.23	0.0	98.91%	39669	NZ_JAGPZO010000028.1		Lactiplantibacillus plantarum strain SRCM101167 plasmid unnamed3, complete sequence	Lactiplantibacillus plantarum	1112	1989	0.46	0.0	94.90%	47265	CP028337.1
	Lentilactobacillus buchneri strain PC-C1 assembly_1, whole genome shotgun sequence	Lentilactobacillus buchneri	1125	9296	0.54	0.0	95.33%	2467816	NZ_JAIYET010000001.1		Limosilactobacillus fermentum strain USM 8633 chromosome, complete genome	Limosilactobacillus fermentum	1112	4051	0.46	0.0	94.90%	2238401	CP045034.1
	Lentilactobacillus buchneri NRRL B-30929, complete sequence	Lentilactobacillus buchneri NRRL B-30929	1125	8164	0.54	0.0	95.33%	2506301	NC_015428.1		Lactiplantibacillus plantarum strain KACC 92189 plasmid unnamed1	Lactiplantibacillus plantarum	1112	3033	0.46	0.0	94.90%	65826	CP024059.1
	Lentilactobacillus buchneri strain LA1167 Contig_2_consensus, whole genome shotgun sequence	Lentilactobacillus buchneri	1124	2234	0.26	0.0	94.95%	20503	NZ_VFBS01000009.1		Lactiplantibacillus plantarum strain MF1298 plasmid pMF1298-6, complete sequence	Lactiplantibacillus plantarum	1112	3084	0.46	0.0	94.90%	30526	CP013156.2
	Lentilactobacillus buchneri strain LA1161B Contig_4_consensus, whole genome shotgun sequence	Lentilactobacillus buchneri	1124	2238	0.26	0.0	94.95%	13975	NZ_VFBU01000009.1		Limosilactobacillus fermentum strain FTDC 8312 chromosome, complete genome	Limosilactobacillus fermentum	1112	4051	0.46	0.0	94.90%	2239921	CP021104.1
	Lentilactobacillus buchneri strain LA1161C Contig_2_consensus, whole genome shotgun sequence	Lentilactobacillus buchneri	1124	2234	0.26	0.0	94.95%	15795	NZ_VFBT01000010.1		Lactobacillus plantarum strain TMW 1.708 plasmid pL1708-1, complete sequence	Lactiplantibacillus plantarum	1112	3074	0.46	0.0	94.90%	40345	CP017375.1
	Lactobacillus acetotolerans isolate UBA4984 UBA4984_contig_342, whole genome shotgun sequence	Lactobacillus acetotolerans	1124	1124	0.25	0.0	95.20%	63573	NZ_DGZI01000059.1		Lactobacillus plantarum strain RI-113 plasmid pRI113_1, complete sequence	Lactiplantibacillus plantarum	1112	2203	0.46	0.0	94.90%	51784	CP017407.1
	Lactobacillus acetotolerans isolate UBA4970 UBA4970_contig_737, whole genome shotgun sequence	Lactobacillus acetotolerans	1124	1124	0.25	0.0	95.20%	35420	NZ_DGZW01000017.1		Lactobacillus paracollinoides strain TMW 1.1994 plasmid pL11994-3, complete sequence	Secundilactobacillus paracollinoides	1112	2093	0.46	0.0	94.90%	33202	CP014918.1
	Lentilactobacillus parabuchneri strain KEM chromosome, complete genome	Lentilactobacillus parabuchneri	1122	3329	0.58	0.0	95.19%	2530379	NZ_CP062473.1		Limosilactobacillus fermentum strain PCC chromosome, complete genome	Limosilactobacillus fermentum	1112	4051	0.46	0.0	94.90%	2233760	CP102532.1
	Latilactobacillus curvatus isolate FLEC03 plasmid pLCUFL03, whole genome shotgun sequence	Latilactobacillus curvatus	1122	1122	0.25	0.0	95.19%	46973	NZ_LT841332.1		Lactiplantibacillus plantarum strain VHProbi V38 plasmid pFV38, complete sequence	Lactiplantibacillus plantarum	1112	1947	0.46	0.0	94.90%	8520	CP092507.1
	Lentilactobacillus parabuchneri strain NSMJ16 plasmid pLPBN-1, complete sequence	Lentilactobacillus parabuchneri	1122	4375	0.35	0.0	95.19%	55903	NZ_CP050494.1		Lactiplantibacillus plantarum strain LS/07 plasmid pLS07_3, complete sequence	Lactiplantibacillus plantarum	1112	1294	0.28	0.0	94.90%	47798	CP066498.1
	Lentilactobacillus parabuchneri strain FAM21731 plasmid pFAM21731.1, complete sequence	Lentilactobacillus parabuchneri	1122	9687	0.46	0.0	95.19%	58093	NZ_CP018797.1		Limosilactobacillus fermentum strain GR1007 chromosome, complete genome	Limosilactobacillus fermentum	1112	4051	0.46	0.0	94.90%	2238385	CP071001.1
	Lacticaseibacillus paracasei strain VHProbi OF10 chromosome, complete genome	Lacticaseibacillus paracasei	1122	4301	0.46	0.0	95.19%	3084431	NZ_CP092498.1		Limosilactobacillus fermentum strain GR1008 chromosome, complete genome	Limosilactobacillus fermentum	1112	4051	0.46	0.0	94.90%	2237764	CP071000.1
	Lentilactobacillus buchneri strain ATCC 4005 chromosome, complete genome	Lentilactobacillus buchneri	1121	1767	0.49	0.0	95.18%	2508572	NZ_CP073066.1		Limosilactobacillus fermentum strain GR1009 chromosome, complete genome	Limosilactobacillus fermentum	1112	4051	0.46	0.0	94.90%	2227144	CP070999.1
	Lentilactobacillus buchneri strain PC-C1 assembly_2, whole genome shotgun sequence	Lentilactobacillus buchneri	1121	2046	0.46	0.0	95.18%	38183	NZ_JAIYET010000002.1		Limosilactobacillus fermentum strain GR1103 chromosome, complete genome	Limosilactobacillus fermentum	1112	4051	0.46	0.0	94.90%	2234899	CP070858.1
	Lentilactobacillus parabuchneri strain FAM21731 plasmid pFAM21731.2, complete sequence	Lentilactobacillus parabuchneri	1121	5467	0.46	0.0	95.18%	67905	NZ_CP018798.1		Lactobacillus buchneri NRRL B-30929 plasmid pLBUC03, complete sequence	Lentilactobacillus buchneri NRRL B-30929	1112	2223	0.25	0.0	94.90%	10798	CP002655.1
	Lentilactobacillus buchneri subsp. silagei strain SG162 sequence02, whole genome shotgun sequence	Lentilactobacillus buchneri subsp. silagei	1121	2666	0.35	0.0	95.18%	352382	NZ_BJOS01000002.1		Lactobacillus brevis strain SRCM101106 plasmid pLB1106-3 sequence	Levilactobacillus brevis	1111	1359	0.31	0.0	95.02%	36203	CP021675.1
	Secundilactobacillus paracollinoides strain TMW 1.1979 plasmid pL11979-2, complete sequence	Secundilactobacillus paracollinoides	1120	1922	0.46	0.0	95.06%	35858	NZ_CP014914.1		Lactobacillus plantarum strain RI-113 plasmid pRI113_2, complete sequence	Lactiplantibacillus plantarum	1111	4340	0.46	0.0	95.02%	43225	CP017408.1
	Lactobacillus acetotolerans strain LJ49 chromosome, complete genome	Lactobacillus acetotolerans	1120	1120	0.25	0.0	95.06%	1683950	NZ_CP051649.1		Pediococcus damnosus strain TMW 2.1536 plasmid pL21536-1, complete sequence	Pediococcus damnosus	1111	1537	0.35	0.0	95.02%	7678	CP012295.1
	Levilactobacillus brevis strain Lbr-35 NODE_B, whole genome shotgun sequence	Levilactobacillus brevis	1120	1193	0.31	0.0	95.06%	2083389	NZ_JAHERW010000002.1		Lactiplantibacillus plantarum subsp. plantarum strain M19 plasmid unnamed4, complete sequence	Lactiplantibacillus plantarum subsp. plantarum	1111	1231	0.28	0.0	95.02%	40748	CP094389.1
	Lentilactobacillus parabuchneri strain 1013 NODE_128_length_773_cov_62.843468, whole genome shotgun sequence	Lentilactobacillus parabuchneri	1120	1120	0.25	0.0	95.31%	857	NZ_RIVI01000121.1		Lentilactobacillus kefiri strain Fanghua plasmid p3, complete sequence	Lentilactobacillus kefiri	1111	2406	0.46	0.0	95.02%	18160	CP094506.1
	Secundilactobacillus paracollinoides strain TMW 1.1994 plasmid pL11994-1, complete sequence	Secundilactobacillus paracollinoides	1120	3018	0.46	0.0	95.06%	45958	NZ_CP014916.1		Lentilactobacillus kefiri strain Fanghua plasmid p1, complete sequence	Lentilactobacillus kefiri	1111	2769	0.46	0.0	95.02%	62864	CP094504.1
	Loigolactobacillus backii strain VTT E-123217 Scaffold_7_LbackE17, whole genome shotgun sequence	Loigolactobacillus backii	1120	1120	0.25	0.0	95.31%	27193	NZ_NAES01000007.1		Lactobacillus helveticus DPC 4571, complete genome	Lactobacillus helveticus DPC 4571	1111	2013	0.46	0.0	94.77%	2080931	CP000517.1
	Lactobacillus acetotolerans isolate UBA5490 UBA5490_contig_2268, whole genome shotgun sequence	Lactobacillus acetotolerans	1120	1120	0.25	0.0	95.06%	36055	NZ_DIPK01000053.1		Lactobacillus sp. CBA3606 plasmid pCBA3606-1, complete sequence	Lactobacillus sp. CBA3606	1110	2510	0.46	0.0	94.89%	51446	CP027195.1
	Levilactobacillus brevis strain DS1_5 DS1_5_30_length_27735_cov_28.218958, whole genome shotgun sequence	Levilactobacillus brevis	1120	1120	0.25	0.0	95.06%	27735	NZ_QAZW01000030.1		Companilactobacillus alimentarius DSM 20249 plasmid pLDW-11, complete sequence	Companilactobacillus alimentarius DSM 20249	1110	3938	0.45	0.0	94.89%	68058	CP018868.1
	Lentilactobacillus otakiensis DSM 19908 = JCM 15040 strain DSM 19908 NODE_2, whole genome shotgun sequence	Lentilactobacillus otakiensis DSM 19908 = JCM 15040	1119	1119	0.25	0.0	95.18%	27611	NZ_AZED01000001.1		Lactobacillus rhamnosus DSM 14870, complete genome	Lacticaseibacillus rhamnosus DSM 14870	1110	1110	0.25	0.0	94.89%	3013149	CP006804.1
	Lentilactobacillus otakiensis DSM 19908 = JCM 15040, whole genome shotgun sequence	Lentilactobacillus otakiensis DSM 19908 = JCM 15040	1119	1119	0.25	0.0	95.18%	27499	NZ_BASH01000011.1		Lacticaseibacillus rhamnosus strain TK-F8B chromosome, complete genome	Lacticaseibacillus rhamnosus	1110	1110	0.25	0.0	94.89%	3016822	CP045586.1
	Lentilactobacillus buchneri strain MGB0786 chromosome, complete genome	Lentilactobacillus buchneri	1119	7059	0.54	0.0	95.18%	2465035	NZ_CP043615.1		Lactobacillus paracasei ATCC 334 plasmid 1, complete sequence	Lacticaseibacillus paracasei ATCC 334	1110	1281	0.25	0.0	94.89%	29061	CP000424.1
	Lentilactobacillus parabuchneri strain FAM21809 FAM21809_scf_0020, whole genome shotgun sequence	Lentilactobacillus parabuchneri	1119	1415	0.58	0.0	95.18%	354135	NZ_MSAS01000020.1		Lentilactobacillus hilgardii strain FLUB plasmid unnamed3	Lentilactobacillus hilgardii	1107	4541	0.25	0.0	94.76%	28299	CP047124.1
	Levilactobacillus brevis strain SMB091 plasmid pBRV276, complete sequence	Levilactobacillus brevis	1119	1200	0.31	0.0	95.18%	27635	NZ_CP113118.1		Leuconostoc citreum strain WiKim0101 plasmid unnamed5	Leuconostoc citreum	1107	4430	0.25	0.0	94.76%	36060	CP046154.1
	Lentilactobacillus hilgardii strain FLUB plasmid unnamed2	Lentilactobacillus hilgardii	1118	2135	0.46	0.0	95.05%	37669	NZ_CP047123.1		Levilactobacillus brevis strain TMW 1.2113 plasmid pl12113-3, complete sequence	Levilactobacillus brevis	1107	2789	0.46	0.0	94.76%	46586	CP019753.1
	Levilactobacillus fujinensis strain 218-6 contig101, whole genome shotgun sequence	Levilactobacillus fujinensis	1118	1118	0.25	0.0	95.05%	1150	NZ_RHNX01000101.1		Lactobacillus brevis strain TMW 1.2112 plasmid pl12112-2, complete sequence	Levilactobacillus brevis	1107	1948	0.46	0.0	94.76%	38644	CP016799.1
	Lentilactobacillus buchneri strain LA1184 LA1184_to_NC_018610, whole genome shotgun sequence	Lentilactobacillus buchneri	1118	3566	0.49	0.0	95.05%	2367010	NZ_VFBP01000018.1		Leuconostoc lactis strain WiKim40 plasmid pWK40-3, complete sequence	Leuconostoc lactis	1107	1107	0.25	0.0	94.76%	10453	CP016601.1
	Levilactobacillus sp. 244-2 contig25, whole genome shotgun sequence	Levilactobacillus sp. 244-2	1118	2028	0.46	0.0	95.05%	32172	NZ_BOLO01000025.1		Lactobacillus plantarum strain HFC8 plasmid pMK04, complete sequence	Lactiplantibacillus plantarum	1107	5378	0.46	0.0	94.76%	46011	CP012652.1
	Loigolactobacillus backii strain TMW 1.1992 plasmid pL11992-1, complete sequence	Loigolactobacillus backii	1118	1282	0.25	0.0	95.05%	55942	NZ_CP014891.1		Leuconostoc sp. LN180020 plasmid unnamed3, complete sequence	Leuconostoc sp. LN180020	1107	2214	0.25	0.0	94.76%	15336	CP039738.1
	Lentilactobacillus buchneri strain LA1184 Contig_6_consensus, whole genome shotgun sequence	Lentilactobacillus buchneri	1118	5366	0.46	0.0	95.05%	40077	NZ_VFBP01000014.1		Liquorilactobacillus mali strain LM596 plasmid unnamed1, complete sequence	Liquorilactobacillus mali	1106	1980	0.46	0.0	94.88%	60578	CP045036.1
	Loigolactobacillus backii strain JCM 18665 contig130, whole genome shotgun sequence	Loigolactobacillus backii	1118	1118	0.25	0.0	95.05%	1653	NZ_RHNQ01000130.1		Secundilactobacillus paracollinoides strain TMW 1.1995 plasmid pL11995-3, complete sequence	Secundilactobacillus paracollinoides	1106	1311	0.3	0.0	94.88%	41255	CP014927.1
	Lentilactobacillus hilgardii strain TMW12196 Lactobacillus_hilgardii_TMW12196_seq45, whole genome shotgun sequence	Lentilactobacillus hilgardii	1118	2148	0.46	0.0	95.05%	30653	NZ_PPFW01000045.1		Lacticaseibacillus paracasei strain KL1 chromosome, complete genome	Lacticaseibacillus paracasei	1106	2349	0.45	0.0	94.88%	2918888	CP013921.1
	Lentilactobacillus hilgardii strain TMW 1828 Lactobacillus_hilgardii_TMW1828_seq43, whole genome shotgun sequence	Lentilactobacillus hilgardii	1118	2148	0.46	0.0	95.05%	30653	NZ_NSMC01000043.1		Lactiplantibacillus plantarum strain BC015 plasmid plas8, complete sequence	Lactiplantibacillus plantarum	1106	1492	0.36	0.0	94.88%	58656	CP113427.1
	Lactiplantibacillus paraplantarum strain D2-1, whole genome shotgun sequence	Lactiplantibacillus paraplantarum	1118	1118	0.25	0.0	95.05%	53634	NZ_BDOR01000020.1		Liquorilactobacillus nagelii DSM 13675 plasmid unnamed	Liquorilactobacillus nagelii DSM 13675	1106	3970	0.46	0.0	94.88%	76280	CP049305.1
	Lacticaseibacillus paracasei subsp. paracasei Lpp122 contig00042, whole genome shotgun sequence	Lacticaseibacillus paracasei subsp. paracasei Lpp122	1118	1291	0.25	0.0	95.05%	19166	NZ_ANKW01000042.1		Lactiplantibacillus plantarum 2025 plasmid LP2025_1, complete sequence	Lactiplantibacillus plantarum 2025	1106	2268	0.45	0.0	94.88%	57640	CP076825.1
	Lactiplantibacillus plantarum strain SF2A35B Contig9, whole genome shotgun sequence	Lactiplantibacillus plantarum	1118	2919	0.46	0.0	95.05%	26875	NZ_LMVD01000075.1		Lactiplantibacillus plantarum strain SHY 21-2 plasmid p4, complete sequence	Lactiplantibacillus plantarum	1106	1508	0.25	0.0	94.88%	36321	CP066551.1
	Levilactobacillus brevis strain SMB091 plasmid pBRV295, complete sequence	Levilactobacillus brevis	1116	2403	0.46	0.0	95.06%	29478	NZ_CP113125.1		Lactobacillus acetotolerans strain CN247 chromosome, complete genome	Lactobacillus acetotolerans	1105	1963	0.46	0.0	94.75%	1677515	CP046528.1
	Lentilactobacillus kefiri strain Fanghua plasmid p2, complete sequence	Lentilactobacillus kefiri	1116	1362	0.28	0.0	95.04%	49125	NZ_CP094505.1		Lactobacillus paracasei IJH-SONE68 DNA, complete genome	Lacticaseibacillus paracasei	1105	2455	0.25	0.0	94.75%	3084917	AP018392.1
											Lactobacillus plantarum strain C410L1 plasmid unnamed3, complete sequence	Lactiplantibacillus plantarum	1105	3046	0.46	0.0	94.77%	30542	CP017957.1
											Secundilactobacillus paracollinoides strain TMW 1.1995 plasmid pL11995-8, complete sequence	Secundilactobacillus paracollinoides	1105	2422	0.46	0.0	94.75%	57063	CP014932.1
											Lactobacillus curvatus strain TMW 1.421 plasmid pL1421-1, complete sequence	Latilactobacillus curvatus	1105	2940	0.45	0.0	94.75%	61429	CP016222.1
											Lactobacillus sakei strain TMW 1.578 plasmid pL1578-1, complete sequence	Latilactobacillus sakei	1105	3438	0.46	0.0	94.75%	34136	CP017571.1
											Lactobacillus sakei strain TMW 1.114 plasmid pL1114-1, complete sequence	Latilactobacillus sakei	1105	3438	0.46	0.0	94.75%	34136	CP017567.1
>NODE_15_length_2481_cov_2046.112729	Lactiplantibacillus plantarum strain RI-190 20150702.X-R190_S8_R1_001_(paired)_contig_28, whole genome shotgun sequence	Lactiplantibacillus plantarum	4211	9049	1	0.0	98.96%	2532	NZ_MJHK01000028.1	>NODE_15_length_2481_cov_2046.112729	Lactiplantibacillus plantarum strain BDGP2 plasmid pLtBDGP2A, complete sequence	Lactiplantibacillus plantarum	398	736	0.36	8e-106	74.83%	61448	CP023175.1
	Lactiplantibacillus plantarum strain A6 scaffold_43, whole genome shotgun sequence	Lactiplantibacillus plantarum	4020	9905	1	0.0	99.51%	2703	NZ_LRUO01000039.1		Lactiplantibacillus plantarum strain DMC-S1 plasmid pDMC-S1-A, complete sequence	Lactiplantibacillus plantarum	398	736	0.36	8e-106	74.83%	63256	CP123054.1
	Lactiplantibacillus plantarum strain RI-165 20150702.X-R165_S6_R1_001_(paired)_contig_32, whole genome shotgun sequence	Lactiplantibacillus plantarum	3820	8729	1	0.0	98.99%	2407	NZ_MJHI01000032.1		Lactiplantibacillus plantarum strain BDGP2 plasmid pLtBDGP2B, complete sequence	Lactiplantibacillus plantarum	388	388	0.09	1e-102	94.78%	58689	CP023176.1
	Latilactobacillus sakei strain RI-410 20150702.X-R410_S27_R1_001_(paired)_contig_70, whole genome shotgun sequence	Latilactobacillus sakei	3800	4324	0.99	0.0	98.98%	2382	NZ_MKDI01000070.1		Lactiplantibacillus plantarum strain MNCW_1 plasmid p1, complete sequence	Lactiplantibacillus plantarum	388	388	0.09	1e-102	94.78%	77243	CP073267.1
	Lactiplantibacillus plantarum strain RI-408 p1551o1945-6_S6_L001_R1_001_(paired)_contig_42, whole genome shotgun sequence	Lactiplantibacillus plantarum	3688	9368	1	0.0	98.72%	2634	NZ_MKDH01000042.1		Lactiplantibacillus plantarum strain NCIMB700965.EF.A plasmid punamed1, complete sequence	Lactiplantibacillus plantarum	379	379	0.09	7e-100	93.98%	66437	CP026506.1
	Lactiplantibacillus plantarum strain RI-086 p1551o1945-5_S5_L001_R1_001_(paired)_contig_29, whole genome shotgun sequence	Lactiplantibacillus plantarum	3600	8937	1	0.0	99.12%	2479	NZ_MKDP01000029.1		Lactiplantibacillus plantarum strain NCIMB 700965 plasmid unamed1, complete sequence	Lactiplantibacillus plantarum	379	379	0.09	7e-100	93.98%	66439	CP023491.1
	Lactiplantibacillus plantarum strain L125 scaffold67_size2367, whole genome shotgun sequence	Lactiplantibacillus plantarum	3528	8820	0.98	0.0	100.00%	2367	NZ_JAIGOE010000066.1		Lactiplantibacillus plantarum strain LS/07 plasmid pLS07_1, complete sequence	Lactiplantibacillus plantarum	368	368	0.09	1e-96	93.15%	82193	CP066496.1
	Lactobacillus sp. isolate 61_S75 61_S75_NODE_8714_length_2063_cov_8.478586, whole genome shotgun sequence	Lactobacillus sp.	3456	3831	0.87	0.0	99.18%	2063	NZ_JAKDOV010000290.1		Lactiplantibacillus plantarum strain 83-18 plasmid p83-18.2, complete sequence	Lactiplantibacillus plantarum	363	363	0.09	2e-95	92.74%	62644	CP046662.1
	Lactiplantibacillus pentosus strain 7.2.23 assembly_contig_83, whole genome shotgun sequence	Lactiplantibacillus pentosus	3397	4427	1	0.0	99.63%	2404	NZ_JAGWDT010000083.1		Lactiplantibacillus paraplantarum strain DSM 10667 plasmid unnamed1, complete sequence	Lactiplantibacillus paraplantarum	363	363	0.09	2e-95	92.74%	70681	CP032745.1
	Lactiplantibacillus plantarum strain 442 NODE_60_length_2371_cov_2.001687, whole genome shotgun sequence	Lactiplantibacillus plantarum	3350	4393	1	0.0	98.95%	2467	NZ_VDMW01000048.1		Lactobacillus plantarum strain C410L1 plasmid unnamed2, complete sequence	Lactiplantibacillus plantarum	363	363	0.09	2e-95	92.74%	71134	CP017956.1
	Latilactobacillus curvatus strain RI-198 20150702.X-R198_S10_R1_001_(paired)_contig_77, whole genome shotgun sequence	Latilactobacillus curvatus	3349	3855	0.88	0.0	99.00%	2154	NZ_MKGC01000077.1		Lactobacillus plantarum strain LZ227 plasmid LZ227p1, complete sequence	Lactiplantibacillus plantarum	363	363	0.09	2e-95	92.74%	74177	CP015858.1
[truncated: 1,670 more rows]

## Sheet: NodesSelectedPrimerTemplates
Nodes used as template for primer design	RefSeq genomes			Nucleotide nt
[truncated: 157 more rows]
