# Supplementary material for: Development of a Multiplex PCR Assay for Efficient Detection of Two Potential Probiotic Strains Using Whole Genome-Based Primers
Source: Microorganisms. 2023 Oct 13;11(10):2553. doi: 10.3390/microorganisms11102553 (PMC10609308; doi:10.3390/microorganisms11102553)
Supplement: Supplementary file 1 [file microorganisms-11-02553-s001.zip › Table S3.xlsx]

## Sheet: Lp. pentosus L33 Complete
NODES from unmapped Complete Genomes	nr/nt	RefSeq_genomes	Boundaries	Length
NODE_1_length_25805_cov_382.831429	match {NSMJ23, X7021, WiKim 0074}	over 4 matches {XJ25, CIRM BIA 655, QZSL, NSMJ23}
NODE_2_length_21437_cov_285.006929	match {KC28}	over 3 matches {KC28, CIRM BIA 2173, CIRM BIA 1490}
>NODE_3_length_17451_cov_152.725279	many matches	many matches
>NODE_4_length_13551_cov_184.432388	no match L33, match with other 3	many matches, matched with L33
>NODE_5_length_12952_cov_151.359612	match with other 2	match with L33, but many more
>NODE_6_length_10129_cov_122.765221	great	{L33, FUA3319, O12}	3106-3584	478	{400-470}
>NODE_7_length_9472_cov_149.152741	little but no important	many matches
>NODE_8_length_7018_cov_170.888921	-	-
>NODE_9_length_6604_cov_271.268577	clear	3 pentosus strains(L33 not included)
>NODE_10_length_6591_cov_189.086276	4 plantarum strains	many matches (plantarums and O12)
>NODE_11_length_6556_cov_144.928230	3 matches {BDPG2, dm, LB1-2}	no match {scafold 29 of L33}	5000 - 5900	almost 1kb
>NODE_12_length_6407_cov_90.451817	-	-
>NODE_13_length_6214_cov_357.180870	many matches	it;s okey
>NODE_14_length_5970_cov_410.168505	many matches	no
>NODE_15_length_5947_cov_52.483646	{plantarum LM1004, Q180, DM083 [5146-5348bp] } & clear in 100bp	{L33 & O12 [5146-5348bp] }
>NODE_16_length_5825_cov_135.318372	clear	{L33 & O12}	1187-1671	496	{250-300} να το ξανατρεξουμε και εδω
>NODE_17_length_5060_cov_840.028096	no	no
>NODE_18_length_4600_cov_101.333407	not ideal (mayde a tiny product <100bp)	not ideal
>NODE_19_length_4260_cov_182.349510	not good, dont care	not good
>NODE_20_length_3962_cov_94.561133	{plantarum LPIMC513}	{L33, Ο12, CIRM BIA 883}	1375-1738	551
>NODE_21_length_3801_cov_2.381847	-	-
>NODE_22_length_3693_cov_111.531803	-	-
>NODE_23_length_3571_cov_35.347739	-	-
>NODE_24_length_3472_cov_113.749043	-	-
>NODE_25_length_3408_cov_121.135995	πολλα κενα μαυρα	many matches
>NODE_26_length_3405_cov_164.251202	(BDGP2, plantarum Heal19)	L33 alone	1912-2223	311	χρειάζεται επανασχεδιασμός
>NODE_27_length_3399_cov_93.411800	-	-
>NODE_28_length_3328_cov_37.678253	-	-
>NODE_29_length_3184_cov_113.440618	ισως(ενα πρασινο)	-
>NODE_30_length_3163_cov_230.947181	-	-
>NODE_31_length_3130_cov_34.665247	-	-
>NODE_32_length_3129_cov_69.477392	-	-
>NODE_33_length_3110_cov_122.428289	-	-
>NODE_34_length_3105_cov_627.926354	-	-
>NODE_35_length_3098_cov_128.436941	ενδιαμεσα απο τα 2 ranges : plantarum S58, JBE490, SRCM103311, KLDS1.0391	L33+O12+paraplantarum isolate IM1334	863-1078 kai 2033 -2159
>NODE_36_length_2897_cov_124.399291	-	-
>NODE_37_length_2775_cov_15.052261	-	-
>NODE_38_length_2641_cov_127.613885	-	-
>NODE_39_length_2618_cov_28.994884	-	-
>NODE_40_length_2408_cov_49.986701	-	-
>NODE_41_length_2401_cov_32.019363	notebook	notebook
>NODE_42_length_2353_cov_146.827768	notebook	notebook
>NODE_43_length_2102_cov_201.978272	notebook	notebook
>NODE_44_length_2078_cov_25.099450	notebook	notebook
>NODE_45_length_2063_cov_76.932528	notebook	notebook
>NODE_46_length_2039_cov_123.752294	many matches	over 6 matches
>NODE_47_length_1969_cov_172.610465	notebook	notebook
>NODE_48_length_1953_cov_6.627932	many matches	notebook
>NODE_49_length_1937_cov_35.579032	notebook	notebook
>NODE_50_length_1813_cov_2.364055	many matches	notebook
>NODE_51_length_1803_cov_9.909618	many matches	many matches
>NODE_52_length_1773_cov_152.621462	many matches	many matches
>NODE_53_length_1730_cov_8.018754	notebook	many matches
>NODE_54_length_1723_cov_68.301944	many matches	many matches
>NODE_55_length_1691_cov_21.441140	many matches	many matches
>NODE_56_length_1654_cov_152.066582	many matches (άκυρο το πράσινο)	many matches
>NODE_57_length_1552_cov_13.793898	many matches	notebook
>NODE_58_length_1521_cov_11.072715	many matches	notebook
>NODE_59_length_1467_cov_64.918705	many matches	notebook
>NODE_60_length_1421_cov_51.488095	many matches	notebook
>NODE_61_length_1418_cov_12.275168	-	-
>NODE_62_length_1397_cov_4.620455	-	-
>NODE_63_length_1364_cov_25.857809	-	-
>NODE_64_length_1334_cov_73.914081	-	-
>NODE_65_length_1261_cov_358.459459	-	-
>NODE_66_length_1203_cov_10.055950	-	-
>NODE_67_length_1200_cov_15.777382	-	-
>NODE_68_length_1179_cov_30.929220	possible area with 1 match (IG1)	notebook:(
>NODE_69_length_1163_cov_5.878453	-	-
>NODE_70_length_1155_cov_60.202226	ολα κενα!!	possible area with 2 matches (L33+O12)	338-567	229	χρειάζεται επανασχεδιασμός
>NODE_71_length_1152_cov_44.444651	1 κενη περιοχη	notebook
>NODE_72_length_1110_cov_30.510165	-	-
>NODE_73_length_1106_cov_77.931973	-	-
>NODE_74_length_1094_cov_12.974435	-	-
>NODE_75_length_1077_cov_14.416000	-	-
>NODE_76_length_1070_cov_73.612286	-	-
>NODE_77_length_1070_cov_30.278989	-	-
>NODE_78_length_1069_cov_13.015121	1 περιοχη με 3 matches	notebook
>NODE_79_length_1061_cov_217.712398	-	-
>NODE_80_length_1042_cov_5.612435	-	-

## Sheet: Lp. pentosus L33 Complete&Scafo
	Nucleotide Collection (nt)									RefSeq genomes
NODES from unmapped Complete & Scaffold Genomes	Description	Scientific Name	Max Score	Total Score	Query Cover	E Value	perc Identity	Acc Length	Accession	Description	Scientific Name	Max Score	Total Score	Query Cover	E Value	perc Identity	Acc Length	Accession
>NODE_1_length_5713_cov_197.728353	Lactiplantibacillus plantarum strain AS-8 chromosome	Lactiplantibacillus plantarum	6171	7038	0.85	0.0	88.20%	3153897	CP028422.1	Lactiplantibacillus pentosus strain L33 scaffold4_size168663, whole genome shotgun sequence	Lactiplantibacillus pentosus	9120	9120	0.92	0.0	98.31%	168663	NZ_JAHKRU010000004.1
	Lactiplantibacillus plantarum strain LM1004 chromosome, complete genome	Lactiplantibacillus plantarum	5741	6898	0.85	0.0	89.59%	3198690	CP025988.1	Lactiplantibacillus plantarum strain CIRM-BIA 2106 NODE_13_length_159468_cov_2.000013, whole genome shotgun sequence	Lactiplantibacillus plantarum	6171	6171	0.85	0.0	88.20%	159564	NZ_RINZ01000011.1
	Lactiplantibacillus plantarum strain Q180 chromosome, complete genome	Lactiplantibacillus plantarum	5741	6898	0.85	0.0	89.59%	3197263	CP073753.1	Lactiplantibacillus plantarum strain AS-8 chromosome	Lactiplantibacillus plantarum	6171	14076	0.85	0.0	88.20%	3153897	NZ_CP028422.1
	Lactiplantibacillus plantarum strain DM083 chromosome, complete genome	Lactiplantibacillus plantarum	5741	6898	0.85	0.0	89.59%	3197299	CP099962.1	Lactiplantibacillus plantarum strain Q180 chromosome, complete genome	Lactiplantibacillus plantarum	5741	6898	0.85	0.0	89.59%	3197263	NZ_CP073753.1
	Lactiplantibacillus plantarum strain LM1215 chromosome, complete genome	Lactiplantibacillus plantarum	5733	6889	0.85	0.0	89.57%	3221233	CP128990.1	Lactiplantibacillus plantarum strain LM1004 isolate kimchi chromosome, complete genome	Lactiplantibacillus plantarum	5741	13796	0.85	0.0	89.59%	3198690	NZ_CP025988.1
	Lactobacillus plantarum strain 5-2, complete genome	Lactiplantibacillus plantarum	2119	3782	0.47	0.0	83.90%	3237652	CP009236.1	Lactiplantibacillus plantarum strain DM083 chromosome, complete genome	Lactiplantibacillus plantarum	5741	13796	0.85	0.0	89.59%	3197299	NZ_CP099962.1
	Lactiplantibacillus plantarum strain KLDS1.0391 chromosome, complete genome	Lactiplantibacillus plantarum	2048	2881	0.3	0.0	86.40%	2886607	CP019348.1	Lactiplantibacillus plantarum strain A3 A3_4, whole genome shotgun sequence	Lactiplantibacillus plantarum	5724	12020	0.8	0.0	89.46%	226819	NZ_LEBF01000015.1
	Lactiplantibacillus plantarum strain b-2 chromosome, complete genome	Lactiplantibacillus plantarum	1993	3360	0.3	0.0	85.49%	3211268	CP027349.1	Lactiplantibacillus plantarum strain A3 A3_23, whole genome shotgun sequence	Lactiplantibacillus plantarum	4840	10248	0.8	0.0	85.01%	10444	NZ_LEBF01000026.1
	Lactiplantibacillus plantarum strain LPL-1 chromosome, complete genome	Lactiplantibacillus plantarum	1993	3278	0.3	0.0	85.49%	3186859	CP021997.1	Lactiplantibacillus plantarum strain LRCC5310 contig1, whole genome shotgun sequence	Lactiplantibacillus plantarum	2944	12538	0.69	0.0	92.13%	3269650	NZ_JAINTZ010000001.1
	Lactiplantibacillus plantarum strain 41P chromosome, complete genome	Lactiplantibacillus plantarum	1993	3360	0.3	0.0	85.49%	3210905	CP075330.1	Lactiplantibacillus plantarum strain M92C M92C_contig_20, whole genome shotgun sequence	Lactiplantibacillus plantarum	2131	5767	0.39	0.0	87.35%	39902	NZ_NIGL01000002.1
	Lactiplantibacillus plantarum strain 12_3 chromosome, complete genome	Lactiplantibacillus plantarum	1981	5314	0.3	0.0	85.55%	3213344	CP035012.1	Lactiplantibacillus plantarum strain SF9C SF9C_contig_7_36_6, whole genome shotgun sequence	Lactiplantibacillus plantarum	2131	5767	0.39	0.0	87.35%	499948	NZ_RHLZ01000004.1
	Lactiplantibacillus plantarum strain MF1298 chromosome, complete genome	Lactiplantibacillus plantarum	1945	2501	0.3	0.0	85.14%	3235952	CP013149.1	Lactiplantibacillus plantarum strain 5-2 chromosome, complete genome	Lactiplantibacillus plantarum	2119	7565	0.47	0.0	83.90%	3237652	NZ_CP009236.1
	Lactiplantibacillus plantarum strain Lp-6 chromosome, complete genome	Lactiplantibacillus plantarum	1945	5137	0.3	0.0	85.08%	3101304	CP060182.1	Lactiplantibacillus dongliensis strain 218-3 contig34, whole genome shotgun sequence	Lactiplantibacillus dongliensis	2071	2071	0.28	0.0	88.02%	39988	NZ_BJDK01000034.1
	Lactiplantibacillus plantarum strain ST chromosome, complete genome	Lactiplantibacillus plantarum	1924	1924	0.28	0.0	86.08%	3058984	CP090184.1	Lactiplantibacillus plantarum strain BGPKM22 NODE_2_length_254378_cov_14.044023, whole genome shotgun sequence	Lactiplantibacillus plantarum	2020	2020	0.3	0.0	85.84%	254378	NZ_JAUKVK010000002.1
	Pediococcus acidilactici strain F1493 chromosome, complete genome	Pediococcus acidilactici	1876	1876	0.28	0.0	85.29%	1999801	CP126697.1	Lactiplantibacillus plantarum strain LPL-1 chromosome, complete genome	Lactiplantibacillus plantarum	1993	6557	0.3	0.0	85.49%	3186859	NZ_CP021997.1
	Lactiplantibacillus argentoratensis strain DSM 16365 chromosome, complete genome	Lactiplantibacillus argentoratensis	1871	7498	0.39	0.0	84.16%	3130445	CP032751.1	Lactiplantibacillus plantarum strain NI326 contig_0023, whole genome shotgun sequence	Lactiplantibacillus plantarum	1993	3986	0.3	0.0	85.49%	54493	NZ_NDXC01000023.1
	Pediococcus acidilactici strain PMC65 chromosome, complete genome	Pediococcus acidilactici	1840	1840	0.28	0.0	84.80%	2044083	CP053421.1	Lactiplantibacillus plantarum strain 13A Contig_21, whole genome shotgun sequence	Lactiplantibacillus plantarum	1993	3986	0.3	0.0	85.49%	57838	NZ_JAECZS010000021.1
	Pediococcus acidilactici strain PMC48 chromosome, complete genome	Pediococcus acidilactici	1840	1840	0.28	0.0	84.80%	2043929	CP050079.1	Lactiplantibacillus plantarum strain 38I Contig_11, whole genome shotgun sequence	Lactiplantibacillus plantarum	1993	3986	0.3	0.0	85.49%	66505	NZ_JAHBBR010000011.1
	Pediococcus acidilactici strain PMC202 chromosome, complete genome	Pediococcus acidilactici	1840	1840	0.28	0.0	84.80%	2044111	CP080397.1	Lactiplantibacillus plantarum strain 41G Contig_10, whole genome shotgun sequence	Lactiplantibacillus plantarum	1993	3986	0.3	0.0	85.49%	66505	NZ_JAHBBQ010000010.1
	Pediococcus pentosaceus SL4, complete genome	Pediococcus pentosaceus SL4	1818	1818	0.28	0.0	84.50%	1789138	CP006854.1	Lactiplantibacillus plantarum strain FUA3073 NODE_18_length_66505_cov_15.274775, whole genome shotgun sequence	Lactiplantibacillus plantarum	1993	1993	0.3	0.0	85.49%	66505	NZ_JAIWJU010000018.1
	Lactiplantibacillus plantarum strain SHY 21-2 chromosome, complete genome	Lactiplantibacillus plantarum	1816	2419	0.4	0.0	82.57%	3098742	CP066547.1	Lactiplantibacillus plantarum strain LP03 NODE_17_length_66505_cov_11.893865, whole genome shotgun sequence	Lactiplantibacillus plantarum	1993	1993	0.3	0.0	85.49%	66505	NZ_JAIWJQ010000017.1
	Pediococcus pentosaceus strain SMFM2016-WK1 chromosome, complete genome	Pediococcus pentosaceus	1807	2049	0.36	0.0	84.37%	1809731	CP127867.1	Lactiplantibacillus plantarum strain LR-31 scaffold32, whole genome shotgun sequence	Lactiplantibacillus plantarum	1993	1993	0.3	0.0	85.49%	66283	NZ_JARDWP010000027.1
	Pediococcus acidilactici strain JQII-5 chromosome, complete genome	Pediococcus acidilactici	1790	1790	0.28	0.0	84.09%	2085679	CP023654.1	Lactiplantibacillus plantarum strain ELAB51Y NODE_32_length_36903_cov_24.0667, whole genome shotgun sequence	Lactiplantibacillus plantarum	1993	1993	0.3	0.0	85.49%	36903	NZ_JARVXH010000032.1
	Pediococcus acidilactici strain SRCM101189, complete genome	Pediococcus acidilactici	1790	1790	0.28	0.0	84.09%	2025732	CP021529.1	Lactiplantibacillus plantarum strain L31-1 scaffold32, whole genome shotgun sequence	Lactiplantibacillus plantarum	1993	3986	0.3	0.0	85.49%	66283	NZ_KQ434234.1
	Pediococcus acidilactici strain SRCM100313, complete genome	Pediococcus acidilactici	1790	1790	0.28	0.0	84.09%	2025575	CP021487.1	Lactiplantibacillus plantarum strain 41P chromosome, complete genome	Lactiplantibacillus plantarum	1993	6720	0.3	0.0	85.49%	3210905	NZ_CP075330.1
	Pediococcus acidilactici strain SRCM100424, complete genome	Pediococcus acidilactici	1790	1790	0.28	0.0	84.09%	2025714	CP021484.1	Lactiplantibacillus plantarum strain b-2 chromosome, complete genome	Lactiplantibacillus plantarum	1993	6720	0.3	0.0	85.49%	3211268	NZ_CP027349.1
	Pediococcus acidilactici strain SRCM102024 chromosome, complete genome	Pediococcus acidilactici	1790	1790	0.28	0.0	84.09%	2025732	CP117486.1	Lactiplantibacillus plantarum strain O2T60C BBA85_conting57, whole genome shotgun sequence	Lactiplantibacillus plantarum	1991	3982	0.3	0.0	85.50%	102496	NZ_MPLC01000053.1
	Lactiplantibacillus plantarum strain RI-113 chromosome, complete genome	Lactiplantibacillus plantarum	1754	3638	0.46	0.0	83.80%	3249180	CP017406.1	Lactiplantibacillus plantarum strain KMB_619 NODE_122_length_3165_cov_591.13, whole genome shotgun sequence	Lactiplantibacillus plantarum	1990	3980	0.28	0.0	86.90%	3165	NZ_QMJS01000122.1
	Lactobacillus pentosus IG1, annotated genomic scaffold00001	Lactiplantibacillus pentosus IG1	1741	3693	0.36	0.0	85.96%	3687424	FR874854.1	Lactiplantibacillus plantarum strain KMB_614 NODE_17_length_52115_cov_116.596, whole genome shotgun sequence	Lactiplantibacillus plantarum	1987	3975	0.3	0.0	85.50%	52115	NZ_QMJN01000017.1
	Lactiplantibacillus plantarum strain LS/07 chromosome, complete genome	Lactiplantibacillus plantarum	1740	3644	0.45	0.0	83.53%	3182330	CP034997.1	Lactiplantibacillus plantarum strain 12_3 chromosome, complete genome	Lactiplantibacillus plantarum	1981	10629	0.3	0.0	85.55%	3213344	NZ_CP035012.1
	Pediococcus pentosaceus strain SRCM100194, complete genome	Pediococcus pentosaceus	1732	1732	0.28	0.0	83.34%	1757573	CP021927.1	Lactiplantibacillus pentosus strain DZ35 2, whole genome shotgun sequence	Lactiplantibacillus pentosus	1977	2123	0.31	0.0	84.39%	855608	NZ_VUBB01000002.1
	Pediococcus pentosaceus strain EN5 chromosome, complete genome	Pediococcus pentosaceus	1732	1732	0.28	0.0	83.34%	1802413	CP115739.1	Lactiplantibacillus pentosus strain B8 contig57, whole genome shotgun sequence	Lactiplantibacillus pentosus	1973	2233	0.36	0.0	84.33%	12253	NZ_JAGPNN010000057.1
	Pediococcus acidilactici strain SRCM210477 chromosome, complete genome	Pediococcus acidilactici	1723	1723	0.28	0.0	83.22%	1995187	CP103908.1	Lactiplantibacillus plantarum strain B-1 Scaffold33, whole genome shotgun sequence	Lactiplantibacillus plantarum	1967	3935	0.3	0.0	85.37%	8758	NZ_SDJY01000033.1
	Lactiplantibacillus plantarum strain UNQLp11 chromosome, complete genome	Lactiplantibacillus plantarum	1711	4451	0.58	0.0	93.69%	3534932	CP031140.1	Lactiplantibacillus plantarum strain CIP104448 contig_32, whole genome shotgun sequence	Lactiplantibacillus plantarum	1954	3908	0.29	0.0	85.55%	59762	NZ_JSUW01000032.1
	Pediococcus pentosaceus strain SRCM102740 chromosome, complete genome	Pediococcus pentosaceus	1709	1909	0.36	0.0	83.04%	1818150	CP028269.1	Lactiplantibacillus plantarum strain Nizo3893 NODE_14, whole genome shotgun sequence	Lactiplantibacillus plantarum	1954	3908	0.29	0.0	85.55%	95557	NZ_LUXJ01000122.1
	Pediococcus pentosaceus strain SRCM102739 chromosome, complete genome	Pediococcus pentosaceus	1709	1909	0.36	0.0	83.04%	1818149	CP028266.1	Lactiplantibacillus plantarum strain KMB_621 NODE_11_length_82695_cov_37.7255, whole genome shotgun sequence	Lactiplantibacillus plantarum	1948	6553	0.48	0.0	84.20%	82695	NZ_QMJU01000011.1
	Pediococcus pentosaceus strain SRCM102738 chromosome, complete genome	Pediococcus pentosaceus	1709	1909	0.36	0.0	83.04%	1818149	CP028264.1	Lactiplantibacillus plantarum strain MF1298 chromosome, complete genome	Lactiplantibacillus plantarum	1945	5002	0.3	0.0	85.14%	3235952	NZ_CP013149.1
	Pediococcus pentosaceus ATCC 25745, complete genome	Pediococcus pentosaceus ATCC 25745	1709	1709	0.28	0.0	83.04%	1832387	CP000422.1	Lactiplantibacillus plantarum strain Lp-6 chromosome, complete genome	Lactiplantibacillus plantarum	1945	10274	0.3	0.0	85.08%	3101304	NZ_CP060182.1
	Pediococcus pentosaceus strain MGB0620 chromosome, complete genome	Pediococcus pentosaceus	1700	1922	0.36	0.0	82.92%	1828297	CP085471.1	Lactiplantibacillus plantarum strain FUA3319 NODE_8_length_90811_cov_6.518272, whole genome shotgun sequence	Lactiplantibacillus plantarum	1943	1943	0.3	0.0	85.01%	90811	NZ_JAIWJM010000008.1
	Pediococcus pentosaceus strain MGB0941 chromosome, complete genome	Pediococcus pentosaceus	1700	1922	0.36	0.0	82.92%	1828302	CP085178.1	Lactiplantibacillus plantarum strain XSBN-13 13_contig_2, whole genome shotgun sequence	Lactiplantibacillus plantarum	1934	3868	0.3	0.0	85.01%	457105	NZ_JAGMWE010000002.1
	Lactiplantibacillus plantarum strain SRCM103357 chromosome, complete genome	Lactiplantibacillus plantarum	1673	2447	0.32	0.0	82.52%	3277486	CP035143.1	Lactiplantibacillus plantarum strain ST chromosome, complete genome	Lactiplantibacillus plantarum	1924	3849	0.28	0.0	86.08%	3058984	NZ_CP090184.1
	Lactiplantibacillus plantarum strain SRCM103303 chromosome, complete genome	Lactiplantibacillus plantarum	1591	3985	0.33	0.0	81.43%	3107572	CP035571.1	Pediococcus acidilactici strain F7 contig00014, whole genome shotgun sequence	Pediococcus acidilactici	1881	1881	0.28	0.0	85.35%	25030	NZ_SDQV01000014.1
	Lactiplantibacillus plantarum strain X7021 chromosome, complete genome	Lactiplantibacillus plantarum	1585	3450	0.47	0.0	84.97%	3190599	CP025412.1	Pediococcus acidilactici strain E24 contig00011, whole genome shotgun sequence	Pediococcus acidilactici	1881	1881	0.28	0.0	85.35%	25030	NZ_SDQW01000011.1
	Lactiplantibacillus plantarum strain SRCM103418 chromosome, complete genome	Lactiplantibacillus plantarum	1581	3943	0.54	0.0	91.12%	3116436	CP035168.1	Pediococcus acidilactici strain I32 contig00012, whole genome shotgun sequence	Pediococcus acidilactici	1881	1881	0.28	0.0	85.35%	25030	NZ_SDQU01000012.1
	Lactiplantibacillus paraplantarum strain DSM 10667 chromosome, complete genome	Lactiplantibacillus paraplantarum	1578	3266	0.28	0.0	81.25%	3133857	CP032744.1	Pediococcus acidilactici strain M16 contig00008, whole genome shotgun sequence	Pediococcus acidilactici	1881	1881	0.28	0.0	85.35%	25030	NZ_SDQT01000008.1
	Lactiplantibacillus plantarum strain CYLB47 chromosome, complete genome	Lactiplantibacillus plantarum	1576	4025	0.44	0.0	91.03%	3157658	CP120660.1	Pediococcus acidilactici strain E1 contig00013, whole genome shotgun sequence	Pediococcus acidilactici	1881	1881	0.28	0.0	85.35%	25030	NZ_VCSF01000013.1
	Lactiplantibacillus plantarum strain SRCM103362 chromosome, complete genome	Lactiplantibacillus plantarum	1563	2480	0.34	0.0	81.07%	3038657	CP035156.1	Pediococcus acidilactici strain F1493 chromosome, complete genome	Pediococcus acidilactici	1876	1876	0.28	0.0	85.29%	1999801	NZ_CP126697.1
	Lactiplantibacillus plantarum strain SRCM101222 chromosome, complete genome	Lactiplantibacillus plantarum	1544	3721	0.54	0.0	90.41%	3170950	CP028229.1	Pediococcus acidilactici strain P1 NODE_5_length_131260_cov_120.322145, whole genome shotgun sequence	Pediococcus acidilactici	1876	1876	0.28	0.0	85.29%	131260	NZ_JACBJP010000005.1
	Lactiplantibacillus plantarum strain J26 chromosome, complete genome	Lactiplantibacillus plantarum	1511	2440	0.3	0.0	88.78%	3096468	CP033616.1	Pediococcus acidilactici strain FAM18986 FAM18986_scf0005, whole genome shotgun sequence	Pediococcus acidilactici	1876	1876	0.28	0.0	85.29%	233304	NZ_WEMI01000005.1
	Lactiplantibacillus plantarum strain MY04 chromosome, complete genome	Lactiplantibacillus plantarum	1503	4756	0.28	0.0	80.28%	3241756	CP122966.1	Pediococcus acidilactici strain FAM19071 FAM19071_scf0001, whole genome shotgun sequence	Pediococcus acidilactici	1876	1876	0.28	0.0	85.29%	582196	NZ_WEMC01000001.1
	Lactiplantibacillus plantarum strain BC015 chromosome, complete genome	Lactiplantibacillus plantarum	1498	3970	0.3	0.0	88.26%	3175753	CP113419.1	Pediococcus acidilactici strain FAM18988 FAM18988_scf0005, whole genome shotgun sequence	Pediococcus acidilactici	1876	1876	0.28	0.0	85.29%	233304	NZ_WEMP01000005.1
	Lactiplantibacillus plantarum strain MNCW_1 chromosome, complete genome	Lactiplantibacillus plantarum	1498	2660	0.3	0.0	88.26%	3035570	CP073266.1	Pediococcus acidilactici strain FAM18964 FAM18964_scf0012, whole genome shotgun sequence	Pediococcus acidilactici	1876	1876	0.28	0.0	85.29%	27569	NZ_WELQ01000012.1
	Lactiplantibacillus plantarum strain ZFM4 chromosome, complete genome	Lactiplantibacillus plantarum	1489	2838	0.36	0.0	86.74%	3213092	CP032648.1	Pediococcus acidilactici isolate IM716 NODE_1_length_542240_cov_45.927888, whole genome shotgun sequence	Pediococcus acidilactici	1876	1876	0.28	0.0	85.29%	542240	NZ_CAKMBA010000001.1
	Lactiplantibacillus plantarum strain LZ206 chromosome, complete genome	Lactiplantibacillus plantarum	1486	2835	0.36	0.0	86.74%	3212951	CP015966.1	Pediococcus acidilactici strain FAM 18969 FAM18969_scf0005, whole genome shotgun sequence	Pediococcus acidilactici	1876	1876	0.28	0.0	85.29%	142751	NZ_VBTF01000005.1
	Lactiplantibacillus plantarum strain LL441 chromosome, complete genome	Lactiplantibacillus plantarum	1480	3064	0.39	0.0	88.44%	2992100	CP114874.1	Pediococcus acidilactici strain ISO17 NODE_61_length_7306_cov_18.818509, whole genome shotgun sequence	Pediococcus acidilactici	1876	1876	0.28	0.0	85.29%	7306	NZ_JAQZRB010000061.1
	Lactiplantibacillus plantarum strain LPC904 chromosome, complete genome	Lactiplantibacillus plantarum	1476	4335	0.35	0.0	87.89%	3275253	CP090817.1	Lactiplantibacillus argentoratensis strain NBRC 106468 sequence037, whole genome shotgun sequence	Lactiplantibacillus argentoratensis	1871	2499	0.39	0.0	84.16%	37221	NZ_BJZD01000037.1
	Lactiplantibacillus plantarum subsp. plantarum strain G1 chromosome, complete genome	Lactiplantibacillus plantarum subsp. plantarum	1474	3059	0.41	0.0	86.43%	3191656	CP053912.1	Lactiplantibacillus argentoratensis strain DSM 16365 chromosome, complete genome	Lactiplantibacillus argentoratensis	1871	7498	0.39	0.0	84.16%	3130445	NZ_CP032751.1
	Lactiplantibacillus plantarum strain ATG-K6 chromosome, complete genome	Lactiplantibacillus plantarum	1474	3059	0.41	0.0	86.43%	3205672	CP032464.1	Lactiplantibacillus plantarum strain RI-048 20150702.X-R48_S34_R1_001_(paired)_contig_46, whole genome shotgun sequence	Lactiplantibacillus plantarum	1871	3742	0.3	0.0	83.94%	54648	NZ_MJHG01000046.1
	Lactiplantibacillus plantarum strain ATG-K8 chromosome, complete genome	Lactiplantibacillus plantarum	1474	3059	0.41	0.0	86.43%	3221272	CP032466.1	Lactiplantibacillus argentoratensis DSM 16365 NODE_419, whole genome shotgun sequence	Lactiplantibacillus argentoratensis DSM 16365	1871	2499	0.39	0.0	84.16%	77514	NZ_AZFR01000178.1
	Lactiplantibacillus plantarum strain DR7 chromosome, complete genome	Lactiplantibacillus plantarum	1474	3059	0.41	0.0	86.43%	3197744	CP031318.1	Lactiplantibacillus plantarum strain FAM 21789 FAM21789_scf0020, whole genome shotgun sequence	Lactiplantibacillus plantarum	1871	3742	0.3	0.0	83.94%	55236	NZ_VBSY01000020.1
	Lactiplantibacillus plantarum strain HAC01 chromosome, complete genome	Lactiplantibacillus plantarum	1474	3059	0.41	0.0	86.43%	3197727	CP029349.1	Lactiplantibacillus pentosus strain LBAE A2 NODE_124_length_27682_cov_2.000000, whole genome shotgun sequence	Lactiplantibacillus pentosus	1848	1848	0.28	0.0	85.01%	27778	NZ_RICW01000118.1
	Lactiplantibacillus plantarum strain CLP0611 chromosome, complete genome	Lactiplantibacillus plantarum	1474	3059	0.41	0.0	86.43%	3197722	CP019722.1	Lactiplantibacillus pentosus strain 06B0048 Scaffold26, whole genome shotgun sequence	Lactiplantibacillus pentosus	1845	1917	0.28	0.0	84.79%	34025	NZ_JAGHKR010000026.1
	Lactiplantibacillus plantarum strain BRD_L15 chromosome, complete genome	Lactiplantibacillus plantarum	1474	3059	0.41	0.0	86.43%	3197769	CP110799.1	Pediococcus acidilactici strain PMC65 chromosome, complete genome	Pediococcus acidilactici	1840	1840	0.28	0.0	84.80%	2044083	NZ_CP053421.1
	Lactiplantibacillus plantarum strain 022AE chromosome, complete genome	Lactiplantibacillus plantarum	1474	3618	0.41	0.0	86.43%	3234271	CP031127.2	Pediococcus acidilactici strain PMC202 chromosome, complete genome	Pediococcus acidilactici	1840	1840	0.28	0.0	84.80%	2044111	NZ_CP080397.1
	Lactiplantibacillus plantarum strain DF chromosome, complete genome	Lactiplantibacillus plantarum	1439	7196	0.4	0.0	87.29%	3423963	CP013753.1	Pediococcus acidilactici strain PMC48 chromosome, complete genome	Pediococcus acidilactici	1840	1840	0.28	0.0	84.80%	2043929	NZ_CP050079.1
	Lactiplantibacillus plantarum strain KP chromosome, complete genome	Lactiplantibacillus plantarum	1439	7196	0.4	0.0	87.29%	3418468	CP013749.1	Pediococcus acidilactici strain FAM19390 FAM19390_scf0006, whole genome shotgun sequence	Pediococcus acidilactici	1840	1840	0.28	0.0	84.79%	133840	NZ_WENQ01000006.1
	Lactiplantibacillus pentosus strain EP3 chromosome, complete genome	Lactiplantibacillus pentosus	1439	3950	0.48	0.0	83.41%	3556640	CP115741.1	Pediococcus acidilactici strain FAM19393 FAM19393_scf0009, whole genome shotgun sequence	Pediococcus acidilactici	1840	1840	0.28	0.0	84.79%	92663	NZ_WEMN01000009.1
	Lactiplantibacillus plantarum subsp. plantarum strain TS12 chromosome, complete genome	Lactiplantibacillus plantarum subsp. plantarum	1399	4567	0.26	0.0	92.21%	3193112	CP018324.1	Pediococcus pentosaceus strain PC2-1(F2) assembly_1, whole genome shotgun sequence	Pediococcus pentosaceus	1836	1836	0.28	0.0	84.74%	1804035	NZ_JAIYES010000001.1
	Lactiplantibacillus paraplantarum strain FL-8 chromosome, complete genome	Lactiplantibacillus paraplantarum	1388	2460	0.36	0.0	85.87%	3236228	CP118745.1	Pediococcus acidilactici strain SRCM 103289 1, whole genome shotgun sequence	Pediococcus acidilactici	1831	1831	0.28	0.0	84.67%	2022494	NZ_SBJJ01000001.1
	Lactiplantibacillus plantarum strain 83-18 chromosome, complete genome	Lactiplantibacillus plantarum	1383	4768	0.3	0.0	88.28%	3081029	CP046669.1
	Lactiplantibacillus plantarum AWA2045 plasmid pAWA2045 DNA, complete genome	Lactiplantibacillus plantarum	1315	1315	0.23	0.0	81.75%	40412	AP028154.1
	Lactiplantibacillus plantarum AWA2045 DNA, complete genome	Lactiplantibacillus plantarum	1315	2797	0.32	0.0	81.75%	3256631	AP028153.1
	Lactiplantibacillus plantarum strain SRCM210465 chromosome, complete genome	Lactiplantibacillus plantarum	1311	2427	0.44	0.0	90.62%	3263539	CP103907.1
	Lactiplantibacillus plantarum strain SRCM210459 chromosome, complete genome	Lactiplantibacillus plantarum	1311	2422	0.44	0.0	90.62%	3263453	CP103411.1
	Lactiplantibacillus plantarum strain AS-6 chromosome	Lactiplantibacillus plantarum	1306	4187	0.45	0.0	90.20%	3056826	CP028424.1
	Lactobacillus plantarum SN13T DNA, complete genome	Lactiplantibacillus plantarum	1302	2201	0.28	0.0	86.62%	3612790	AP019815.1
	Lactiplantibacillus plantarum strain HOM3201 chromosome, complete genome	Lactiplantibacillus plantarum	1299	2430	0.31	0.0	90.34%	3143131	CP123760.1
	Lactiplantibacillus plantarum strain SRCM102022 chromosome, complete genome	Lactiplantibacillus plantarum	1297	4374	0.53	0.0	90.31%	3252258	CP021501.1
	Lactiplantibacillus plantarum strain NCU116 chromosome, complete genome	Lactiplantibacillus plantarum	1297	3301	0.48	0.0	90.31%	3354689	CP016071.1
	Lactiplantibacillus plantarum strain 10CH chromosome, complete genome	Lactiplantibacillus plantarum	1296	2472	0.29	0.0	89.82%	3311056	CP023728.1
	Lactobacillus plantarum strain C410L1, complete genome	Lactiplantibacillus plantarum	1295	2325	0.3	0.0	84.90%	3097773	CP017954.1
	Lactiplantibacillus plantarum strain VHProbi V38 chromosome, complete genome	Lactiplantibacillus plantarum	1295	2325	0.3	0.0	84.90%	3040739	CP092501.1
	Lactiplantibacillus plantarum strain NCIMB8826 chromosome, complete genome	Lactiplantibacillus plantarum	1294	2945	0.32	0.0	84.87%	3308242	CP037961.1
	Lactobacillus plantarum WCFS1 complete genome	Lactiplantibacillus plantarum WCFS1	1294	2945	0.32	0.0	84.87%	3308273	AL935263.2
	Lactiplantibacillus plantarum strain CNEI-KCA5 chromosome, complete genome	Lactiplantibacillus plantarum	1276	3494	0.42	0.0	83.82%	3206342	CP059294.1
	Lactobacillus plantarum SN35N DNA, complete genome	Lactiplantibacillus plantarum	1268	4292	0.35	0.0	89.60%	3267626	AP018405.1
	Lactiplantibacillus plantarum strain LPIMC513 chromosome, complete genome	Lactiplantibacillus plantarum	1266	2885	0.32	0.0	85.89%	3206211	CP090818.1
	Lactiplantibacillus pentosus strain KW1 chromosome, complete genome	Lactiplantibacillus pentosus	1249	2991	0.35	0.0	88.77%	3668369	CP099551.1
	Lactiplantibacillus pentosus strain 9D3 chromosome, complete genome	Lactiplantibacillus pentosus	1231	1909	0.28	0.0	88.36%	3650767	CP077099.1
	Lactiplantibacillus plantarum subsp. plantarum strain GR1186 chromosome, complete genome	Lactiplantibacillus plantarum subsp. plantarum	1230	1525	0.24	0.0	85.15%	3209069	CP091294.1
	Lactiplantibacillus plantarum subsp. plantarum strain GR1187 chromosome, complete genome	Lactiplantibacillus plantarum subsp. plantarum	1230	1525	0.24	0.0	85.15%	3209069	CP078132.1
	Lactiplantibacillus plantarum subsp. plantarum strain GR1184 chromosome, complete genome	Lactiplantibacillus plantarum subsp. plantarum	1230	1525	0.24	0.0	85.15%	3209068	CP078129.1
	Lactiplantibacillus plantarum strain GR0128 chromosome, complete genome	Lactiplantibacillus plantarum	1230	1525	0.24	0.0	85.15%	3211085	CP070847.1
	Lactiplantibacillus pentosus strain KZ0310 chromosome	Lactiplantibacillus pentosus	1226	2678	0.29	0.0	88.25%	3581137	CP044245.1
	Lactiplantibacillus pentosus strain MS031 chromosome	Lactiplantibacillus pentosus	1226	2678	0.29	0.0	88.25%	3581301	CP043671.1
	Lactiplantibacillus plantarum strain PC520 chromosome, complete genome	Lactiplantibacillus plantarum	1217	3809	0.45	0.0	88.05%	3342669	CP023772.1
	Lactiplantibacillus plantarum strain EM chromosome, complete genome	Lactiplantibacillus plantarum	1188	2745	0.37	0.0	83.92%	3184808	CP037429.1
	Lactiplantibacillus plantarum strain PC518 chromosome, complete genome	Lactiplantibacillus plantarum	1185	1741	0.23	0.0	84.45%	3143149	CP066817.1
	Lactiplantibacillus plantarum strain PC518 chromosome, complete genome	Lactiplantibacillus plantarum	1185	1741	0.23	0.0	84.45%	3143410	CP065802.1
	Lactiplantibacillus plantarum strain SRCM103295 chromosome, complete genome	Lactiplantibacillus plantarum	1164	2148	0.3	0.0	83.73%	3105560	CP035113.1
>NODE_2_length_4053_cov_244.797535	Levilactobacillus tongjiangensis strain 218-10 contig29, whole genome shotgun sequence	Levilactobacillus tongjiangensis	85.1	85.1	0.06	1e-11	67.27%	16632	NZ_RHNY01000029.1	Lactiplantibacillus pentosus strain L33 scaffold47_size19372, whole genome shotgun sequence	Lactiplantibacillus pentosus	7292	7292	1	0.0	99.90%	19372	NZ_JAHKRU010000047.1
	Lacticaseibacillus casei DSM 20011 = JCM 1134 = ATCC 393 chromosome, complete genome	Lacticaseibacillus casei DSM 20011 = JCM 1134 = ATCC 393	70.7	70.7	0.06	3e-07	67.47%	2924929	NZ_AP012544.1	Lactiplantibacillus pentosus strain 7.2.20 assembly_contig_41, whole genome shotgun sequence	Lactiplantibacillus pentosus	2679	2679	0.64	0.0	83.22%	32111	NZ_JAGXBW010000041.1
	Lacticaseibacillus hulanensis strain ZW163 contig25, whole genome shotgun sequence	Lacticaseibacillus hulanensis	54.5	54.5	0.04	0.023	67.76%	44546	NZ_RRYD01000025.1	Lactiplantibacillus pentosus strain 7.8.46 assembly_contig_44, whole genome shotgun sequence	Lactiplantibacillus pentosus	2679	2679	0.64	0.0	83.22%	20095	NZ_JAGXBR010000044.1
	Flavobacterium aquatile LMG 4008 = ATCC 11947 strain LMG 4008 contig5, whole genome shotgun sequence	Flavobacterium aquatile LMG 4008 = ATCC 11947	54.5	54.5	0.01	0.023	85.11%	603587	NZ_JRHH01000005.1	Lactiplantibacillus pentosus strain IG11 NODE_1_length_26535_cov_663.635071, whole genome shotgun sequence	Lactiplantibacillus pentosus	1659	2920	0.71	0.0	81.54%	26625	NZ_RDCI01000001.1
	Tepidibacter formicigenes DSM 15518, whole genome shotgun sequence	Tepidibacter formicigenes DSM 15518	53.6	53.6	0.02	0.023	71.82%	30573	NZ_FRAE01000027.1	Lactiplantibacillus pentosus strain IG8 NODE_11_length_27176_cov_656.893738, whole genome shotgun sequence	Lactiplantibacillus pentosus	1659	2920	0.71	0.0	81.54%	27266	NZ_RDCL01000010.1
										Lactiplantibacillus pentosus strain IG9 NODE_18_length_26535_cov_588.459717, whole genome shotgun sequence	Lactiplantibacillus pentosus	1659	2920	0.71	0.0	81.54%	26625	NZ_RDCK01000014.1
										Lactiplantibacillus pentosus strain IG12 NODE_5_length_26535_cov_793.393555, whole genome shotgun sequence	Lactiplantibacillus pentosus	1659	2920	0.71	0.0	81.54%	26625	NZ_RDCH01000005.1
										Lactiplantibacillus pentosus strain CIRM-BIA 1490 NODE_118_length_33169_cov_2.000121, whole genome shotgun sequence	Lactiplantibacillus pentosus	1406	3850	0.85	0.0	88.35%	33265	NZ_RIOZ01000114.1
										Lactiplantibacillus pentosus strain CIRM-BIA 2173 NODE_193_length_16813_cov_2.000000, whole genome shotgun sequence	Lactiplantibacillus pentosus	1324	3087	0.82	0.0	82.70%	16909	NZ_RIOQ01000175.1
										Lactiplantibacillus pentosus strain IG2 NODE_17_length_16284_cov_561.910217, whole genome shotgun sequence	Lactiplantibacillus pentosus	1294	1294	0.31	0.0	83.11%	16372	NZ_PVOB01000017.1
										Lactiplantibacillus pentosus strain O12 NODE_9_length_119114_cov_104.708906, whole genome shotgun sequence	Lactiplantibacillus pentosus	1284	2316	0.66	0.0	78.79%	119114	NZ_JALBYK010000009.1
										Lactiplantibacillus pentosus strain L33 scaffold7_size122673, whole genome shotgun sequence	Lactiplantibacillus pentosus	1284	2316	0.66	0.0	78.79%	122673	NZ_JAHKRU010000007.1
										Lactiplantibacillus pentosus strain IG2 NODE_126_length_8292_cov_256.779663, whole genome shotgun sequence	Lactiplantibacillus pentosus	1275	1696	0.53	0.0	76.94%	8380	NZ_PVOB01000117.1
										Lactiplantibacillus plantarum strain NMZ-1139 Contig14, whole genome shotgun sequence	Lactiplantibacillus plantarum	1258	4213	0.67	0.0	77.45%	78237	NZ_BPVY01000014.1
										Lactiplantibacillus plantarum strain CIRM-BIA 1111 NODE_50_length_28816_cov_25.011938, whole genome shotgun sequence	Lactiplantibacillus plantarum	1238	1997	0.59	0.0	77.54%	28914	NZ_RIOI01000049.1
										Lactiplantibacillus plantarum strain KC28 chromosome, complete genome	Lactiplantibacillus plantarum	1226	5630	0.83	0.0	78.59%	3291849	NZ_CP026743.1
										Lactiplantibacillus pentosus strain CIRM-BIA 2170 NODE_13_length_26713_cov_2.000000, whole genome shotgun sequence	Lactiplantibacillus pentosus	1190	2564	0.61	0.0	77.42%	26809	NZ_RIOW01000012.1
										Lactiplantibacillus pentosus strain IG6 NODE_51_length_26730_cov_235.551773, whole genome shotgun sequence	Lactiplantibacillus pentosus	1190	2564	0.61	0.0	77.42%	26820	NZ_PVNX01000048.1
										Lactiplantibacillus pentosus strain IG3 NODE_77_length_33518_cov_131.715286, whole genome shotgun sequence	Lactiplantibacillus pentosus	1190	2564	0.61	0.0	77.42%	33608	NZ_PVOA01000061.1
										Lactiplantibacillus argentoratensis strain ATP111 AT1-11_contig_18, whole genome shotgun sequence	Lactiplantibacillus argentoratensis	1102	1500	0.41	0.0	80.88%	54092	NZ_JARXZI010000018.1
										Lactiplantibacillus plantarum strain RI-422 20150709.B-R422_R1_contig_12, whole genome shotgun sequence	Lactiplantibacillus plantarum	898	3478	0.62	0.0	73.64%	33376	NZ_MKDK01000012.1
										Lactiplantibacillus plantarum strain RI-405 20150702.X-R405_S22_R1_001_(paired)_contig_20, whole genome shotgun sequence	Lactiplantibacillus plantarum	898	3478	0.62	0.0	73.64%	33213	NZ_MKDF01000020.1
										Lactiplantibacillus plantarum strain RI-393 20150709.B-R393_R1_contig_54, whole genome shotgun sequence	Lactiplantibacillus plantarum	898	3478	0.62	0.0	73.64%	33211	NZ_MKDB01000054.1
										Lactiplantibacillus plantarum strain FUA3038 NODE_3_length_351908_cov_8.311199, whole genome shotgun sequence	Lactiplantibacillus plantarum	877	977	0.29	0.0	78.12%	351908	NZ_JAIWJL010000003.1
										Lactiplantibacillus plantarum strain Nizo2256 NODE_3, whole genome shotgun sequence	Lactiplantibacillus plantarum	861	3801	0.56	0.0	77.45%	143455	NZ_LUWE01000071.1
										Lactiplantibacillus plantarum strain Nizo1838 NODE_23, whole genome shotgun sequence	Lactiplantibacillus plantarum	861	3801	0.56	0.0	77.45%	48173	NZ_LUWA01000086.1
										Lactiplantibacillus pentosus strain IG2 NODE_50_length_7196_cov_250.515564, whole genome shotgun sequence	Lactiplantibacillus pentosus	849	849	0.18	0.0	86.12%	7284	NZ_PVOB01000047.1
										Lactiplantibacillus plantarum strain SMB758 chromosome, complete genome	Lactiplantibacillus plantarum	847	1983	0.53	0.0	76.62%	3248753	NZ_CP118222.1
										Lactiplantibacillus plantarum strain Nizo2891 NODE_28, whole genome shotgun sequence	Lactiplantibacillus plantarum	761	2589	0.53	0.0	72.08%	13832	NZ_LUXG01000026.1
										Lactiplantibacillus plantarum strain Nizo2535 NODE_25, whole genome shotgun sequence	Lactiplantibacillus plantarum	761	2589	0.53	0.0	72.08%	13815	NZ_LUWR01000014.1
										Lactiplantibacillus plantarum strain LP12418 NODE_18_length_33416_cov_2135.68, whole genome shotgun sequence	Lactiplantibacillus plantarum	751	3184	0.49	0.0	84.09%	33416	NZ_PVOQ01000089.1
										Lactiplantibacillus plantarum strain LP12407 NODE_97_length_1695_cov_1.67092, whole genome shotgun sequence	Lactiplantibacillus plantarum	746	1493	0.17	0.0	83.95%	1695	NZ_PVOR01000028.1
										Lactiplantibacillus plantarum strain Lp-6 plasmid p3, complete sequence	Lactiplantibacillus plantarum	725	2750	0.36	0.0	82.80%	40043	NZ_CP060186.1
										Lactiplantibacillus plantarum strain KC3 plasmid unnamed3, complete sequence	Lactiplantibacillus plantarum	698	3621	0.52	0.0	81.27%	55784	NZ_CP025589.1
										Lactiplantibacillus plantarum subsp. plantarum strain wikim18 LP_contig_7, whole genome shotgun sequence	Lactiplantibacillus plantarum subsp. plantarum	645	2151	0.42	3e-179	80.19%	24194	NZ_JMEL01000007.1
										Lactiplantibacillus plantarum strain B1.1 NODE_4_length_108240_cov_17.1139, whole genome shotgun sequence	Lactiplantibacillus plantarum	645	2565	0.46	3e-179	79.86%	108240	NZ_WWCZ01000004.1
										Lactiplantibacillus pentosus strain DZ35 plasmid pDZ3, whole genome shotgun sequence	Lactiplantibacillus pentosus	635	1285	0.39	6e-176	83.47%	49918	NZ_VUBB01000008.1
										Lactiplantibacillus paraplantarum strain SRCM210393 contig5, whole genome shotgun sequence	Lactiplantibacillus paraplantarum	635	1285	0.39	6e-176	83.47%	34321	NZ_JAPDHJ010000005.1
										Lactiplantibacillus plantarum strain 3-1 plasmid pLP313, complete sequence	Lactiplantibacillus plantarum	629	2559	0.39	3e-174	83.31%	51375	NZ_CP099984.1
										Lactiplantibacillus plantarum strain LP12407 NODE_46_length_15340_cov_1018.25, whole genome shotgun sequence	Lactiplantibacillus plantarum	628	2558	0.39	3e-174	83.31%	15340	NZ_PVOR01000158.1
										Lactiplantibacillus plantarum strain Nizo2757 NODE_33, whole genome shotgun sequence	Lactiplantibacillus plantarum	579	2463	0.42	4e-159	78.24%	33599	NZ_LUWV01000043.1
										Lactiplantibacillus plantarum strain Nizo2766 NODE_31, whole genome shotgun sequence	Lactiplantibacillus plantarum	579	2463	0.42	4e-159	78.24%	33677	NZ_LUWW01000011.1
										Lactiplantibacillus plantarum strain Lp90 Contig22, whole genome shotgun sequence	Lactiplantibacillus plantarum	523	2056	0.51	3e-142	76.56%	489345	NZ_JIBX01000022.1
										Lactiplantibacillus plantarum strain LP12407 NODE_311_length_394_cov_1.83521, whole genome shotgun sequence	Lactiplantibacillus plantarum	242	484	0.09	1e-57	73.93%	394	NZ_PVOR01000165.1
										Lactiplantibacillus plantarum strain FCQNA31M2 Scaffold23, whole genome shotgun sequence	Lactiplantibacillus plantarum	227	227	0.09	3e-53	74.06%	48708	NZ_VFDV01000023.1
										Lactiplantibacillus plantarum subsp. plantarum strain SKO-001 chromosome, complete genome	Lactiplantibacillus plantarum subsp. plantarum	180	361	0.09	4e-39	71.02%	3198645	NZ_CP040374.1
										Lactiplantibacillus plantarum subsp. plantarum strain Mut-7 Scaffold23, whole genome shotgun sequence	Lactiplantibacillus plantarum subsp. plantarum	176	352	0.09	5e-38	70.76%	23567	NZ_JALMLY010000022.1
										Lactiplantibacillus pentosus strain DZ35 plasmid pDZ4, whole genome shotgun sequence	Lactiplantibacillus pentosus	171	171	0.09	2e-36	71.24%	36357	NZ_VUBB01000009.1
										Lactiplantibacillus plantarum strain RI-505 p1551o2560-01__merged_contig_9, whole genome shotgun sequence	Lactiplantibacillus plantarum	170	341	0.09	2e-36	70.26%	181572	NZ_MKDZ01000009.1
										Lactiplantibacillus plantarum strain COY2906 sequence07, whole genome shotgun sequence	Lactiplantibacillus plantarum	168	337	0.06	7e-36	73.93%	128535	NZ_BOVM01000007.1
										Lactiplantibacillus pentosus KCA1 chromosome, whole genome shotgun sequence	Lactiplantibacillus pentosus KCA1	168	168	0.07	7e-36	72.24%	3426323	NZ_CM001538.1
										Lactiplantibacillus plantarum strain Lp1610 lactoplantarum_1610_7, whole genome shotgun sequence	Lactiplantibacillus plantarum	166	332	0.09	8e-35	70.26%	142840	NZ_LDEL01000007.1
										Lactiplantibacillus plantarum strain ATCC 202195 atcc_202195_000000000002, whole genome shotgun sequence	Lactiplantibacillus plantarum	166	332	0.09	8e-35	70.26%	548819	NZ_SMSV01000002.1
										Lactiplantibacillus plantarum strain Nizo2757 NODE_8, whole genome shotgun sequence	Lactiplantibacillus plantarum	166	332	0.09	8e-35	70.26%	86543	NZ_LUWV01000051.1
										Lactiplantibacillus plantarum strain Nizo2766 NODE_4, whole genome shotgun sequence	Lactiplantibacillus plantarum	166	332	0.09	8e-35	70.26%	159451	NZ_LUWW01000057.1
										Lactiplantibacillus plantarum strain ATCC 202195 chromosome, complete genome	Lactiplantibacillus plantarum	166	332	0.09	8e-35	70.26%	3295397	NZ_CP063750.1
										Lactiplantibacillus plantarum strain SRCM103303 chromosome, complete genome	Lactiplantibacillus plantarum	166	332	0.09	8e-35	70.26%	3107572	NZ_CP035571.1
										Lactiplantibacillus plantarum strain 202195 chromosome, complete genome	Lactiplantibacillus plantarum	166	332	0.09	8e-35	70.26%	3295668	NZ_CP040858.1
										Lactiplantibacillus plantarum EGD-AQ4 contig13, whole genome shotgun sequence	Lactiplantibacillus plantarum EGD-AQ4	163	163	0.06	3e-34	73.31%	76367	NZ_AVAQ01000005.1
										Lactiplantibacillus plantarum strain AMT74419 chromosome, complete genome	Lactiplantibacillus plantarum	161	323	0.09	1e-33	70.00%	3227194	NZ_CP052869.1
										Lactiplantibacillus plantarum strain KMB_618 NODE_1_length_782573_cov_52.5083, whole genome shotgun sequence	Lactiplantibacillus plantarum	158	316	0.09	1e-32	70.18%	782573	NZ_QMJR01000001.1
										Lactiplantibacillus plantarum strain 1001095A_150126_D1 NODE_150_length_26474_cov_38.7532, whole genome shotgun sequence	Lactiplantibacillus plantarum	158	316	0.09	1e-32	70.43%	26474	NZ_JADMVB010000034.1
										Lactiplantibacillus plantarum strain ATG-K2 chromosome, complete genome	Lactiplantibacillus plantarum	158	158	0.09	1e-32	70.18%	3034884	NZ_CP032460.1
										Lactiplantibacillus plantarum strain CXG9 chromosome, complete genome	Lactiplantibacillus plantarum	158	158	0.09	1e-32	70.45%	3291636	NZ_CP069168.1
										Lactiplantibacillus plantarum strain LPKH 1, whole genome shotgun sequence	Lactiplantibacillus plantarum	158	158	0.09	1e-32	70.18%	3029606	NZ_JAIPRQ010000001.1
>NODE_3_length_3801_cov_2.330021	Enterobacter sp. T2 plasmid unnamed1, complete sequence	Enterobacter sp. T2	3474	6976	0.89	0.0	83.22%	21444	CP048737.1	Staphylococcus aureus strain 12SJ161 Scaffold40, whole genome shotgun sequence	Staphylococcus aureus	4580	4580	0.9	0.0	89.53%	5724	NZ_WJSS01000040.1
	Uncultured bacterium clone BAC_RED_14A5_contig-120_17_ genomic sequence	uncultured bacterium	2356	2356	0.47	0.0	89.10%	2231	KX984148.1	Deinococcus saudiensis strain CGMCC 1.15089 sequence074, whole genome shotgun sequence	Deinococcus saudiensis	4571	4571	0.9	0.0	89.38%	9124	NZ_BMHJ01000074.1
	Stenotrophomonas maltophilia strain GYH plasmid unnamed5, complete sequence	Stenotrophomonas maltophilia	1907	12758	0.82	0.0	83.79%	31197	CP090427.1	Paenibacillus hunanensis strain CGMCC 1.8907 sequence25, whole genome shotgun sequence	Paenibacillus hunanensis	4571	4571	0.9	0.0	89.38%	8952	NZ_BMMB01000025.1
	Bacterium IS422 gene for 16S rRNA, partial sequence	bacterium IS422	1863	1863	0.33	0.0	92.94%	1304	AB719859.1	Blastomonas marina strain CGMCC 1.15297 sequence02, whole genome shotgun sequence	Blastomonas marina	4571	4571	0.9	0.0	89.38%	6426	NZ_BMID01000002.1
	Bacterium IS420 gene for 16S rRNA, partial sequence	bacterium IS420	1863	1863	0.33	0.0	92.94%	1307	AB719857.1	Paenibacillus silvae strain CGMCC 1.12770 sequence27, whole genome shotgun sequence	Paenibacillus silvae	4571	4571	0.9	0.0	89.38%	8955	NZ_BMFU01000027.1
	Bacterium IS421 gene for 16S rRNA, partial sequence	bacterium IS421	1856	1856	0.32	0.0	93.05%	1302	AB719858.1	Williamsia phyllosphaerae strain CCM 7855 sequence4, whole genome shotgun sequence	Williamsia phyllosphaerae	4571	4571	0.9	0.0	89.38%	8970	NZ_BMCS01000004.1
	Bacterium IS424 gene for 16S rRNA, partial sequence	bacterium IS424	1815	1815	0.32	0.0	92.59%	1274	AB719861.1	Acinetobacter courvalinii strain CCM 8635 sequence10, whole genome shotgun sequence	Acinetobacter courvalinii	4571	4571	0.9	0.0	89.38%	8970	NZ_BMDA01000010.1
	Bacterium IS425 gene for 16S rRNA, partial sequence	bacterium IS425	1809	1809	0.32	0.0	92.90%	1258	AB719862.1	Rhizobium anhuiense strain CGMCC 1.12621 sequence36, whole genome shotgun sequence	Rhizobium anhuiense	4571	4571	0.9	0.0	89.38%	8955	NZ_BMFI01000036.1
	Klebsiella pneumoniae isolate 991178e0-b809-11e8-aae5-3c4a9275d6c8 genome assembly, chromosome: 1	Klebsiella pneumoniae	1775	2510	0.74	0.0	82.42%	5570095	LR596809.1	Paenibacillus physcomitrellae strain CGMCC 1.15044 sequence27, whole genome shotgun sequence	Paenibacillus physcomitrellae	4571	4571	0.9	0.0	89.38%	8417	NZ_BMHF01000027.1
	Streptomyces sp. T12 plasmid unnamed2, complete sequence	Streptomyces sp. T12	1757	4918	0.74	0.0	82.43%	19247	CP117868.1	Deinococcus wulumuqiensis strain CGMCC 1.8884 sequence079, whole genome shotgun sequence	Deinococcus wulumuqiensis	4571	4571	0.9	0.0	89.38%	8926	NZ_BMLZ01000079.1
	Clostridium botulinum strain MFBjulcb1 chromosome, complete genome	Clostridium botulinum	1728	1728	0.46	0.0	82.39%	4005274	CP027775.1	Absicoccus porci strain YH-panp20 panp20_8, whole genome shotgun sequence	Absicoccus porci	4475	4475	0.89	0.0	89.01%	7680	NZ_RJQC01000007.1
	Acinetobacter baumannii strain VB7036 plasmid pVB7036_2, complete sequence	Acinetobacter baumannii	1710	1710	0.43	0.0	83.31%	1764	CP050525.1	Staphylococcus aureus strain M212 Scaffold26, whole genome shotgun sequence	Staphylococcus aureus	4451	4451	0.9	0.0	88.49%	7769	NZ_JAAZQC010000026.1
	Hydrogenophaga sp. NH-16 chromosome	Hydrogenophaga sp. NH-16	1592	1911	0.52	0.0	82.95%	4834599	CP029344.1	Streptomyces sp. SBST2-5 56, whole genome shotgun sequence	Streptomyces sp. SBST2-5	3977	4356	0.89	0.0	87.92%	7832	NZ_JAATEM010000056.1
	Bacterium IS423 gene for 16S rRNA, partial sequence	bacterium IS423	1558	1558	0.28	0.0	92.04%	1093	AB719860.1	Vibrio cyclitrophicus strain I3M07 I3M07_I3M07_contig_34, whole genome shotgun sequence	Vibrio cyclitrophicus	3823	3823	0.89	0.0	85.10%	5143	NZ_JAHKPB010000015.1
	Uncultured bacterium gene for 16S rRNA, partial sequence, clone: OTU-22	uncultured bacterium	1524	1524	0.3	0.0	89.10%	1177	AB271042.1	Streptomyces mutabilis strain JCM 4400 sequence041, whole genome shotgun sequence	Streptomyces mutabilis	3769	7532	0.89	0.0	84.77%	16472	NZ_BMTT01000041.1
	Uncultured bacterium clone MC2D1u1799 16S ribosomal RNA gene, partial sequence	uncultured bacterium	1521	1521	0.27	0.0	92.14%	1056	KF845286.1	Sulfitobacter geojensis strain TR60-93 GNM50494__scaffold16, whole genome shotgun sequence	Sulfitobacter geojensis	3768	3768	0.89	0.0	84.82%	7874	NZ_JAFBRJ010000016.1
	Uncultured bacterium gene for 16S rRNA, partial sequence, clone: OTU-23	uncultured bacterium	1519	1519	0.3	0.0	88.72%	1177	AB271043.1	Marivita cryptomonadis strain MP20-48 GNM50285__scaffold40, whole genome shotgun sequence	Marivita cryptomonadis	3768	3768	0.89	0.0	84.82%	7874	NZ_JAFBXN010000040.1
	Uncultured bacterium clone MC2D1u1786 16S ribosomal RNA gene, partial sequence	uncultured bacterium	1480	1480	0.26	0.0	92.28%	1027	KF845282.1	Ponticoccus sp. SC6-31 GNM50459__scaffold22, whole genome shotgun sequence	Ponticoccus sp. SC6-31	3767	3767	0.89	0.0	84.76%	7876	NZ_JAFBNL010000022.1
	Azotobacter vinelandii isolate DNA101014 18S ribosomal RNA gene, partial sequence	Azotobacter vinelandii	1395	1395	0.45	0.0	78.51%	1767	DQ299959.1	Ponticoccus sp. SC6-32 GNM50460__scaffold20, whole genome shotgun sequence	Ponticoccus sp. SC6-32	3767	3767	0.89	0.0	84.76%	7873	NZ_JAFBNK010000020.1
	Citrobacter freundii RTE-E5 DNA, complete genome: sequence1	Citrobacter freundii	1324	1846	0.62	0.0	76.56%	4901704	AP025035.1	Ponticoccus sp. SC6-33 GNM50461__scaffold23, whole genome shotgun sequence	Ponticoccus sp. SC6-33	3764	3764	0.89	0.0	84.79%	7874	NZ_JAFBNJ010000023.1
	Staphylococcus aureus strain WH9628 chromosome	Staphylococcus aureus	1322	1378	0.47	0.0	76.66%	2841969	CP033086.1	Fictibacillus barbaricus strain CCM 4982 sequence13, whole genome shotgun sequence	Fictibacillus barbaricus	3763	3763	0.89	0.0	84.73%	7907	NZ_BMCE01000013.1
	Pseudomonas sp. CIP-10 plasmid unnamed3, complete sequence	Pseudomonas sp. CIP-10	1318	3322	0.81	0.0	88.39%	8012	CP087163.1	Ponticoccus sp. SC6-60 GNM50468__scaffold23, whole genome shotgun sequence	Ponticoccus sp. SC6-60	3763	3763	0.89	0.0	84.73%	7876	NZ_JAFBNC010000023.1
	Uncultured bacterium clone DEy3au132 16S ribosomal RNA gene, partial sequence	uncultured bacterium	1315	1315	0.24	0.0	91.81%	931	KF844433.1	Marivita cryptomonadis strain MP20-37 GNM50283__scaffold41, whole genome shotgun sequence	Marivita cryptomonadis	3763	3763	0.89	0.0	84.73%	7628	NZ_JAFBXP010000041.1
	Uncultured bacterium clone DEy3au140 16S ribosomal RNA gene, partial sequence	uncultured bacterium	1289	1289	0.23	0.0	92.02%	908	KF844441.1	Lactiplantibacillus pentosus strain L33 scaffold88_size1786, whole genome shotgun sequence	Lactiplantibacillus pentosus	3217	3217	0.46	0.0	99.94%	1786	NZ_JAHKRU010000088.1
	Klebsiella pneumoniae subsp. pneumoniae RTE-E3 DNA, complete genome: sequence1	Klebsiella pneumoniae subsp. pneumoniae	1287	1927	0.61	0.0	76.41%	5361091	AP025034.1	Bacillus cereus strain Z4 plasmid unnamed5, complete sequence	Bacillus cereus	3200	3854	0.89	0.0	85.42%	9124	NZ_CP130289.1
	Uncultured rumen bacterium gene 16S rRNA, partial sequence, clone: RSW12	uncultured rumen bacterium	1277	1277	0.28	0.0	86.79%	1084	AB665902.1	Acinetobacter baumannii strain AB38 D60061-38_R1__paired__trimmed__paired__contig_59, whole genome shotgun sequence	Acinetobacter baumannii	3127	3127	0.47	0.0	98.08%	1824	NZ_PXLY01000056.1
	Staphylococcus aureus strain WH3018 chromosome	Staphylococcus aureus	1269	1352	0.5	0.0	76.39%	2819961	CP033085.1	Staphylococcus aureus strain 17PY01 Scaffold41, whole genome shotgun sequence	Staphylococcus aureus	3091	3091	0.63	0.0	88.26%	2438	NZ_WJSU01000041.1
	Uncultured bacterium partial 16S rRNA gene, clone QL3-20	uncultured bacterium	1249	1249	0.24	0.0	89.82%	948	AM992764.1	Paenibacillus thiaminolyticus strain NRRL B-14604 contig_0000166, whole genome shotgun sequence	Paenibacillus thiaminolyticus	3076	3076	0.53	0.0	93.59%	2309	NZ_JAMDMU010000166.1
	Uncultured bacterium clone U34 16S ribosomal RNA gene, partial sequence	uncultured bacterium	1233	1233	0.23	0.0	91.18%	891	EF029483.1	Acinetobacter baumannii strain AB3 D60061-03_R1__paired__trimmed__paired__contig_70, whole genome shotgun sequence	Acinetobacter baumannii	3023	3023	0.45	0.0	98.40%	1747	NZ_PXNH01000069.1
	Uncultured bacterium clone 13_1512ur_5 16S ribosomal RNA gene, partial sequence	uncultured bacterium	1198	1198	0.21	0.0	93.17%	814	JQ307078.1	Acinetobacter baumannii strain AB9 D60061-09_R1__paired__trimmed__paired__contig_70, whole genome shotgun sequence	Acinetobacter baumannii	3021	3021	0.46	0.0	98.29%	1752	NZ_PXNB01000070.1
	Clostridium tetani strain Mfbjulcb2 chromosome, complete genome	Clostridium tetani	1174	1566	0.42	0.0	82.77%	2811348	CP027782.1	Acinetobacter baumannii strain AB16 D60061-16_R1__paired__trimmed__paired__contig_68, whole genome shotgun sequence	Acinetobacter baumannii	3009	3009	0.45	0.0	98.39%	1738	NZ_PXMU01000068.1
	Uncultured bacterium partial 16S rRNA gene, clone S4SPR-52	uncultured bacterium	1124	1124	0.29	0.0	83.66%	1170	FN390919.1	Acinetobacter nosocomialis strain AB11 D60061-11_R1__paired__trimmed__paired__contig_51, whole genome shotgun sequence	Acinetobacter nosocomialis	2995	2995	0.45	0.0	98.33%	1734	NZ_PXMZ01000051.1
	Uncultured bacterium clone 13_1512ur_6 16S ribosomal RNA gene, partial sequence	uncultured bacterium	1101	1101	0.21	0.0	90.45%	815	JQ307079.1	Acinetobacter baumannii strain AB27 D60061-27_R1__paired__trimmed__paired__contig_71, whole genome shotgun sequence	Acinetobacter baumannii	2994	2994	0.45	0.0	98.38%	1730	NZ_PXMJ01000070.1
	Uncultured bacterium clone RKMbTu2850 16S ribosomal RNA gene, partial sequence	uncultured bacterium	1046	1046	0.19	0.0	90.81%	823	KF845730.1	Acinetobacter baumannii strain AB29 D60061-29_R1__paired__trimmed__paired__contig_64, whole genome shotgun sequence	Acinetobacter baumannii	2985	2985	0.45	0.0	98.27%	1730	NZ_PXMH01000064.1
	Uncultured bacterium clone BAC_RED_14A5_contig-120_16_ genomic sequence	uncultured bacterium	1036	1036	0.29	0.0	81.38%	2268	KX984147.1	Marinomonas sp. KJ51-3 contig_13, whole genome shotgun sequence	Marinomonas sp. KJ51-3	2874	4556	0.88	0.0	93.60%	9128	NZ_JAPEUL010000003.1
	Actinomyces oris strain FDAARGOS_1051 plasmid unnamed	Actinomyces oris	1036	1298	0.34	0.0	81.38%	5675	CP066061.1	Muricauda profundi strain BC31-3-A3 NODE_10_length_1829_cov_8.664520, whole genome shotgun sequence	Muricauda profundi	2870	2870	0.46	0.0	96.24%	1829	NZ_JAFLNM010000010.1
	Uncultured bacterium clone RKMbTu2868 16S ribosomal RNA gene, partial sequence	uncultured bacterium	1007	1007	0.19	0.0	90.50%	798	KF845742.1	Staphylococcus aureus strain T22 Scaffold19, whole genome shotgun sequence	Staphylococcus aureus	2855	2855	0.49	0.0	93.43%	3234	NZ_WJSW01000019.1
	Uncultured bacterium clone B26_21 16S ribosomal RNA gene, partial sequence	uncultured bacterium	988	988	0.18	0.0	90.81%	977	EU790298.1	Acinetobacter baumannii strain AB4 D60061-04_R1__paired__trimmed__paired__contig_85, whole genome shotgun sequence	Acinetobacter baumannii	2803	2803	0.42	0.0	98.28%	1627	NZ_PXNG01000084.1
	Uncultured bacterium clone B26_14 16S ribosomal RNA gene, partial sequence	uncultured bacterium	970	970	0.18	0.0	90.28%	821	EU790291.1	Rhizobium cremeum strain W15(2021) Scaffold44, whole genome shotgun sequence	Rhizobium cremeum	2782	2782	0.45	0.0	95.36%	1745	NZ_JAFJVM010000044.1
	Clostridium botulinum strain MAP 5 chromosome, complete genome	Clostridium botulinum	961	1547	0.5	0.0	81.85%	4002680	CP027781.1	Paenibacillus thiaminolyticus strain NRRL B-14605 contig_0000139, whole genome shotgun sequence	Paenibacillus thiaminolyticus	2738	2738	0.47	0.0	93.73%	1923	NZ_JAMDMT010000139.1
	Uncultured bacterium clone D15_7_SW_G_13 16S ribosomal RNA gene, partial sequence	uncultured bacterium	959	959	0.23	0.0	84.26%	913	EU182049.1	Duganella callida strain DN04 EFN1C9WQ1L, whole genome shotgun sequence	Duganella callida	2699	4685	0.88	0.0	94.50%	6955	NZ_SPVG01000119.1
	Uncultured bacterium partial 18S rRNA gene, clone Bd3_euk24	uncultured bacterium	940	940	0.2	0.0	86.19%	873	LN880498.1	Acinetobacter baumannii strain Aba176 NODE_83_length_1848_cov_1.433352, whole genome shotgun sequence	Acinetobacter baumannii	2632	2632	0.47	0.0	92.48%	1848	NZ_JARNMW010000083.1
	Uncultured bacterium clone contig139883 genomic sequence	uncultured bacterium	915	915	0.15	0.0	94.51%	599	KP433035.1	Vibrio sp. G41H G41H-1_scaffold47, whole genome shotgun sequence	Vibrio sp. G41H	2626	2626	0.54	0.0	88.49%	2054	NZ_JAGGDK010000047.1
	Uncultured bacterium clone C4-F05 16S small subunit ribosomal RNA gene, partial sequence	uncultured bacterium	907	907	0.21	0.0	84.82%	820	FJ930259.1	Gluconacetobacter azotocaptans strain DS1 Contig_69, whole genome shotgun sequence	Gluconacetobacter azotocaptans	2606	3967	0.82	0.0	92.24%	6132	NZ_JAFFJD010000069.1
	Uncultured bacterium clone RKMbTu2871 16S ribosomal RNA gene, partial sequence	uncultured bacterium	896	896	0.19	0.0	87.37%	804	KF845744.1	Escherichia coli strain PE148 PE148_scaffold101, whole genome shotgun sequence	Escherichia coli	2604	3998	0.81	0.0	92.24%	7867	NZ_JASCRM010000101.1
	Bacterium LO393 16S ribosomal RNA gene, partial sequence	bacterium LO393	891	891	0.18	0.0	88.53%	701	HM041150.1	Pseudomonas syringae pv. syringae strain 2676C contig_44, whole genome shotgun sequence	Pseudomonas syringae pv. syringae	2601	2601	0.47	0.0	92.22%	1800	NZ_MLEY01000044.1
	Uncultured bacterium clone B26_17 16S ribosomal RNA gene, partial sequence	uncultured bacterium	889	889	0.17	0.0	89.51%	676	EU790294.1	Glaciibacter flavus strain YIM 131861 Scaffold9_1, whole genome shotgun sequence	Glaciibacter flavus	2572	3918	0.81	0.0	91.86%	5675	NZ_SSSN01000017.1
	Uncultured Klebsiella sp. clone M2.9 16S ribosomal RNA gene, partial sequence	uncultured Klebsiella sp.	869	869	0.23	0.0	82.11%	882	KC170995.1	Streptomyces platensis strain A26 282, whole genome shotgun sequence	Streptomyces platensis	2544	3831	0.85	0.0	91.43%	6961	NZ_JADEVM010000282.1
	Uncultured bacterium clone MC2T1u1849 16S ribosomal RNA gene, partial sequence	uncultured bacterium	855	855	0.15	0.0	92.13%	597	KF845324.1	Azospirillum oleiclasticum strain ROY-1-1-2 contig63, whole genome shotgun sequence	Azospirillum oleiclasticum	2523	3837	0.85	0.0	91.16%	6965	NZ_JABFDB010000063.1
	Uncultured bacterium clone 13_1512ur_4 16S ribosomal RNA gene, partial sequence	uncultured bacterium	834	834	0.21	0.0	83.33%	822	JQ307077.1	Novosphingobium pokkalii strain KCTC 42224 sequence44, whole genome shotgun sequence	Novosphingobium pokkalii	2521	3970	0.82	0.0	91.05%	7811	NZ_BMZP01000044.1
	Uncultured bacterium clone D15_1_SW_H_73 16S ribosomal RNA gene, partial sequence	uncultured bacterium	824	824	0.23	0.0	81.06%	914	EU182125.1	Allobacillus sp. SKP2-8 Scaffold41, whole genome shotgun sequence	Allobacillus sp. SKP2-8	2395	2395	0.43	0.0	92.29%	1659	NZ_VMHF01000041.1
	Uncultured bacterium clone B26_20 16S ribosomal RNA gene, partial sequence	uncultured bacterium	814	814	0.13	0.0	94.65%	558	EU790297.1	Lentilactobacillus parakefiri strain KR NODE_59_length_7793_cov_2.88369, whole genome shotgun sequence	Lentilactobacillus parakefiri	2381	3696	0.81	0.0	89.45%	7793	NZ_NCXA01000059.1
	Uncultured bacterium clone Filt_MembG10 16S ribosomal RNA gene, partial sequence	uncultured bacterium	802	802	0.23	0.0	81.66%	968	GQ247033.1	Xanthomonas oryzae pv. oryzae strain HaN1 scaffold1, whole genome shotgun sequence	Xanthomonas oryzae pv. oryzae	2380	2380	0.43	0.0	92.27%	1651	NZ_QNJW01000002.1
	Uncultured bacterium clone contig55882 genomic sequence	uncultured bacterium	801	801	0.15	0.0	89.95%	814	KP445434.1	Salmonella enterica subsp. enterica serovar Typhimurium strain LZSYGSLZ011 18, whole genome shotgun sequence	Salmonella enterica subsp. enterica serovar Typhimurium	2378	3692	0.81	0.0	89.34%	8735	NZ_JAOVUW010000018.1
	Uncultured bacterium clone Filt_MembH04 16S ribosomal RNA gene, partial sequence	uncultured bacterium	795	795	0.23	0.0	80.98%	963	GQ247037.1	Xanthomonas oryzae pv. oryzae strain GD413 scaffold1, whole genome shotgun sequence	Xanthomonas oryzae pv. oryzae	2376	2376	0.43	0.0	92.21%	1661	NZ_QNJG01000002.1
	Uncultured bacterium clone MNa1Du2078 16S ribosomal RNA gene, partial sequence	uncultured bacterium	774	774	0.14	0.0	90.60%	564	KF845426.1	Actinotignum timonense strain UMB7855 NODE_27_length_10949_cov_4.268948, whole genome shotgun sequence	Actinotignum timonense	2346	3681	0.79	0.0	89.27%	10949	NZ_JASOLG010000026.1
	Uncultured bacterium clone D15_1_SW_H_46 16S ribosomal RNA gene, partial sequence	uncultured bacterium	773	773	0.23	0.0	79.87%	914	EU182112.1	Deinococcus seoulensis strain JCM 31404 sequence81, whole genome shotgun sequence	Deinococcus seoulensis	2319	2537	0.5	0.0	89.56%	2189	NZ_BMQM01000081.1
	Uncultured bacterium clone 13_1512ur_2 16S ribosomal RNA gene, partial sequence	uncultured bacterium	770	770	0.21	0.0	82.04%	806	JQ307075.1	Lactococcus lactis strain OG2 NODE_59_length_1803_cov_1.23513, whole genome shotgun sequence	Lactococcus lactis	2204	2204	0.44	0.0	88.93%	1803	NZ_NCWV01000058.1
	Uncultured bacterium clone 13_1512ur_1 16S ribosomal RNA gene, partial sequence	uncultured bacterium	770	770	0.21	0.0	82.04%	805	JQ307074.1	Corallococcus exiguus strain NCCRE002 000007F_arrow, whole genome shotgun sequence	Corallococcus exiguus	2201	2201	0.45	0.0	88.50%	1757	NZ_JAFIMT010000008.1
	Uncultured bacterium clone MC2D1u1771 16S ribosomal RNA gene, partial sequence	uncultured bacterium	746	746	0.13	0.0	91.51%	530	KF845273.1	Acinetobacter baumannii strain AB31 D60061-31_R1__paired__trimmed__paired__contig_24, whole genome shotgun sequence	Acinetobacter baumannii	2198	2198	0.33	0.0	98.35%	1275	NZ_PXMF01000023.1
	Uncultured bacterium clone Souza16s8358 16S ribosomal RNA gene, partial sequence	uncultured bacterium	742	742	0.2	0.0	83.02%	1082	DQ374235.1	Flavobacterium sp. LB3P48 L13_23, whole genome shotgun sequence	Flavobacterium sp. LB3P48	2159	2159	0.46	0.0	87.52%	2303	NZ_JASCRW010000023.1
	Uncultured bacterium clone MC1G1u1475 16S ribosomal RNA gene, partial sequence	uncultured bacterium	741	831	0.25	0.0	79.36%	1045	KF845056.1	Xanthomonas vasicola pv. musacearum strain E52 scf_32335_91, whole genome shotgun sequence	Xanthomonas vasicola pv. musacearum	2159	2159	0.46	0.0	87.44%	2355	NZ_RRCP01000091.1
	Bacterium LO358 16S ribosomal RNA gene, partial sequence	bacterium LO358	729	729	0.15	0.0	88.70%	565	HM041143.1	Paenibacillus thiaminolyticus strain NRRL B-14613 contig_0000099, whole genome shotgun sequence	Paenibacillus thiaminolyticus	2065	2065	0.33	0.0	95.43%	1292	NZ_JAMDMM010000099.1
	Uncultured bacterium clone OTU_7185 16S ribosomal RNA gene, partial sequence	uncultured bacterium	727	727	0.13	0.0	91.91%	507	KU655590.1	Neorhizobium xiangyangii strain T786 Scaffolds_54_8160, whole genome shotgun sequence	Neorhizobium xiangyangii	2052	3185	0.76	0.0	85.73%	8160	NZ_JAJAWH010000054.1
	Uncultured bacterium clone D15_1_SW_H_19 16S ribosomal RNA gene, partial sequence	uncultured bacterium	719	719	0.23	0.0	78.64%	914	EU182092.1	Acinetobacter baumannii strain AB35 D60061-35_R1__paired__trimmed__paired__contig_65, whole genome shotgun sequence	Acinetobacter baumannii	2047	2047	0.31	0.0	97.91%	1198	NZ_PXMB01000064.1
	Uncultured bacterium clone MC1G1u1501 16S ribosomal RNA gene, partial sequence	uncultured bacterium	711	711	0.22	0.0	79.13%	987	KF845071.1	Deinococcus ruber strain JCM 31311 sequence134, whole genome shotgun sequence	Deinococcus ruber	2027	2027	0.41	0.0	89.00%	1734	NZ_BMQL01000134.1
	Uncultured bacterium clone MC1G1u1509 16S ribosomal RNA gene, partial sequence	uncultured bacterium	710	710	0.27	0.0	76.26%	1017	KF845075.1	Acinetobacter baumannii strain AB34 D60061-34_R1__paired__trimmed__paired__contig_54, whole genome shotgun sequence	Acinetobacter baumannii	2022	2022	0.31	0.0	97.81%	1186	NZ_PXMC01000054.1
	Bacterium LO352 16S ribosomal RNA gene, partial sequence	bacterium LO352	707	707	0.14	0.0	88.77%	555	HM041142.1	Acinetobacter baumannii strain AB40 D60061-40_R1__paired__trimmed__paired__contig_67, whole genome shotgun sequence	Acinetobacter baumannii	2009	2009	0.3	0.0	97.87%	1176	NZ_PXLW01000063.1
	Bacterium gene, putative 16S ribosomal RNA, partial sequence, strain: w12	bacterium	695	695	0.21	0.0	80.31%	998	LC315606.1	Salmonella sp. S142_60093 NODE_27_length_6830_cov_3.13447, whole genome shotgun sequence	Salmonella sp. S142_60093	1996	3007	0.76	0.0	84.98%	6830	NZ_WPJC01000027.1
	Uncultured bacterium clone OTU_5927 16S ribosomal RNA gene, partial sequence	uncultured bacterium	691	691	0.13	0.0	90.67%	509	KU654333.1	Salmonella sp. S143_60131 NODE_26_length_8913_cov_6.96443, whole genome shotgun sequence	Salmonella sp. S143_60131	1996	3007	0.76	0.0	84.98%	8913	NZ_WPJB01000026.1
	Uncultured bacterium partial 26S rRNA gene, isolate isolate#2	uncultured bacterium	682	682	0.15	0.0	87.06%	577	LT703296.1	Acinetobacter baumannii strain AB5 D60061-05_R1__paired__trimmed__paired__contig_38, whole genome shotgun sequence	Acinetobacter baumannii	1970	1970	0.3	0.0	97.92%	1152	NZ_PXNF01000036.1
	Uncultured bacterium clone Espejo_9_20_11_Water.75140 16S ribosomal RNA gene, partial sequence	uncultured bacterium	673	673	0.14	0.0	87.28%	635	KM163622.1	Staphylococcus aureus isolate M1KS0591_1 scaffold23, whole genome shotgun sequence	Staphylococcus aureus	1970	1970	0.34	0.0	93.71%	1520	NZ_BHBK01000023.1
	Vibrio sp. SPRZ202 partial 18S rRNA gene, clone 27_197	Vibrio sp. SPRZ202	664	918	0.36	0.0	76.82%	1597	OU753546.1	Acinetobacter baumannii strain AB2 D60061-02_R1__paired__trimmed__paired__contig_56, whole genome shotgun sequence	Acinetobacter baumannii	1957	1957	0.3	0.0	97.90%	1145	NZ_PXNI01000056.1
	Vibrio anguillarum strain PF4 chromosome I	Vibrio anguillarum	641	3333	0.67	6e-179	86.67%	3159229	CP010080.1	Acinetobacter baumannii strain AB35 D60061-35_R1__paired__trimmed__paired__contig_62, whole genome shotgun sequence	Acinetobacter baumannii	1859	1859	0.29	0.0	96.47%	3282	NZ_PXMB01000062.1
	Staphylococcus aureus strain R50 chromosome, complete genome	Staphylococcus aureus	636	911	0.17	3e-177	91.33%	2866643	CP039167.1	Massilia varians strain CGMCC 1.2744 Scaffold142, whole genome shotgun sequence	Massilia varians	1852	3164	0.46	0.0	94.97%	1982	NZ_JASNVY010000135.1
	Uncultured bacterium clone OTU_7342 16S ribosomal RNA gene, partial sequence	uncultured bacterium	628	628	0.13	4e-175	87.62%	509	KU655747.1	Staphylococcus aureus strain M153-2 Scaffold32, whole genome shotgun sequence	Staphylococcus aureus	1852	1852	0.43	0.0	84.68%	3457	NZ_JAAXMG010000032.1
	Bacillus velezensis strain 160 chromosome, complete genome	Bacillus velezensis	623	1110	0.22	2e-173	84.98%	4296610	CP119675.1	Acinetobacter baumannii strain AB16 D60061-16_R1__paired__trimmed__paired__contig_66, whole genome shotgun sequence	Acinetobacter baumannii	1844	1844	0.29	0.0	96.36%	3275	NZ_PXMU01000066.1
	Alcanivorax sp. N3-2A chromosome	Alcanivorax sp. N3-2A	610	610	0.11	1e-169	90.09%	4305015	CP022307.1	Acinetobacter baumannii strain AB2 D60061-02_R1__paired__trimmed__paired__contig_55, whole genome shotgun sequence	Acinetobacter baumannii	1838	1838	0.29	0.0	96.43%	3185	NZ_PXNI01000055.1
	Uncultured bacterium clone RKMbTu2862 16S ribosomal RNA gene, partial sequence	uncultured bacterium	609	609	0.19	4e-169	78.98%	811	KF845738.1	Acinetobacter baumannii strain AB5 D60061-05_R1__paired__trimmed__paired__contig_27, whole genome shotgun sequence	Acinetobacter baumannii	1835	1835	0.29	0.0	96.34%	3289	NZ_PXNF01000027.1
	Uncultured bacterium clone OTU_6192 16S ribosomal RNA gene, partial sequence	uncultured bacterium	597	597	0.13	2e-165	86.61%	505	KU654598.1	Acinetobacter baumannii strain AB40 D60061-40_R1__paired__trimmed__paired__contig_60, whole genome shotgun sequence	Acinetobacter baumannii	1835	1835	0.29	0.0	96.34%	3245	NZ_PXLW01000060.1
	Uncultured bacterium clone OTU_6482 16S ribosomal RNA gene, partial sequence	uncultured bacterium	595	595	0.13	8e-165	86.76%	509	KU654888.1	Acinetobacter nosocomialis strain AB11 D60061-11_R1__paired__trimmed__paired__contig_54, whole genome shotgun sequence	Acinetobacter nosocomialis	1830	1830	0.29	0.0	96.42%	3286	NZ_PXMZ01000054.1
	Uncultured bacterium isolate DGGE gel band 2013-11 18S ribosomal RNA gene, partial sequence	uncultured bacterium	590	590	0.1	3e-163	92.77%	401	KJ158356.1	Acinetobacter baumannii strain AB34 D60061-34_R1__paired__trimmed__paired__contig_61, whole genome shotgun sequence	Acinetobacter baumannii	1826	1826	0.29	0.0	96.33%	2297	NZ_PXMC01000060.1
	Uncultured bacterium isolate DGGE gel band 2013-1 18S ribosomal RNA gene, partial sequence	uncultured bacterium	590	590	0.1	3e-163	92.77%	401	KJ158347.1	Acinetobacter baumannii strain AB30 D60061-30_R1__paired__trimmed__paired__contig_50, whole genome shotgun sequence	Acinetobacter baumannii	1826	1826	0.29	0.0	96.33%	3265	NZ_PXMG01000049.1
	Uncultured bacterium isolate DGGE gel band 2012-5 18S ribosomal RNA gene, partial sequence	uncultured bacterium	590	590	0.1	3e-163	92.77%	400	KJ158312.1	Acinetobacter baumannii strain AB9 D60061-09_R1__paired__trimmed__paired__contig_51, whole genome shotgun sequence	Acinetobacter baumannii	1826	1826	0.29	0.0	96.33%	3280	NZ_PXNB01000051.1
	Uncultured bacterium isolate DGGE gel band 2012-1 18S ribosomal RNA gene, partial sequence	uncultured bacterium	590	590	0.1	3e-163	92.77%	401	KJ158308.1	Acinetobacter baumannii strain AB29 D60061-29_R1__paired__trimmed__paired__contig_62, whole genome shotgun sequence	Acinetobacter baumannii	1817	1817	0.29	0.0	96.15%	3245	NZ_PXMH01000062.1
	Uncultured bacterium clone S08_Furfural_395 genomic sequence	uncultured bacterium	588	588	0.17	1e-162	79.82%	663	KT941872.1	Acinetobacter baumannii strain XH708 XH708_contig_78, whole genome shotgun sequence	Acinetobacter baumannii	1770	1770	0.3	0.0	94.10%	1153	NZ_LYIN01000072.1
	Uncultured bacterium isolate DGGE gel band 2012-3 18S ribosomal RNA gene, partial sequence	uncultured bacterium	585	585	0.1	4e-162	92.52%	400	KJ158310.1	Muricauda profundi strain BC31-3-A3 NODE_8_length_3341_cov_16.984783, whole genome shotgun sequence	Muricauda profundi	1755	1755	0.29	0.0	94.97%	3341	NZ_JAFLNM010000008.1
	Uncultured bacterium clone OTU_6936 16S ribosomal RNA gene, partial sequence	uncultured bacterium	583	583	0.13	1e-161	86.31%	504	KU655342.1	Lysobacter sedimenti strain 50 XZ-50_scaffold9, whole genome shotgun sequence	Lysobacter sedimenti	1752	1752	0.31	0.0	92.94%	1188	NZ_JALGCL010000008.1
	Uncultured bacterium isolate DGGE gel band 2012-4 18S ribosomal RNA gene, partial sequence	uncultured bacterium	576	576	0.1	2e-159	92.02%	400	KJ158311.1	Microbacterium yannicii strain JCM 18959 NODE_5_length_2027_cov_1.397167, whole genome shotgun sequence	Microbacterium yannicii	1748	1748	0.29	0.0	94.79%	2027	NZ_JADIJF010000005.1
	Uncultured bacterium isolate DGGE gel band 2013-8 18S ribosomal RNA gene, partial sequence	uncultured bacterium	572	572	0.1	9e-158	91.77%	401	KJ158354.1	Xanthomonas oryzae pv. oryzae strain JL17 scaffold1, whole genome shotgun sequence	Xanthomonas oryzae pv. oryzae	1685	1685	0.3	0.0	92.96%	1146	NZ_QNLM01000002.1
	Uncultured bacterium clone A16S_50 16S ribosomal RNA gene, partial sequence	uncultured bacterium	561	561	0.13	2e-154	85.16%	521	EU626468.1	Terrimonas sp. H1YJ31 spades_K_17_127_61, whole genome shotgun sequence	Terrimonas sp. H1YJ31	1685	1685	0.3	0.0	92.85%	1146	NZ_JARKNA010000061.1
	Uncultured bacterium clone OTU_6317 16S ribosomal RNA gene, partial sequence	uncultured bacterium	558	558	0.13	6e-154	84.78%	505	KU654723.1	Terribacillus goriensis strain DSM 18252 Scaffold2_1, whole genome shotgun sequence	Terribacillus goriensis	1663	1663	0.28	0.0	94.51%	1122	NZ_NJAQ01000005.1
	Micrococcus sp. A02 gene for 16S rRNA, partial sequence	Micrococcus sp. A02	539	539	0.1	5e-148	90.54%	391	AB603645.1	Acinetobacter baumannii strain A11 contig00076, whole genome shotgun sequence	Acinetobacter baumannii	1651	1651	0.35	0.0	87.60%	1438	NZ_JANCQW010000074.1
	Uncultured cyanobacterium gene for 18S rRNA, partial sequence, clone: 2_C02	uncultured cyanobacterium	535	535	0.11	6e-147	87.65%	429	AB851622.1	Staphylococcus aureus strain M209 Scaffold32, whole genome shotgun sequence	Staphylococcus aureus	1637	1637	0.3	0.0	91.57%	2119	NZ_JAAXMF010000032.1
	Halomonas sp. JS92-SW72 chromosome	Halomonas sp. JS92-SW72	535	2369	0.63	6e-147	85.90%	4062869	CP032147.1	Staphylococcus aureus strain T22-2 Scaffold14, whole genome shotgun sequence	Staphylococcus aureus	1632	1632	0.29	0.0	92.56%	3666	NZ_JAAXME010000014.1
	Lyngbya taylorii CY-004 16S ribosomal RNA gene, partial sequence	Lyngbya taylorii CY-004	527	527	0.13	1e-144	84.00%	515	DQ887498.1	Listeria monocytogenes strain L21 contig44, whole genome shotgun sequence	Listeria monocytogenes	1621	1621	0.26	0.0	95.90%	1001	NZ_JAGSDE010000041.1
	Uncultured bacterium partial 16S rRNA gene, clone SIFC923_N9D4_16S_A	uncultured bacterium	503	608	0.15	4e-137	83.54%	1342	LN574653.1	Xanthomonas oryzae pv. oryzae strain JL12 scaffold5, whole genome shotgun sequence	Xanthomonas oryzae pv. oryzae	1616	1616	0.28	0.0	92.93%	1102	NZ_QNLG01000006.1
	uncultured bacterium DNA containing 16S-23S intergenic spacer region, clone 43	uncultured bacterium	503	503	0.08	4e-137	92.67%	341	OW881508.1	Paenibacillus thiaminolyticus strain NRRL B-14605 contig_0000133, whole genome shotgun sequence	Paenibacillus thiaminolyticus	1614	1614	0.35	0.0	86.68%	3339	NZ_JAMDMT010000133.1
	Uncultured bacterium clone RKMbTu2856 16S ribosomal RNA gene, partial sequence	uncultured bacterium	499	499	0.11	5e-136	85.08%	515	KF845735.1	Nocardioides terrigena strain KCTC 19217 KCTC_19217_Contig20, whole genome shotgun sequence	Nocardioides terrigena	1598	2371	0.45	0.0	95.36%	1891	NZ_PZYY01000020.1
	Uncultured bacterium isolate DGGE gel band 2012-6 18S ribosomal RNA gene, partial sequence	uncultured bacterium	490	490	0.08	2e-133	92.08%	354	KJ158313.1	Massilia horti strain ONC3 EFN1C9VNN8, whole genome shotgun sequence	Massilia horti	1555	1555	0.27	0.0	92.97%	1596	NZ_SPUM01000071.1
>NODE_4_length_3700_cov_19.674579	Lactiplantibacillus plantarum strain E2 plasmid unnamed1, complete sequence	Lactiplantibacillus plantarum	5450	5593	0.99	0.0	93.35%	54805	CP110243.1	Staphylococcus aureus strain 12SJ161 Scaffold40, whole genome shotgun sequence	Staphylococcus aureus	4580	4580	0.9	0.0	89.53%	5724	NZ_WJSS01000040.1
	Lactiplantibacillus plantarum strain CM3 chromosome	Lactiplantibacillus plantarum	5441	5743	0.99	0.0	93.29%	3482357	CP129565.1	Deinococcus saudiensis strain CGMCC 1.15089 sequence074, whole genome shotgun sequence	Deinococcus saudiensis	4571	4571	0.9	0.0	89.38%	9124	NZ_BMHJ01000074.1
	Lactiplantibacillus plantarum strain Lp900 plasmid pLp900-1, complete sequence	Lactiplantibacillus plantarum	5440	5580	0.99	0.0	93.23%	51099	CP059169.1	Paenibacillus hunanensis strain CGMCC 1.8907 sequence25, whole genome shotgun sequence	Paenibacillus hunanensis	4571	4571	0.9	0.0	89.38%	8952	NZ_BMMB01000025.1
	Lactiplantibacillus plantarum strain B3 plasmid unnamed3, complete sequence	Lactiplantibacillus plantarum	5432	5575	0.99	0.0	93.24%	54783	CP096858.1	Blastomonas marina strain CGMCC 1.15297 sequence02, whole genome shotgun sequence	Blastomonas marina	4571	4571	0.9	0.0	89.38%	6426	NZ_BMID01000002.1
	Lactiplantibacillus plantarum strain A8 plasmid unnamed1, complete sequence	Lactiplantibacillus plantarum	5426	5547	0.99	0.0	93.14%	64205	CP058734.1	Paenibacillus silvae strain CGMCC 1.12770 sequence27, whole genome shotgun sequence	Paenibacillus silvae	4571	4571	0.9	0.0	89.38%	8955	NZ_BMFU01000027.1
	Lactiplantibacillus plantarum strain K25 plasmid unnamed5, complete sequence	Lactiplantibacillus plantarum	5353	5471	0.99	0.0	93.94%	61535	CP020098.1	Williamsia phyllosphaerae strain CCM 7855 sequence4, whole genome shotgun sequence	Williamsia phyllosphaerae	4571	4571	0.9	0.0	89.38%	8970	NZ_BMCS01000004.1
	Levilactobacillus brevis strain NSMJ23 plasmid pLBN-3, complete sequence	Levilactobacillus brevis	5341	5450	0.99	0.0	92.69%	41855	CP050544.1	Acinetobacter courvalinii strain CCM 8635 sequence10, whole genome shotgun sequence	Acinetobacter courvalinii	4571	4571	0.9	0.0	89.38%	8970	NZ_BMDA01000010.1
	Lactiplantibacillus plantarum strain SPC-SNU 72-2 plasmid pLBP511, complete sequence	Lactiplantibacillus plantarum	5295	5403	0.99	0.0	92.37%	51115	CP050807.1	Rhizobium anhuiense strain CGMCC 1.12621 sequence36, whole genome shotgun sequence	Rhizobium anhuiense	4571	4571	0.9	0.0	89.38%	8955	NZ_BMFI01000036.1
	Lactiplantibacillus plantarum strain BK-021 plasmid unnamed2, complete sequence	Lactiplantibacillus plantarum	5224	5337	0.99	0.0	91.93%	43160	CP044235.1	Paenibacillus physcomitrellae strain CGMCC 1.15044 sequence27, whole genome shotgun sequence	Paenibacillus physcomitrellae	4571	4571	0.9	0.0	89.38%	8417	NZ_BMHF01000027.1
	Lactiplantibacillus plantarum strain LL441 plasmid pLL441-1, complete sequence	Lactiplantibacillus plantarum	4726	4838	0.99	0.0	88.87%	55314	CP114875.1	Deinococcus wulumuqiensis strain CGMCC 1.8884 sequence079, whole genome shotgun sequence	Deinococcus wulumuqiensis	4571	4571	0.9	0.0	89.38%	8926	NZ_BMLZ01000079.1
	Lactiplantibacillus plantarum strain BC299 plasmid unnamed4, complete sequence	Lactiplantibacillus plantarum	4539	4648	0.99	0.0	87.74%	35676	CP128483.1	Absicoccus porci strain YH-panp20 panp20_8, whole genome shotgun sequence	Absicoccus porci	4475	4475	0.89	0.0	89.01%	7680	NZ_RJQC01000007.1
	Lactiplantibacillus plantarum strain VHProbi P06 plasmid pPB, complete sequence	Lactiplantibacillus plantarum	4539	4648	0.99	0.0	87.74%	35676	CP104086.1	Staphylococcus aureus strain M212 Scaffold26, whole genome shotgun sequence	Staphylococcus aureus	4451	4451	0.9	0.0	88.49%	7769	NZ_JAAZQC010000026.1
	Lactiplantibacillus plantarum strain 12_3 plasmid pldC, complete sequence	Lactiplantibacillus plantarum	4507	4628	0.99	0.0	87.55%	35533	CP035015.1	Streptomyces sp. SBST2-5 56, whole genome shotgun sequence	Streptomyces sp. SBST2-5	3977	4356	0.89	0.0	87.92%	7832	NZ_JAATEM010000056.1
	Lactiplantibacillus plantarum strain SRCM101518 plasmid unnamed1, complete sequence	Lactiplantibacillus plantarum	4500	4604	0.99	0.0	87.50%	74504	CP028242.1	Vibrio cyclitrophicus strain I3M07 I3M07_I3M07_contig_34, whole genome shotgun sequence	Vibrio cyclitrophicus	3823	3823	0.89	0.0	85.10%	5143	NZ_JAHKPB010000015.1
	Latilactobacillus sakei strain ye plasmid unnamed, complete sequence	Latilactobacillus sakei	4477	4585	0.99	0.0	87.38%	74183	MW174861.1	Streptomyces mutabilis strain JCM 4400 sequence041, whole genome shotgun sequence	Streptomyces mutabilis	3769	7532	0.89	0.0	84.77%	16472	NZ_BMTT01000041.1
	Latilactobacillus sakei strain Yak-LI plasmid unnamed2, complete sequence	Latilactobacillus sakei	4477	4585	0.99	0.0	87.38%	74183	MW265923.1	Sulfitobacter geojensis strain TR60-93 GNM50494__scaffold16, whole genome shotgun sequence	Sulfitobacter geojensis	3768	3768	0.89	0.0	84.82%	7874	NZ_JAFBRJ010000016.1
	Lactobacillus gasseri plasmid pLgLA39 DNA, complete sequence, strain: LA39	Lactobacillus gasseri	4477	4585	0.99	0.0	87.42%	33333	AB436615.1	Marivita cryptomonadis strain MP20-48 GNM50285__scaffold40, whole genome shotgun sequence	Marivita cryptomonadis	3768	3768	0.89	0.0	84.82%	7874	NZ_JAFBXN010000040.1
	Lactiplantibacillus plantarum strain ATCC 202195 plasmid unnamed1, complete sequence	Lactiplantibacillus plantarum	4470	4587	0.99	0.0	87.36%	56489	CP063751.1	Ponticoccus sp. SC6-31 GNM50459__scaffold22, whole genome shotgun sequence	Ponticoccus sp. SC6-31	3767	3767	0.89	0.0	84.76%	7876	NZ_JAFBNL010000022.1
	Lactobacillus plantarum strain TMW 1.1623 plasmid pL11623-2, complete sequence	Lactiplantibacillus plantarum	4469	4581	1	0.0	87.30%	41908	CP017381.1	Ponticoccus sp. SC6-32 GNM50460__scaffold20, whole genome shotgun sequence	Ponticoccus sp. SC6-32	3767	3767	0.89	0.0	84.76%	7873	NZ_JAFBNK010000020.1
	Lactiplantibacillus plantarum strain BCC9546 plasmid p02, complete sequence	Lactiplantibacillus plantarum	4469	4581	1	0.0	87.30%	41908	CP044502.1	Ponticoccus sp. SC6-33 GNM50461__scaffold23, whole genome shotgun sequence	Ponticoccus sp. SC6-33	3764	3764	0.89	0.0	84.79%	7874	NZ_JAFBNJ010000023.1
	Lactobacillus plantarum strain LZ227 plasmid LZ227p5, complete sequence	Lactiplantibacillus plantarum	4460	4585	1	0.0	87.25%	38212	CP015862.1	Fictibacillus barbaricus strain CCM 4982 sequence13, whole genome shotgun sequence	Fictibacillus barbaricus	3763	3763	0.89	0.0	84.73%	7907	NZ_BMCE01000013.1
	Latilactobacillus sakei strain WiKim0074 plasmid pLSW74_2, complete sequence	Latilactobacillus sakei	4454	4567	0.99	0.0	87.24%	44839	CP025208.1	Ponticoccus sp. SC6-60 GNM50468__scaffold23, whole genome shotgun sequence	Ponticoccus sp. SC6-60	3763	3763	0.89	0.0	84.73%	7876	NZ_JAFBNC010000023.1
	Latilactobacillus sakei strain WiKim0095 plasmid p2_WK95	Latilactobacillus sakei	4453	4571	0.99	0.0	87.22%	45744	CP099487.1	Marivita cryptomonadis strain MP20-37 GNM50283__scaffold41, whole genome shotgun sequence	Marivita cryptomonadis	3763	3763	0.89	0.0	84.73%	7628	NZ_JAFBXP010000041.1
	Latilactobacillus sakei strain WiKim0095 plasmid p1_WK95	Latilactobacillus sakei	4453	9142	0.99	0.0	87.22%	93254	CP099486.1	Lactiplantibacillus pentosus strain L33 scaffold88_size1786, whole genome shotgun sequence	Lactiplantibacillus pentosus	3217	3217	0.46	0.0	99.94%	1786	NZ_JAHKRU010000088.1
	Lactiplantibacillus pentosus strain 68-1 plasmid p2, complete sequence	Lactiplantibacillus pentosus	4450	4562	0.99	0.0	87.22%	48711	CP104716.1	Bacillus cereus strain Z4 plasmid unnamed5, complete sequence	Bacillus cereus	3200	3854	0.89	0.0	85.42%	9124	NZ_CP130289.1
	Latilactobacillus sakei strain CNSC001WB plasmid unnamed1, complete sequence	Latilactobacillus sakei	4449	4566	0.99	0.0	87.19%	48679	CP113248.1	Acinetobacter baumannii strain AB38 D60061-38_R1__paired__trimmed__paired__contig_59, whole genome shotgun sequence	Acinetobacter baumannii	3127	3127	0.47	0.0	98.08%	1824	NZ_PXLY01000056.1
	Lactiplantibacillus plantarum strain NCIMB8826 plasmid unnamed1, complete sequence	Lactiplantibacillus plantarum	4449	4575	0.99	0.0	87.19%	36070	CP037962.1	Staphylococcus aureus strain 17PY01 Scaffold41, whole genome shotgun sequence	Staphylococcus aureus	3091	3091	0.63	0.0	88.26%	2438	NZ_WJSU01000041.1
	Circular plasmid pWCFS103 from Lactobacillus plantarum WCFS1	Lactiplantibacillus plantarum WCFS1	4449	4575	0.99	0.0	87.19%	36069	CR377166.1	Paenibacillus thiaminolyticus strain NRRL B-14604 contig_0000166, whole genome shotgun sequence	Paenibacillus thiaminolyticus	3076	3076	0.53	0.0	93.59%	2309	NZ_JAMDMU010000166.1
	Companilactobacillus alimentarius DSM 20249 plasmid pLDW-11, complete sequence	Companilactobacillus alimentarius DSM 20249	4447	4556	0.99	0.0	87.19%	68058	CP018868.1	Acinetobacter baumannii strain AB3 D60061-03_R1__paired__trimmed__paired__contig_70, whole genome shotgun sequence	Acinetobacter baumannii	3023	3023	0.45	0.0	98.40%	1747	NZ_PXNH01000069.1
	Levilactobacillus brevis strain SMB091 plasmid pBRV356, complete sequence	Levilactobacillus brevis	4447	4554	1	0.0	87.19%	35614	CP113124.1	Acinetobacter baumannii strain AB9 D60061-09_R1__paired__trimmed__paired__contig_70, whole genome shotgun sequence	Acinetobacter baumannii	3021	3021	0.46	0.0	98.29%	1752	NZ_PXNB01000070.1
	Lactiplantibacillus plantarum strain VHProbi P06 plasmid pPC, complete sequence	Lactiplantibacillus plantarum	4447	4560	0.99	0.0	87.19%	33304	CP104087.1	Acinetobacter baumannii strain AB16 D60061-16_R1__paired__trimmed__paired__contig_68, whole genome shotgun sequence	Acinetobacter baumannii	3009	3009	0.45	0.0	98.39%	1738	NZ_PXMU01000068.1
	Lactiplantibacillus plantarum strain BK-021 plasmid unnamed1, complete sequence	Lactiplantibacillus plantarum	4447	4577	1	0.0	87.19%	74921	CP044234.1	Acinetobacter nosocomialis strain AB11 D60061-11_R1__paired__trimmed__paired__contig_51, whole genome shotgun sequence	Acinetobacter nosocomialis	2995	2995	0.45	0.0	98.33%	1734	NZ_PXMZ01000051.1
	Lactobacillus curvatus strain TMW 1.27 plasmid pL127-2, complete sequence	Latilactobacillus curvatus	4446	4559	0.99	0.0	87.24%	44118	CP016469.1	Acinetobacter baumannii strain AB27 D60061-27_R1__paired__trimmed__paired__contig_71, whole genome shotgun sequence	Acinetobacter baumannii	2994	2994	0.45	0.0	98.38%	1730	NZ_PXMJ01000070.1
	Lactiplantibacillus plantarum strain 83-18 plasmid p83-18.1, complete sequence	Lactiplantibacillus plantarum	4437	4546	0.99	0.0	87.20%	67195	CP046661.1	Acinetobacter baumannii strain AB29 D60061-29_R1__paired__trimmed__paired__contig_64, whole genome shotgun sequence	Acinetobacter baumannii	2985	2985	0.45	0.0	98.27%	1730	NZ_PXMH01000064.1
	Lactiplantibacillus plantarum strain SRCM103297 plasmid unnamed1	Lactiplantibacillus plantarum	4435	8745	0.99	0.0	87.20%	65315	CP035557.1	Marinomonas sp. KJ51-3 contig_13, whole genome shotgun sequence	Marinomonas sp. KJ51-3	2874	4556	0.88	0.0	93.60%	9128	NZ_JAPEUL010000003.1
	Lactiplantibacillus plantarum strain SRCM103426 plasmid unnamed3	Lactiplantibacillus plantarum	4433	4547	0.99	0.0	87.11%	24827	CP035177.1	Muricauda profundi strain BC31-3-A3 NODE_10_length_1829_cov_8.664520, whole genome shotgun sequence	Muricauda profundi	2870	2870	0.46	0.0	96.24%	1829	NZ_JAFLNM010000010.1
	Lactiplantibacillus paraplantarum strain DSM 10667 plasmid unnamed2, complete sequence	Lactiplantibacillus paraplantarum	4432	4553	1	0.0	87.11%	44897	CP032746.1	Staphylococcus aureus strain T22 Scaffold19, whole genome shotgun sequence	Staphylococcus aureus	2855	2855	0.49	0.0	93.43%	3234	NZ_WJSW01000019.1
	Pediococcus acidilactici strain SRCM103367 plasmid unnamed1	Pediococcus acidilactici	4430	4547	0.99	0.0	87.14%	65966	CP035152.1	Acinetobacter baumannii strain AB4 D60061-04_R1__paired__trimmed__paired__contig_85, whole genome shotgun sequence	Acinetobacter baumannii	2803	2803	0.42	0.0	98.28%	1627	NZ_PXNG01000084.1
	Lactiplantibacillus plantarum strain CNEI-KCA4 chromosome, complete genome	Lactiplantibacillus plantarum	4427	4548	0.99	0.0	87.08%	3327596	CP053571.1	Rhizobium cremeum strain W15(2021) Scaffold44, whole genome shotgun sequence	Rhizobium cremeum	2782	2782	0.45	0.0	95.36%	1745	NZ_JAFJVM010000044.1
	Lactobacillus backii strain TMW 1.1992 plasmid pL11992-1, complete sequence	Loigolactobacillus backii	4427	4557	0.99	0.0	87.12%	55942	CP014891.1	Paenibacillus thiaminolyticus strain NRRL B-14605 contig_0000139, whole genome shotgun sequence	Paenibacillus thiaminolyticus	2738	2738	0.47	0.0	93.73%	1923	NZ_JAMDMT010000139.1
	Lactiplantibacillus plantarum strain L75a plasmid unnamed2, complete sequence	Lactiplantibacillus plantarum	4423	4553	0.99	0.0	87.05%	47300	CP074421.1	Duganella callida strain DN04 EFN1C9WQ1L, whole genome shotgun sequence	Duganella callida	2699	4685	0.88	0.0	94.50%	6955	NZ_SPVG01000119.1
	Latilactobacillus sakei strain PMC104 plasmid unnamed1, complete sequence	Latilactobacillus sakei	4419	4537	0.99	0.0	87.00%	58348	CP120513.1	Acinetobacter baumannii strain Aba176 NODE_83_length_1848_cov_1.433352, whole genome shotgun sequence	Acinetobacter baumannii	2632	2632	0.47	0.0	92.48%	1848	NZ_JARNMW010000083.1
	Limosilactobacillus fermentum 3872 chromosome, complete genome	Limosilactobacillus fermentum 3872	4415	4527	0.99	0.0	87.02%	2297851	CP011536.1	Vibrio sp. G41H G41H-1_scaffold47, whole genome shotgun sequence	Vibrio sp. G41H	2626	2626	0.54	0.0	88.49%	2054	NZ_JAGGDK010000047.1
	Lactiplantibacillus plantarum strain SRCM101222 plasmid unnamed2, complete sequence	Lactiplantibacillus plantarum	4411	4529	0.99	0.0	87.00%	49404	CP028231.1	Gluconacetobacter azotocaptans strain DS1 Contig_69, whole genome shotgun sequence	Gluconacetobacter azotocaptans	2606	3967	0.82	0.0	92.24%	6132	NZ_JAFFJD010000069.1
	Lactiplantibacillus plantarum strain X7021 plasmid unnamed4, complete sequence	Lactiplantibacillus plantarum	4411	4524	0.99	0.0	86.97%	64288	CP025416.1	Escherichia coli strain PE148 PE148_scaffold101, whole genome shotgun sequence	Escherichia coli	2604	3998	0.81	0.0	92.24%	7867	NZ_JASCRM010000101.1
	Lactiplantibacillus plantarum strain SRCM101222 plasmid unnamed3, complete sequence	Lactiplantibacillus plantarum	4410	4523	0.99	0.0	86.99%	42023	CP028232.1	Pseudomonas syringae pv. syringae strain 2676C contig_44, whole genome shotgun sequence	Pseudomonas syringae pv. syringae	2601	2601	0.47	0.0	92.22%	1800	NZ_MLEY01000044.1
	Lactiplantibacillus pentosus strain BGM48 plasmid pBGM48-1, complete sequence	Lactiplantibacillus pentosus	4401	4514	0.99	0.0	86.89%	34178	CP016492.1	Glaciibacter flavus strain YIM 131861 Scaffold9_1, whole genome shotgun sequence	Glaciibacter flavus	2572	3918	0.81	0.0	91.86%	5675	NZ_SSSN01000017.1
	Pediococcus claussenii ATCC BAA-344 plasmid pPECL-5, complete sequence	Pediococcus claussenii ATCC BAA-344	4394	4502	0.99	0.0	86.92%	36338	CP003142.1	Streptomyces platensis strain A26 282, whole genome shotgun sequence	Streptomyces platensis	2544	3831	0.85	0.0	91.43%	6961	NZ_JADEVM010000282.1
	Lactobacillus brevis KB290 plasmid pKB290-1 DNA, complete genome	Levilactobacillus brevis KB290	4392	4518	1	0.0	86.84%	42449	AP012168.1	Azospirillum oleiclasticum strain ROY-1-1-2 contig63, whole genome shotgun sequence	Azospirillum oleiclasticum	2523	3837	0.85	0.0	91.16%	6965	NZ_JABFDB010000063.1
	Latilactobacillus curvatus strain ZHA1 plasmid unnamed1, complete sequence	Latilactobacillus curvatus	4384	4501	0.99	0.0	86.84%	46328	CP123582.1	Novosphingobium pokkalii strain KCTC 42224 sequence44, whole genome shotgun sequence	Novosphingobium pokkalii	2521	3970	0.82	0.0	91.05%	7811	NZ_BMZP01000044.1
	Latilactobacillus sakei strain TMW 1.46 plasmid pL146-1, complete sequence	Latilactobacillus sakei	4384	4501	0.99	0.0	86.81%	68079	CP015488.1	Allobacillus sp. SKP2-8 Scaffold41, whole genome shotgun sequence	Allobacillus sp. SKP2-8	2395	2395	0.43	0.0	92.29%	1659	NZ_VMHF01000041.1
	Lentilactobacillus parabuchneri strain NSMJ16 plasmid pLPBN-2, complete sequence	Lentilactobacillus parabuchneri	4384	4501	0.99	0.0	86.81%	43430	CP050495.1	Lentilactobacillus parakefiri strain KR NODE_59_length_7793_cov_2.88369, whole genome shotgun sequence	Lentilactobacillus parakefiri	2381	3696	0.81	0.0	89.45%	7793	NZ_NCXA01000059.1
	Lactiplantibacillus plantarum strain GR0512 plasmid pGR0512-28, complete sequence	Lactiplantibacillus plantarum	4381	4499	0.99	0.0	86.84%	69480	CP070852.1	Xanthomonas oryzae pv. oryzae strain HaN1 scaffold1, whole genome shotgun sequence	Xanthomonas oryzae pv. oryzae	2380	2380	0.43	0.0	92.27%	1651	NZ_QNJW01000002.1
	Lactiplantibacillus plantarum strain VHProbi V22 plasmid pAV22, complete sequence	Lactiplantibacillus plantarum	4380	4493	0.99	0.0	86.84%	44440	CP095387.1	Salmonella enterica subsp. enterica serovar Typhimurium strain LZSYGSLZ011 18, whole genome shotgun sequence	Salmonella enterica subsp. enterica serovar Typhimurium	2378	3692	0.81	0.0	89.34%	8735	NZ_JAOVUW010000018.1
	Companilactobacillus paralimentarius strain LP238 plasmid unnamed1, complete sequence	Companilactobacillus paralimentarius	4378	4492	0.99	0.0	86.80%	51680	CP045184.1	Xanthomonas oryzae pv. oryzae strain GD413 scaffold1, whole genome shotgun sequence	Xanthomonas oryzae pv. oryzae	2376	2376	0.43	0.0	92.21%	1661	NZ_QNJG01000002.1
	Lactiplantibacillus plantarum strain EM plasmid pEM3, complete sequence	Lactiplantibacillus plantarum	4378	4482	0.99	0.0	86.80%	56151	CP037432.1	Actinotignum timonense strain UMB7855 NODE_27_length_10949_cov_4.268948, whole genome shotgun sequence	Actinotignum timonense	2346	3681	0.79	0.0	89.27%	10949	NZ_JASOLG010000026.1
	Lactobacillus curvatus strain TMW 1.401 plasmid pL1401-1, complete sequence	Latilactobacillus curvatus	4375	4488	0.99	0.0	86.75%	48281	CP016217.1	Deinococcus seoulensis strain JCM 31404 sequence81, whole genome shotgun sequence	Deinococcus seoulensis	2319	2537	0.5	0.0	89.56%	2189	NZ_BMQM01000081.1
	Lactiplantibacillus pentosus strain 9D3 plasmid pLPE-70K, complete sequence	Lactiplantibacillus pentosus	4375	4488	0.99	0.0	86.75%	71848	CP077103.1	Lactococcus lactis strain OG2 NODE_59_length_1803_cov_1.23513, whole genome shotgun sequence	Lactococcus lactis	2204	2204	0.44	0.0	88.93%	1803	NZ_NCWV01000058.1
	Latilactobacillus sakei strain CBA3635 plasmid pCBA3635, complete sequence	Latilactobacillus sakei	4374	4492	0.99	0.0	86.73%	56165	CP059698.1	Corallococcus exiguus strain NCCRE002 000007F_arrow, whole genome shotgun sequence	Corallococcus exiguus	2201	2201	0.45	0.0	88.50%	1757	NZ_JAFIMT010000008.1
	Lactobacillus paracasei subsp. paracasei Contig 2, complete sequence	Lacticaseibacillus paracasei subsp. paracasei	4370	4483	0.99	0.0	86.79%	14160	AY673958.1	Acinetobacter baumannii strain AB31 D60061-31_R1__paired__trimmed__paired__contig_24, whole genome shotgun sequence	Acinetobacter baumannii	2198	2198	0.33	0.0	98.35%	1275	NZ_PXMF01000023.1
	Lactiplantibacillus plantarum strain TMW 1.1478 plasmid pL11478-1, complete sequence	Lactiplantibacillus plantarum	4366	4510	1	0.0	86.70%	61061	CP021933.1	Flavobacterium sp. LB3P48 L13_23, whole genome shotgun sequence	Flavobacterium sp. LB3P48	2159	2159	0.46	0.0	87.52%	2303	NZ_JASCRW010000023.1
	Latilactobacillus sakei strain WiKim0063 plasmid pLBS01, complete sequence	Latilactobacillus sakei	4366	4483	0.99	0.0	86.73%	75468	CP022710.1	Xanthomonas vasicola pv. musacearum strain E52 scf_32335_91, whole genome shotgun sequence	Xanthomonas vasicola pv. musacearum	2159	2159	0.46	0.0	87.44%	2355	NZ_RRCP01000091.1
	Lactobacillus pentosus MP-10 draft genome, annotated contig00065	Lactiplantibacillus pentosus MP-10	4366	4470	0.99	0.0	86.73%	30853	FR871813.1	Paenibacillus thiaminolyticus strain NRRL B-14613 contig_0000099, whole genome shotgun sequence	Paenibacillus thiaminolyticus	2065	2065	0.33	0.0	95.43%	1292	NZ_JAMDMM010000099.1
	Latilactobacillus curvatus strain ZJUNIT8 plasmid pnunamed1, complete sequence	Latilactobacillus curvatus	4357	4465	0.99	0.0	86.64%	55352	CP029967.1	Neorhizobium xiangyangii strain T786 Scaffolds_54_8160, whole genome shotgun sequence	Neorhizobium xiangyangii	2052	3185	0.76	0.0	85.73%	8160	NZ_JAJAWH010000054.1
	Lactobacillus curvatus strain TMW 1.595 plasmid pL1595-1, complete sequence	Latilactobacillus curvatus	4351	4460	0.99	0.0	86.66%	50304	CP016471.1	Acinetobacter baumannii strain AB35 D60061-35_R1__paired__trimmed__paired__contig_65, whole genome shotgun sequence	Acinetobacter baumannii	2047	2047	0.31	0.0	97.91%	1198	NZ_PXMB01000064.1
	Companilactobacillus pabuli strain NFFJ11 plasmid pLNT-1, complete sequence	Companilactobacillus pabuli	4351	4486	0.99	0.0	86.68%	61911	CP049367.1	Deinococcus ruber strain JCM 31311 sequence134, whole genome shotgun sequence	Deinococcus ruber	2027	2027	0.41	0.0	89.00%	1734	NZ_BMQL01000134.1
	Lactobacillus brevis strain TMW 1.2112 plasmid pl12112-5, complete sequence	Levilactobacillus brevis	4351	4464	0.99	0.0	86.61%	59682	CP016802.1	Acinetobacter baumannii strain AB34 D60061-34_R1__paired__trimmed__paired__contig_54, whole genome shotgun sequence	Acinetobacter baumannii	2022	2022	0.31	0.0	97.81%	1186	NZ_PXMC01000054.1
	Latilactobacillus sakei strain CBA3614 plasmid unnamed1, complete sequence	Latilactobacillus sakei	4350	4467	0.99	0.0	86.58%	53648	CP046038.1	Acinetobacter baumannii strain AB40 D60061-40_R1__paired__trimmed__paired__contig_67, whole genome shotgun sequence	Acinetobacter baumannii	2009	2009	0.3	0.0	97.87%	1176	NZ_PXLW01000063.1
	Levilactobacillus brevis strain TMW 1.2113 plasmid pl12113-1, complete sequence	Levilactobacillus brevis	4347	4460	0.99	0.0	86.61%	41093	CP019751.1	Salmonella sp. S142_60093 NODE_27_length_6830_cov_3.13447, whole genome shotgun sequence	Salmonella sp. S142_60093	1996	3007	0.76	0.0	84.98%	6830	NZ_WPJC01000027.1
	Latilactobacillus curvatus strain TMW 1.624 plasmid pL1624-2, complete sequence	Latilactobacillus curvatus	4344	4465	0.99	0.0	86.62%	43639	CP015492.1	Salmonella sp. S143_60131 NODE_26_length_8913_cov_6.96443, whole genome shotgun sequence	Salmonella sp. S143_60131	1996	3007	0.76	0.0	84.98%	8913	NZ_WPJB01000026.1
	Lacticaseibacillus paracasei strain 347-16 plasmid unnamed2, complete sequence	Lacticaseibacillus paracasei	4343	4442	0.99	0.0	86.56%	51922	CP052067.1	Acinetobacter baumannii strain AB5 D60061-05_R1__paired__trimmed__paired__contig_38, whole genome shotgun sequence	Acinetobacter baumannii	1970	1970	0.3	0.0	97.92%	1152	NZ_PXNF01000036.1
	Lacticaseibacillus paracasei strain CACC 566 plasmid p2CACC566, complete sequence	Lacticaseibacillus paracasei	4343	4442	0.99	0.0	86.56%	51921	CP048005.1	Staphylococcus aureus isolate M1KS0591_1 scaffold23, whole genome shotgun sequence	Staphylococcus aureus	1970	1970	0.34	0.0	93.71%	1520	NZ_BHBK01000023.1
	Lacticaseibacillus paracasei strain VHProbi F11 plasmid pAF11, complete sequence	Lacticaseibacillus paracasei	4343	4442	0.99	0.0	86.56%	51922	CP094947.1	Acinetobacter baumannii strain AB2 D60061-02_R1__paired__trimmed__paired__contig_56, whole genome shotgun sequence	Acinetobacter baumannii	1957	1957	0.3	0.0	97.90%	1145	NZ_PXNI01000056.1
	Lacticaseibacillus paracasei strain SCB0563 plasmid unnamed1, complete sequence	Lacticaseibacillus paracasei	4335	4453	0.99	0.0	86.57%	36487	CP094662.1	Acinetobacter baumannii strain AB35 D60061-35_R1__paired__trimmed__paired__contig_62, whole genome shotgun sequence	Acinetobacter baumannii	1859	1859	0.29	0.0	96.47%	3282	NZ_PXMB01000062.1
	Lactobacillus paracasei strain Zhang plasmid plca36, complete sequence	Lacticaseibacillus paracasei	4335	4453	0.99	0.0	86.57%	36487	CP000935.1	Massilia varians strain CGMCC 1.2744 Scaffold142, whole genome shotgun sequence	Massilia varians	1852	3164	0.46	0.0	94.97%	1982	NZ_JASNVY010000135.1
	Levilactobacillus brevis strain UCCLB521 plasmid pUCCLB521_A, complete sequence	Levilactobacillus brevis	4331	4457	0.99	0.0	86.53%	43771	CP031209.1	Staphylococcus aureus strain M153-2 Scaffold32, whole genome shotgun sequence	Staphylococcus aureus	1852	1852	0.43	0.0	84.68%	3457	NZ_JAAXMG010000032.1
	Levilactobacillus brevis strain NSMJ23 plasmid pLBN-4, complete sequence	Levilactobacillus brevis	4330	4456	0.99	0.0	86.48%	36959	CP050545.1	Acinetobacter baumannii strain AB16 D60061-16_R1__paired__trimmed__paired__contig_66, whole genome shotgun sequence	Acinetobacter baumannii	1844	1844	0.29	0.0	96.36%	3275	NZ_PXMU01000066.1
	Lactobacillus sakei strain T332 genome assembly, plasmid: p332A2	Latilactobacillus sakei	4329	4442	0.99	0.0	86.52%	72950	LT907987.1	Acinetobacter baumannii strain AB2 D60061-02_R1__paired__trimmed__paired__contig_55, whole genome shotgun sequence	Acinetobacter baumannii	1838	1838	0.29	0.0	96.43%	3185	NZ_PXNI01000055.1
	Lactobacillus sakei strain 23K genome assembly, plasmid: pJ23A1	Latilactobacillus sakei subsp. sakei 23K	4329	4442	0.99	0.0	86.52%	70516	LT907984.1	Acinetobacter baumannii strain AB5 D60061-05_R1__paired__trimmed__paired__contig_27, whole genome shotgun sequence	Acinetobacter baumannii	1835	1835	0.29	0.0	96.34%	3289	NZ_PXNF01000027.1
	Lactiplantibacillus plantarum strain LpYC41 plasmid pLpYC41, complete sequence	Lactiplantibacillus plantarum	4325	4469	1	0.0	86.45%	53923	CP101641.1	Acinetobacter baumannii strain AB40 D60061-40_R1__paired__trimmed__paired__contig_60, whole genome shotgun sequence	Acinetobacter baumannii	1835	1835	0.29	0.0	96.34%	3245	NZ_PXLW01000060.1
	Lentilactobacillus parabuchneri strain NSMJ16 plasmid pLPBN-3, complete sequence	Lentilactobacillus parabuchneri	4325	4442	0.99	0.0	86.45%	37160	CP050496.1	Acinetobacter nosocomialis strain AB11 D60061-11_R1__paired__trimmed__paired__contig_54, whole genome shotgun sequence	Acinetobacter nosocomialis	1830	1830	0.29	0.0	96.42%	3286	NZ_PXMZ01000054.1
	Lactiplantibacillus plantarum strain LQ80 plasmid pLQ802, complete sequence	Lactiplantibacillus plantarum	4324	4455	1	0.0	86.42%	58027	CP028979.1	Acinetobacter baumannii strain AB34 D60061-34_R1__paired__trimmed__paired__contig_61, whole genome shotgun sequence	Acinetobacter baumannii	1826	1826	0.29	0.0	96.33%	2297	NZ_PXMC01000060.1
	Lactiplantibacillus plantarum strain HOM3201 plasmid p2, complete sequence	Lactiplantibacillus plantarum	4324	5219	1	0.0	86.42%	55623	CP123763.1	Acinetobacter baumannii strain AB30 D60061-30_R1__paired__trimmed__paired__contig_50, whole genome shotgun sequence	Acinetobacter baumannii	1826	1826	0.29	0.0	96.33%	3265	NZ_PXMG01000049.1
	Lactiplantibacillus plantarum strain KACC 92189 plasmid unnamed3	Lactiplantibacillus plantarum	4321	4424	0.99	0.0	86.45%	55963	CP024061.1	Acinetobacter baumannii strain AB9 D60061-09_R1__paired__trimmed__paired__contig_51, whole genome shotgun sequence	Acinetobacter baumannii	1826	1826	0.29	0.0	96.33%	3280	NZ_PXNB01000051.1
	Lactobacillus fermentum 3872 plasmid pLF3872, complete sequence	Limosilactobacillus fermentum 3872	4321	4443	0.99	0.0	86.43%	32641	CP011537.1	Acinetobacter baumannii strain AB29 D60061-29_R1__paired__trimmed__paired__contig_62, whole genome shotgun sequence	Acinetobacter baumannii	1817	1817	0.29	0.0	96.15%	3245	NZ_PXMH01000062.1
	Lacticaseibacillus paracasei strain NSMJ15 plasmid pLPN-3, complete sequence	Lacticaseibacillus paracasei	4319	4418	0.99	0.0	86.42%	46080	CP049327.1	Acinetobacter baumannii strain XH708 XH708_contig_78, whole genome shotgun sequence	Acinetobacter baumannii	1770	1770	0.3	0.0	94.10%	1153	NZ_LYIN01000072.1
	Lactobacillus reuteri strain LU4 plasmid pLU4, complete sequence	Limosilactobacillus reuteri	4317	4444	0.99	0.0	86.46%	33411	KM063576.1	Muricauda profundi strain BC31-3-A3 NODE_8_length_3341_cov_16.984783, whole genome shotgun sequence	Muricauda profundi	1755	1755	0.29	0.0	94.97%	3341	NZ_JAFLNM010000008.1
	Lactiplantibacillus plantarum strain LMT1-48 plasmid p_2, complete sequence	Lactiplantibacillus plantarum	4316	4425	0.99	0.0	86.42%	34427	CP033890.1	Lysobacter sedimenti strain 50 XZ-50_scaffold9, whole genome shotgun sequence	Lysobacter sedimenti	1752	1752	0.31	0.0	92.94%	1188	NZ_JALGCL010000008.1
	Latilactobacillus sakei strain TMW 1.1398 plasmid pL11398-2, complete sequence	Latilactobacillus sakei	4315	4424	0.99	0.0	86.37%	40209	CP017277.1	Microbacterium yannicii strain JCM 18959 NODE_5_length_2027_cov_1.397167, whole genome shotgun sequence	Microbacterium yannicii	1748	1748	0.29	0.0	94.79%	2027	NZ_JADIJF010000005.1
	Latilactobacillus sakei strain TMW 1.1396 plasmid pL11396-1, complete sequence	Latilactobacillus sakei	4315	4424	0.99	0.0	86.37%	40197	CP017274.1	Xanthomonas oryzae pv. oryzae strain JL17 scaffold1, whole genome shotgun sequence	Xanthomonas oryzae pv. oryzae	1685	1685	0.3	0.0	92.96%	1146	NZ_QNLM01000002.1
	Lactobacillus plantarum strain TMW 1.277 plasmid pL1277-3, complete sequence	Lactiplantibacillus plantarum	4312	4429	0.99	0.0	86.37%	47816	CP017366.1	Terrimonas sp. H1YJ31 spades_K_17_127_61, whole genome shotgun sequence	Terrimonas sp. H1YJ31	1685	1685	0.3	0.0	92.85%	1146	NZ_JARKNA010000061.1
	Lactiplantibacillus argentoratensis strain DSM 16365 plasmid unnamed1, complete sequence	Lactiplantibacillus argentoratensis	4311	4419	0.99	0.0	86.34%	56374	CP032752.1	Terribacillus goriensis strain DSM 18252 Scaffold2_1, whole genome shotgun sequence	Terribacillus goriensis	1663	1663	0.28	0.0	94.51%	1122	NZ_NJAQ01000005.1
	Lactobacillus plantarum strain TMW 1.708 plasmid pL1708-2, complete sequence	Lactiplantibacillus plantarum	4311	4432	1	0.0	86.40%	47592	CP017376.1	Acinetobacter baumannii strain A11 contig00076, whole genome shotgun sequence	Acinetobacter baumannii	1651	1651	0.35	0.0	87.60%	1438	NZ_JANCQW010000074.1
	Lactobacillus hokkaidonensis plasmid pLOOC260-2 DNA, complete genome	Paucilactobacillus hokkaidonensis JCM 18461	4303	4420	0.99	0.0	86.31%	40971	AP014682.1	Staphylococcus aureus strain M209 Scaffold32, whole genome shotgun sequence	Staphylococcus aureus	1637	1637	0.3	0.0	91.57%	2119	NZ_JAAXMF010000032.1
	Latilactobacillus curvatus strain curvatus plasmid p3_CACC879, complete sequence	Latilactobacillus curvatus	4295	4412	0.99	0.0	86.31%	45393	CP117686.1	Staphylococcus aureus strain T22-2 Scaffold14, whole genome shotgun sequence	Staphylococcus aureus	1632	1632	0.29	0.0	92.56%	3666	NZ_JAAXME010000014.1
	Lactiplantibacillus plantarum strain S58 plasmid p1, complete sequence	Lactiplantibacillus plantarum	4294	4419	0.99	0.0	86.29%	55196	CP068765.1	Listeria monocytogenes strain L21 contig44, whole genome shotgun sequence	Listeria monocytogenes	1621	1621	0.26	0.0	95.90%	1001	NZ_JAGSDE010000041.1
	Lactiplantibacillus plantarum AWA2013 plasmid pAWA2013_1 DNA, complete genome	Lactiplantibacillus plantarum	4287	4414	0.99	0.0	86.23%	76761	AP028147.1	Xanthomonas oryzae pv. oryzae strain JL12 scaffold5, whole genome shotgun sequence	Xanthomonas oryzae pv. oryzae	1616	1616	0.28	0.0	92.93%	1102	NZ_QNLG01000006.1
	Levilactobacillus brevis strain M10 plasmid unnamed1, complete sequence	Levilactobacillus brevis	4280	4407	0.99	0.0	86.17%	40035	CP079700.1	Paenibacillus thiaminolyticus strain NRRL B-14605 contig_0000133, whole genome shotgun sequence	Paenibacillus thiaminolyticus	1614	1614	0.35	0.0	86.68%	3339	NZ_JAMDMT010000133.1
	Limosilactobacillus fermentum strain EFEL6800 plasmid pLBF347, complete sequence	Limosilactobacillus fermentum	4277	4385	0.99	0.0	86.20%	34793	CP124738.1	Nocardioides terrigena strain KCTC 19217 KCTC_19217_Contig20, whole genome shotgun sequence	Nocardioides terrigena	1598	2371	0.45	0.0	95.36%	1891	NZ_PZYY01000020.1
	Lactobacillus sakei plasmid pLs145-a DNA, complete genome, strain: LK-145	Latilactobacillus sakei	4276	4393	0.99	0.0	86.15%	33266	AP017932.1	Massilia horti strain ONC3 EFN1C9VNN8, whole genome shotgun sequence	Massilia horti	1555	1555	0.27	0.0	92.97%	1596	NZ_SPUM01000071.1
>NODE_5_length_3573_cov_3.663043	Lactiplantibacillus plantarum strain EM plasmid pEM10, complete sequence	Lactiplantibacillus plantarum	5552	19829	0.98	0.0	94.94%	25646	CP037439.1	Lactiplantibacillus plantarum strain RI-266 p1551o1945-19_S19_L001_R1_001_(paired)_contig_31, whole genome shotgun sequence	Lactiplantibacillus plantarum	6023	12266	0.98	0.0	98.92%	3495	NZ_MKDY01000031.1
	Lactiplantibacillus pentosus strain KW2 plasmid p8, complete sequence	Lactiplantibacillus pentosus	5325	6133	0.98	0.0	98.85%	3492	CP099566.1	Lactiplantibacillus pentosus strain CIRM-BIA 2179 NODE_3_length_3508_cov_382.122589, whole genome shotgun sequence	Lactiplantibacillus pentosus	5696	6305	0.98	0.0	98.30%	3612	NZ_RIOP01000003.1
	Lactobacillus plantarum plasmid pPC101, complete sequence	Lactiplantibacillus plantarum	4452	6144	0.98	0.0	98.56%	3496	KT247376.1	Lactiplantibacillus plantarum strain EM plasmid pEM10, complete sequence	Lactiplantibacillus plantarum	5552	39658	0.98	0.0	94.94%	25646	NZ_CP037439.1
	Lactobacillus casei plasmid pSMA23, complete sequence	Lacticaseibacillus casei	4449	6142	0.98	0.0	98.56%	3497	DQ116709.1	Lactiplantibacillus paraplantarum isolate IM1334 NODE_122_length_3620_cov_614.943888, whole genome shotgun sequence	Lactiplantibacillus paraplantarum	5227	6369	0.98	0.0	98.99%	3620	NZ_CAKMBI010000122.1
	Lactobacillus casei plasmid pLC88 DNA replication protein and mobilization protein complete sequence	Lacticaseibacillus casei	4279	5999	0.98	0.0	98.20%	3501	U31333.1	Lactiplantibacillus plantarum strain L125 scaffold50_size5635, whole genome shotgun sequence	Lactiplantibacillus plantarum	5220	12679	0.98	0.0	97.24%	5635	NZ_JAIGOE010000050.1
	Lactobacillus brevis pasmid pLB925A02 DNA, complete sequence	Levilactobacillus brevis	4042	4835	0.89	0.0	94.85%	3524	AB370335.1	Levilactobacillus brevis strain CIRM-BIA 875 NODE_3_length_3492_cov_2.032360, whole genome shotgun sequence	Levilactobacillus brevis	5155	5663	0.98	0.0	95.60%	3576	NZ_RITR01000003.1
	Lactobacillus acidipiscis cryptic plasmid pLAC1, complete sequence, strain ACA-DC 1533	Ligilactobacillus acidipiscis	3593	3790	0.84	0.0	92.91%	3478	FN667595.1	Lactiplantibacillus pentosus strain L33 scaffold81_size3549, whole genome shotgun sequence	Lactiplantibacillus pentosus	4907	6262	0.98	0.0	99.17%	3549	NZ_JAHKRU010000081.1
	Lactiplantibacillus plantarum strain VHProbi V38 plasmid pHV38, complete sequence	Lactiplantibacillus plantarum	3498	6160	0.98	0.0	98.90%	3495	CP092509.1	Lentilactobacillus hilgardii strain TMW12196 Lactobacillus_hilgardii_TMW12196_seq73, whole genome shotgun sequence	Lentilactobacillus hilgardii	4856	5529	0.98	0.0	93.68%	3655	NZ_PPFW01000073.1
	Lentilactobacillus hilgardii strain FLUB plasmid unnamed5	Lentilactobacillus hilgardii	3400	5332	0.98	0.0	96.17%	3528	CP047126.1	Lactiplantibacillus plantarum strain CIRM-BIA 2110 NODE_138_length_3493_cov_2.001145, whole genome shotgun sequence	Lactiplantibacillus plantarum	4465	6318	0.98	0.0	99.02%	3587	NZ_RIOM01000115.1
	Lactiplantibacillus pentosus strain MS031 plasmid pMS8	Lactiplantibacillus pentosus	3396	5336	0.98	0.0	96.12%	3528	CP043679.1	Lactiplantibacillus pentosus strain IG2 NODE_13_length_3477_cov_1084.719849, whole genome shotgun sequence	Lactiplantibacillus pentosus	4447	6288	0.98	0.0	99.09%	3565	NZ_PVOB01000013.1
	Lactiplantibacillus plantarum strain Lp900 plasmid pLp900-6, complete sequence	Lactiplantibacillus plantarum	1757	2525	0.7	0.0	90.24%	5035	CP059174.1	Levilactobacillus brevis strain 15f map unlocalized plasmid unnamed contig073, whole genome shotgun sequence	Levilactobacillus brevis	4428	6160	0.98	0.0	98.59%	3495	NZ_JXCD01000073.1
	Lactobacillus plantarum plasmid p141 mob141, rep141 genes for mobilization protein 141, replication protein 141, complete cds	Lactiplantibacillus plantarum	1747	2515	0.64	0.0	94.40%	3597	AB517606.1	Levilactobacillus brevis strain KMB_615 NODE_84_length_3528_cov_406.921, whole genome shotgun sequence	Levilactobacillus brevis	4339	6219	0.98	0.0	99.07%	3528	NZ_QMJO01000084.1
	Pediococcus pentosaceus pRS4 plasmid	Pediococcus pentosaceus	1747	2536	0.65	0.0	94.40%	3550	AJ968953.1	Lactiplantibacillus plantarum strain AG30 CC93DRAFT_deg7180000000070.19_C, whole genome shotgun sequence	Lactiplantibacillus plantarum	4197	16120	0.98	0.0	86.36%	6717	NZ_JHWA01000019.1
	Lactobacillus buchneri CD034 plasmid pCD034-1, complete sequence	Lentilactobacillus buchneri subsp. silagei CD034	1703	2479	0.65	0.0	89.67%	3424	JN084215.1	Lactiplantibacillus plantarum isolate 2003wt genome assembly, whole genome shotgun sequence	Lactiplantibacillus plantarum	4123	12067	0.98	0.0	95.66%	3791	NZ_FZSL01000106.1
	Pediococcus damnosus plasmid pF8801, complete sequence	Pediococcus damnosus	1569	2334	0.65	0.0	87.49%	5558	AF196967.2	Lactiplantibacillus plantarum strain EBKLp545 Scaffold_0094_3233567bp, whole genome shotgun sequence	Lactiplantibacillus plantarum	4042	8300	0.76	0.0	93.28%	2740	NZ_PZPN01000094.1
	Lactobacillus buchneri CD034 plasmid pCD034-2, complete sequence	Lentilactobacillus buchneri subsp. silagei CD034	1474	2030	0.42	0.0	91.37%	2707	JN084214.1	Lactiplantibacillus plantarum strain EBKLp545 Scaffold_0094_3233567bp, whole genome shotgun sequence	Lactiplantibacillus plantarum	4042	8300	0.76	0.0	93.28%	2740	NZ_NNSS01000094.1
	Lactiplantibacillus argentoratensis strain BRD_L12 plasmid unnamed4, complete sequence	Lactiplantibacillus argentoratensis	1427	2474	0.75	0.0	93.45%	3209	CP110796.1	Lactiplantibacillus pentosus strain B8 contig70, whole genome shotgun sequence	Lactiplantibacillus pentosus	3999	5434	0.98	0.0	96.25%	3605	NZ_JAGPNN010000070.1
	Lacticaseibacillus sp. KACC 23028 plasmid unnamed1, complete sequence	Lacticaseibacillus sp. KACC 23028	1185	2666	0.66	0.0	92.46%	33894	CP117885.1	Secundilactobacillus angelensis strain HBUAS58055 NODE_29_length_3655_cov_857.078231, whole genome shotgun sequence	Secundilactobacillus angelensis	3994	5425	0.98	0.0	96.21%	3655	NZ_JAKKDM010000029.1
	Lactobacillus paraplantarum plasmid pC7, complete sequence	Lactiplantibacillus paraplantarum	1129	1266	0.42	0.0	81.14%	2134	AF459640.1	Lactiplantibacillus plantarum strain LP12407 NODE_75_length_3655_cov_5.84297, whole genome shotgun sequence	Lactiplantibacillus plantarum	3985	10961	0.98	0.0	96.13%	3655	NZ_PVOR01000289.1
	Lactobacillus plantarum strain SRCM102022 plasmid pPL2022-3 sequence	Lactiplantibacillus plantarum	923	2211	0.38	0.0	76.52%	4020	CP021504.1	Lactiplantibacillus plantarum strain KB1253 sequence63, whole genome shotgun sequence	Lactiplantibacillus plantarum	3929	9608	0.89	0.0	97.07%	3505	NZ_BIFE01000063.1
	Lactobacillus plantarum strain CAUH2 plasmid pCAUH201, complete sequence	Lactiplantibacillus plantarum	910	1047	0.38	0.0	76.29%	2066	CP015127.2	Lactiplantibacillus pentosus strain LBAE A2 NODE_22_length_3528_cov_2.001134, whole genome shotgun sequence	Lactiplantibacillus pentosus	3910	5508	0.98	0.0	96.48%	3624	NZ_RICW01000021.1
	Lactobacillus plantarum plasmid pLR1, complete sequence	Lactiplantibacillus plantarum	910	1047	0.38	0.0	76.29%	2066	EU881985.1	Lactiplantibacillus paraplantarum strain Lp109 109_contig52, whole genome shotgun sequence	Lactiplantibacillus paraplantarum	3892	5552	0.98	0.0	92.90%	3655	NZ_MECY01000057.1
	Lactobacillus plantarum strain HFC8 plasmid pMK10, complete sequence	Lactiplantibacillus plantarum	904	2029	0.34	0.0	80.84%	3868	CP012654.1	Lactiplantibacillus plantarum strain RI-048 20150702.X-R48_S34_R1_001_(paired)_contig_30, whole genome shotgun sequence	Lactiplantibacillus plantarum	3846	7849	0.74	0.0	93.25%	2945	NZ_MJHG01000030.1
	Lacticaseibacillus rhamnosus strain GR-1 plasmid p3, complete sequence	Lacticaseibacillus rhamnosus	900	1048	0.34	0.0	80.86%	1908	CP102545.1	Lactiplantibacillus plantarum strain FAM 21789 FAM21789_scf0081, whole genome shotgun sequence	Lactiplantibacillus plantarum	3787	7574	0.67	0.0	94.88%	2651	NZ_VBSY01000081.1
	Lacticaseibacillus rhamnosus strain CLK 101 plasmid unnamed2	Lacticaseibacillus rhamnosus	900	1048	0.34	0.0	80.86%	1908	CP101645.1	Latilactobacillus sakei strain RI-412 20150709.B-R412_R1_contig_29, whole genome shotgun sequence	Latilactobacillus sakei	3762	4063	0.84	0.0	93.87%	3502	NZ_MKDJ01000029.1
	Lactobacillus plantarum strain ATIT-023 plasmid pLP-8, complete sequence	Lactiplantibacillus plantarum	897	1855	0.67	0.0	72.67%	3414	KM272265.1	Enterococcus faecalis isolate IM1437 NODE_25_length_2825_cov_2.005189, whole genome shotgun sequence	Enterococcus faecalis	3748	4962	0.8	0.0	98.88%	2825	NZ_CAKMCR010000025.1
	Lactiplantibacillus plantarum DOMLa plasmid unnamed200, complete sequence	Lactiplantibacillus plantarum DOMLa	884	956	0.38	0.0	75.82%	2062	CP004408.1	Lactiplantibacillus plantarum strain RI-029 20150702.X-R29_S14_R1_001__paired__contig_19, whole genome shotgun sequence	Lactiplantibacillus plantarum	3693	11997	0.96	0.0	98.91%	3426	NZ_MJHE01000019.1
	Lactobacillus plantarum plasmid pLP2000, complete sequence	Lactiplantibacillus plantarum	881	952	0.38	0.0	75.82%	2061	AY096004.1	Lactiplantibacillus pentosus strain AWA1501 sequence045, whole genome shotgun sequence	Lactiplantibacillus pentosus	3667	6160	0.98	0.0	98.95%	3495	NZ_BOUG01000045.1
	Lactobacillus plantarum plasmid p3-11C, complete sequence	Lactiplantibacillus plantarum	875	1013	0.38	0.0	75.92%	2022	KX859226.1	Lactiplantibacillus plantarum strain LPKH plasmid unnamed2, whole genome shotgun sequence	Lactiplantibacillus plantarum	3667	12316	0.98	0.0	98.95%	3493	NZ_JAIPRQ010000004.1
	Lactiplantibacillus plantarum strain LQ80 plasmid pLQ807, complete sequence	Lactiplantibacillus plantarum	872	2011	0.52	0.0	94.94%	3592	CP028984.1	Pediococcus ethanolidurans strain 7.8.48 assembly_contig_93, whole genome shotgun sequence	Pediococcus ethanolidurans	3663	6161	0.98	0.0	98.90%	3494	NZ_JAGXJC010000093.1
	Lactiplantibacillus plantarum strain E2 plasmid unnamed6, complete sequence	Lactiplantibacillus plantarum	872	1937	0.54	0.0	94.94%	3178	CP110248.1	Lactiplantibacillus plantarum strain KMB_619 NODE_118_length_3514_cov_973.13, whole genome shotgun sequence	Lactiplantibacillus plantarum	3625	8508	0.98	0.0	86.14%	3514	NZ_QMJS01000118.1
	Lactiplantibacillus plantarum 2025 plasmid LP2025_10, complete sequence	Lactiplantibacillus plantarum 2025	872	2028	0.57	0.0	94.94%	3516	CP076834.1	Lactiplantibacillus sp. 7.2.4 assembly_contig_125, whole genome shotgun sequence	Lactiplantibacillus sp. 7.2.4	3589	3589	0.57	0.0	98.83%	2052	NZ_JAGYGS010000125.1
	Lactobacillus plantarum plasmid pG6301, complete sequence	Lactiplantibacillus plantarum	872	2028	0.57	0.0	94.94%	3516	JX174167.1	Lentilactobacillus buchneri strain LA1161B Contig_21_consensus, whole genome shotgun sequence	Lentilactobacillus buchneri	3583	5241	0.98	0.0	92.42%	3785	NZ_VFBU01000020.1
	Companilactobacillus futsaii strain Chongqingii CQ16Z1 plasmid unnamed5, complete sequence	Companilactobacillus futsaii	872	1072	0.34	0.0	80.36%	2333	CP064766.1	Lactiplantibacillus plantarum strain LP12418 NODE_34_length_3655_cov_7823.5, whole genome shotgun sequence	Lactiplantibacillus plantarum	3575	11085	0.98	0.0	92.55%	3655	NZ_PVOQ01000011.1
	Lactobacillus plantarum plasmid pC30il, complete sequence	Lactiplantibacillus plantarum	871	943	0.38	0.0	75.53%	2140	J03319.1	Lentilactobacillus buchneri strain LA1167 Contig_15_consensus, whole genome shotgun sequence	Lentilactobacillus buchneri	3562	5219	0.98	0.0	92.38%	3870	NZ_VFBS01000002.1
	Lactobacillus pentosus strain F03 plasmid pF03-2, complete sequence	Lactiplantibacillus pentosus	867	933	0.38	0.0	75.53%	3293	KJ868089.1	Lentilactobacillus buchneri strain LA1161C Contig_23_consensus, whole genome shotgun sequence	Lentilactobacillus buchneri	3549	5207	0.98	0.0	92.36%	3830	NZ_VFBT01000002.1
	Lactobacillus plantarum strain PA18 plasmid pR18, complete sequence	Lactiplantibacillus plantarum	867	933	0.38	0.0	75.53%	3211	JN601038.2	Lactiplantibacillus plantarum strain JMCC0013 Scaffold55_1, whole genome shotgun sequence	Lactiplantibacillus plantarum	3513	9938	0.92	0.0	92.48%	3312	NZ_PEKI01000056.1
	Lactobacillus plantarum plasmid pLP2111, complete sequence	Lactiplantibacillus plantarum	865	995	0.37	0.0	76.40%	2111	FJ375766.1	Lactiplantibacillus plantarum strain VHProbi V38 plasmid pHV38, complete sequence	Lactiplantibacillus plantarum	3498	12320	0.98	0.0	98.90%	3495	NZ_CP092509.1
	Lactiplantibacillus plantarum strain MF1298 plasmid pMF1298-13, complete sequence	Lactiplantibacillus plantarum	864	1074	0.33	0.0	79.94%	2942	CP013168.2	Lactiplantibacillus pentosus strain 1.2.7 assembly_contig_68, whole genome shotgun sequence	Lactiplantibacillus pentosus	3480	5219	0.9	0.0	96.98%	3487	NZ_JAGWDV010000068.1
	Lactobacillus plantarum plasmid pLD1, complete sequence	Lactiplantibacillus plantarum	861	1060	0.33	0.0	79.84%	2112	FJ755814.1	Lactiplantibacillus pentosus strain 1.2.13 assembly_contig_69, whole genome shotgun sequence	Lactiplantibacillus pentosus	3480	5219	0.9	0.0	96.98%	3487	NZ_JAGYGX010000069.1
	Lactiplantibacillus plantarum NMZ-1139 plasmid pLP2K, complete sequence	Lactiplantibacillus plantarum	856	1014	0.34	0.0	80.04%	1953	AP025175.1	Lactiplantibacillus pentosus strain 1.8.6 assembly_contig_69, whole genome shotgun sequence	Lactiplantibacillus pentosus	3480	5219	0.9	0.0	96.98%	3487	NZ_JAGYGY010000069.1
	Lactiplantibacillus pentosus strain 68-1 plasmid p5, complete sequence	Lactiplantibacillus pentosus	854	1012	0.34	0.0	79.94%	2009	CP104719.1	Lactiplantibacillus pentosus strain 3.8.24 assembly_contig_68, whole genome shotgun sequence	Lactiplantibacillus pentosus	3480	5219	0.9	0.0	96.98%	3487	NZ_JAGYGZ010000068.1
	Lactiplantibacillus plantarum strain WP72/27 plasmid pLP2.5-11, complete sequence	Lactiplantibacillus plantarum	852	852	0.26	0.0	79.94%	2754	OP831909.1	Lactiplantibacillus plantarum strain Nizo2776 NODE_111, whole genome shotgun sequence	Lactiplantibacillus plantarum	3479	11368	0.98	0.0	94.64%	3569	NZ_LUWX01000184.1
	Lactiplantibacillus plantarum strain CM3 chromosome	Lactiplantibacillus plantarum	847	3131	0.71	0.0	75.65%	3482357	CP129565.1	Lactiplantibacillus plantarum strain CRL 681 Lactobacillus_platarum_CRL1647_Contig_26, whole genome shotgun sequence	Lactiplantibacillus plantarum	3426	13299	0.98	0.0	98.53%	3778	NZ_QOSF01000027.1
	Furfurilactobacillus rossiae strain L1 plasmid LROSL1_p4, complete sequence	Furfurilactobacillus rossiae	839	1026	0.34	0.0	79.40%	1925	CP040583.1	Lentilactobacillus hilgardii strain FLUB plasmid unnamed5	Lentilactobacillus hilgardii	3400	5332	0.98	0.0	96.17%	3528	NZ_CP047126.1
	Lactiplantibacillus plantarum strain 123-17 plasmid p123-18.4, complete sequence	Lactiplantibacillus plantarum	838	996	0.34	0.0	79.62%	2224	CP046660.1	Pediococcus ethanolidurans strain 1.2.28 REPEAT_1_2_28_contig_95, whole genome shotgun sequence	Pediococcus ethanolidurans	3400	5336	0.98	0.0	96.17%	3528	NZ_JANQAM010000095.1
	Lactiplantibacillus plantarum strain Q7 plasmid unnamed3, complete sequence	Lactiplantibacillus plantarum	836	836	0.27	0.0	79.18%	2411	CP019715.1	Lactiplantibacillus pentosus strain MS031 plasmid pMS8	Lactiplantibacillus pentosus	3396	5336	0.98	0.0	96.12%	3528	NZ_CP043679.1
	Lactobacillus brevis BSO 464 plasmid pLb464-7, complete sequence	Levilactobacillus brevis BSO 464	836	836	0.27	0.0	79.18%	2353	CP005984.1	Lactiplantibacillus pentosus strain DZ35 plasmid pDZ9, whole genome shotgun sequence	Lactiplantibacillus pentosus	3396	5336	0.98	0.0	96.12%	3528	NZ_VUBB01000018.1
	Lactobacillus pentosus MP-10 draft genome, annotated contig00123	Lactiplantibacillus pentosus MP-10	836	836	0.27	0.0	79.18%	2411	FR871775.1	Lactiplantibacillus pentosus strain KZ0310 plasmid pKZ9, complete sequence	Lactiplantibacillus pentosus	3396	5336	0.98	0.0	96.12%	3528	NZ_CP044254.1
	L.pentosus plasmid repA gene	Lactiplantibacillus pentosus	836	836	0.27	0.0	79.18%	2425	X62347.1	Pediococcus pentosaceus strain FAM20650 FAM20650_scf0012, whole genome shotgun sequence	Pediococcus pentosaceus	3301	9136	0.98	0.0	90.79%	9292	NZ_WEOS01000012.1
	Pediococcus claussenii ATCC BAA-344 plasmid pPECL-2, complete sequence	Pediococcus claussenii ATCC BAA-344	831	831	0.27	0.0	79.07%	2450	CP003139.1	Lactococcus lactis subsp. lactis bv. diacetylactis strain BGBU1-4 NODE_44_length_3054_cov_3.34609_ID_4869566, whole genome shotgun sequence	Lactococcus lactis subsp. lactis bv. diacetylactis	3257	4573	0.79	0.0	96.33%	3054	NZ_VSZN01000119.1
	Lactiplantibacillus plantarum strain BCC9546 plasmid p04, complete sequence	Lactiplantibacillus plantarum	826	826	0.26	0.0	79.18%	2414	CP044504.1	Levilactobacillus brevis strain 47f contig00069, whole genome shotgun sequence	Levilactobacillus brevis	3130	6141	0.98	0.0	98.67%	3495	NZ_LBHR01000069.1
	Lactiplantibacillus plantarum strain TK-P2A plasmid p.P2A.2, complete sequence	Lactiplantibacillus plantarum	825	1026	0.34	0.0	79.31%	2062	CP045595.1	Levilactobacillus brevis isolate MGYG-HGUT-02380, whole genome shotgun sequence	Levilactobacillus brevis	3130	6141	0.98	0.0	98.67%	3495	NZ_CABMJF010000069.1
	Companilactobacillus futsaii strain Chongqingii CQ16Z1 plasmid unnamed4, complete sequence	Companilactobacillus futsaii	817	1915	0.57	0.0	85.94%	3415	CP064765.1	Levilactobacillus brevis strain 30.2.29 30.2.29_contig_91, whole genome shotgun sequence	Levilactobacillus brevis	3088	5819	0.9	0.0	92.87%	6268	NZ_JAJHVT010000091.1
	Lactiplantibacillus pentosus strain 9D3 plasmid pLPE-2K, complete sequence	Lactiplantibacillus pentosus	774	917	0.34	0.0	78.77%	1903	CP077101.1	Levilactobacillus brevis strain 14.2.24 assembly_contig_93, whole genome shotgun sequence	Levilactobacillus brevis	3088	5819	0.9	0.0	92.87%	6268	NZ_JAGXCD010000093.1
	Weissella cibaria plasmid pKW2126, complete sequence	Weissella cibaria	763	900	0.38	0.0	73.75%	2126	EU236595.3	Levilactobacillus brevis strain 14.2.10 assembly_contig_91, whole genome shotgun sequence	Levilactobacillus brevis	3088	5819	0.9	0.0	92.87%	6268	NZ_JAGXCC010000091.1
	Lactiplantibacillus plantarum strain MF1298 plasmid pMF1298-12, complete sequence	Lactiplantibacillus plantarum	680	1796	0.56	0.0	85.60%	3350	CP013167.2	Lactiplantibacillus plantarum strain MH-301 Scaffolds_56_3571, whole genome shotgun sequence	Lactiplantibacillus plantarum	3018	4141	0.98	0.0	83.48%	3571	NZ_JAOYUG010000056.1
	Lactiplantibacillus argentoratensis strain BRD_L12 plasmid unnamed5, complete sequence	Lactiplantibacillus argentoratensis	668	1056	0.38	0.0	75.17%	2025	CP110797.1	Lentilactobacillus hilgardii strain TMW 1828 Lactobacillus_hilgardii_TMW1828_seq76, whole genome shotgun sequence	Lentilactobacillus hilgardii	2924	5574	0.98	0.0	91.72%	3655	NZ_NSMC01000076.1
	Lactobacillus brevis strain D11 plasmid pSD11, complete sequence	Levilactobacillus brevis	606	1954	0.6	4e-168	97.49%	3225	HQ622718.1	Lentilactobacillus buchneri strain CIRM-BIA 2084 NODE_21_length_3481_cov_594.259399, whole genome shotgun sequence	Lentilactobacillus buchneri	2871	4301	0.98	0.0	84.79%	3577	NZ_RITN01000021.1
	Lactobacillus plantarum plasmid pM4, complete sequence	Lactiplantibacillus plantarum	590	1658	0.57	3e-163	88.50%	3320	EF690364.2	Lactiplantibacillus pentosus strain CIRM-BIA 886 NODE_60_length_3446_cov_2.001161, whole genome shotgun sequence	Lactiplantibacillus pentosus	2846	4680	0.98	0.0	85.22%	3536	NZ_RIVP01000053.1
	Lactiplantibacillus plantarum strain P9 plasmid p8, complete sequence	Lactiplantibacillus plantarum	587	5631	0.5	1e-162	88.26%	13479	CP060180.1	Lactiplantibacillus plantarum strain MHO2.5 MHO2.5_23, whole genome shotgun sequence	Lactiplantibacillus plantarum	2776	8562	0.95	0.0	89.22%	3608	NZ_LEBH01000027.1
	Lactobacillus plantarum subsp. plantarum strain Zhang-LL plasmid pZL2, complete sequence	Lactiplantibacillus plantarum subsp. plantarum	581	1681	0.51	2e-160	88.07%	3261	KJ767738.1	Secundilactobacillus similis DSM 23365 = JCM 2765 strain DSM 23365 NODE_17, whole genome shotgun sequence	Secundilactobacillus similis DSM 23365 = JCM 2765	2636	4071	0.97	0.0	84.44%	3528	NZ_AYZM01000011.1
	Limosilactobacillus frumenti strain LF145 chromosome, complete genome	Limosilactobacillus frumenti	560	840	0.19	2e-154	87.56%	1752928	CP044534.1	Lactiplantibacillus plantarum strain R47 R47_1.clean_(paired)_contig_64, whole genome shotgun sequence	Lactiplantibacillus plantarum	2560	7788	0.85	0.0	99.17%	3478	NZ_JAJCUV010000064.1
	Circular plasmid pWCFS101 from Lactobacillus plantarum WCFS1	Lactiplantibacillus plantarum WCFS1	509	659	0.25	2e-139	97.35%	1917	CR377164.1	Lactiplantibacillus pentosus strain CIRM-BIA 1490 NODE_17_length_1289_cov_2.000000, whole genome shotgun sequence	Lactiplantibacillus pentosus	2443	2443	0.38	0.0	99.13%	1385	NZ_RIOZ01000017.1
	Lactobacillus pentosus strain F03 plasmid pF03-1, complete sequence	Lactiplantibacillus pentosus	350	718	0.3	5e-91	74.03%	3282	KJ868088.1	Lactiplantibacillus plantarum strain FBR4 scaffold63, whole genome shotgun sequence	Lactiplantibacillus plantarum	2269	8024	0.98	0.0	91.25%	3481	NZ_LQHB01000012.1
	Pediococcus pentosaceus plasmid pPS1 complete sequence, strain ACA-DC 3431	Pediococcus pentosaceus	327	628	0.35	2e-84	68.57%	2721	FN869858.1	Secundilactobacillus angelensis strain HBUAS51383 Scaffold54, whole genome shotgun sequence	Secundilactobacillus angelensis	2241	2241	0.36	0.0	98.02%	1310	NZ_JAAXLJ010000054.1
	Levilactobacillus zymae strain GU240 plasmid pHG2, complete sequence	Levilactobacillus zymae	308	592	0.24	2e-78	73.36%	2864	MT436439.1	Ligilactobacillus acidipiscis strain AM96-03DM3TA AM96-03DM3TA.Scaf29, whole genome shotgun sequence	Ligilactobacillus acidipiscis	2071	2223	0.76	0.0	79.36%	3889	NZ_JAQERZ010000029.1
	Lactiplantibacillus plantarum strain MF1298 plasmid pMF1298-11, complete sequence	Lactiplantibacillus plantarum	304	588	0.24	2e-77	73.16%	4130	CP013162.2	Ligilactobacillus acidipiscis strain AM96-05M2BTA AM96-05M2BTA.Scaf29, whole genome shotgun sequence	Ligilactobacillus acidipiscis	2071	2231	0.77	0.0	79.36%	3889	NZ_JAQESA010000029.1
	Lactobacillus plantarum plasmid pLTK2, complete sequence	Lactiplantibacillus plantarum	302	591	0.37	7e-77	67.21%	2295	AB024514.1	Ligilactobacillus acidipiscis strain AF91-04IFCA AF91-04IFCA.Scaf30, whole genome shotgun sequence	Ligilactobacillus acidipiscis	2071	2231	0.77	0.0	79.36%	3883	NZ_JAQDEX010000030.1
	Limosilactobacillus fermentum strain KUFM423 plasmid unnamed, complete sequence	Limosilactobacillus fermentum	258	382	0.08	2e-63	87.80%	12760	CP119407.1	Streptococcus thermophilus strain 4242 Contig_140, whole genome shotgun sequence	Streptococcus thermophilus	2021	3828	0.73	0.0	94.03%	2675	NZ_JAQGEO010000140.1
	Oenococcus oeni strain SD-2a chromosome, complete genome	Oenococcus oeni	254	254	0.06	3e-62	86.28%	1852479	CP038451.1	Lactiplantibacillus plantarum isolate L. plantarum A6, whole genome shotgun sequence	Lactiplantibacillus plantarum	2017	5615	0.77	0.0	79.93%	3253	NZ_FWXC01000002.1
	Oenococcus oeni strain SD-2a chromosome, complete genome	Oenococcus oeni	254	254	0.06	3e-62	86.28%	1989703	CP087569.1	Lactiplantibacillus paraplantarum strain BPF2 NODE_77_length_1928_cov_2462.231226, whole genome shotgun sequence	Lactiplantibacillus paraplantarum	2014	2014	0.54	0.0	83.33%	1928	NZ_JASTSO010000077.1
	Lactiplantibacillus plantarum strain PC518 plasmid unnamed11, complete sequence	Lactiplantibacillus plantarum	250	866	0.5	4e-61	69.50%	3325	CP066828.1	Lactiplantibacillus pentosus strain CIRM-BIA 1490 NODE_132_length_1520_cov_2.000000, whole genome shotgun sequence	Lactiplantibacillus pentosus	1922	2838	0.46	0.0	97.78%	1616	NZ_RIOZ01000127.1
	Companilactobacillus crustorum strain X66 plasmid p2, complete sequence	Companilactobacillus crustorum	249	1045	0.3	1e-60	72.60%	6738	CP103041.1	Lentilactobacillus buchneri strain CIRM-BIA 2083 NODE_4_length_3242_cov_442.477478, whole genome shotgun sequence	Lentilactobacillus buchneri	1823	2497	0.77	0.0	78.78%	3338	NZ_RITM01000004.1
	Leuconostoc citreum genome assembly pB1299, plasmid : 1	Leuconostoc citreum	249	525	0.3	1e-60	72.60%	3369	LM651913.1	Lactiplantibacillus plajomi strain NBRC 107333 scaffold57, whole genome shotgun sequence	Lactiplantibacillus plajomi	1818	2552	0.66	0.0	95.35%	3282	NZ_BJDZ01000057.1
	Leuconostoc mesenteroides subsp. mesenteroides strain KCTC 3733 plasmid pMBLR00, complete sequence	Leuconostoc mesenteroides subsp. mesenteroides	249	525	0.3	1e-60	72.60%	3370	JN106353.1	Lactiplantibacillus plantarum strain Lp900 plasmid pLp900-6, complete sequence	Lactiplantibacillus plantarum	1757	5051	0.7	0.0	90.24%	5035	NZ_CP059174.1
	Companilactobacillus futsaii strain Chongqingii CQ16Z1 plasmid unnamed3, complete sequence	Companilactobacillus futsaii	240	546	0.28	7e-58	72.19%	3699	CP064764.1
	Lactiplantibacillus plantarum strain PC518 plasmid pLP325, complete sequence	Lactiplantibacillus plantarum	230	893	0.46	3e-55	88.52%	3325	MK167463.1
	Leuconostoc kimchii IMSNU 11154 plasmid LkipL48, complete sequence	Leuconostoc kimchii IMSNU 11154	228	563	0.27	1e-54	73.88%	3196	CP001757.1
	Weissella hellenica strain CBA3632 plasmid unnamed1, complete sequence	Weissella hellenica	226	226	0.05	4e-54	85.00%	41395	CP042400.1
	Lactobacillus gallinarum strain HFD4 plasmid pMKG02, complete sequence	Lactobacillus gallinarum	224	611	0.08	1e-53	82.23%	17981	CP012892.1
	Loigolactobacillus backii strain TMW 1.2002 plasmid pL12002-7, complete sequence	Loigolactobacillus backii	224	867	0.3	5e-53	71.34%	7031	CP014906.1
	Loigolactobacillus backii strain TMW 1.1989 plasmid pL11989-7, complete sequence	Loigolactobacillus backii	224	867	0.3	5e-53	71.34%	7030	CP014880.1
	Weissella hellenica strain 0916-4-2 plasmid pWHSP041, complete sequence	Weissella hellenica	222	222	0.05	2e-52	84.50%	41289	CP033609.1
	L.fermentum repA and repB genes	Limosilactobacillus fermentum	219	301	0.08	6e-52	81.07%	2389	X74860.1
	Pediococcus pentosaceus strain MGB0620 plasmid pMGB0620-1, complete sequence	Pediococcus pentosaceus	216	216	0.05	7e-51	83.50%	57704	CP085472.1
	Pediococcus pentosaceus strain MGB0941 plasmid pMGB0941-1, complete sequence	Pediococcus pentosaceus	216	216	0.05	7e-51	83.50%	57696	CP085179.1
	Lactobacillus plantarum strain BFE 5092 plasmid pMRI 5.2, complete sequence	Lactiplantibacillus plantarum	216	633	0.46	7e-51	71.14%	5206	KC019311.1
	Levilactobacillus brevis strain ZLB004 plasmid p2, complete sequence	Levilactobacillus brevis	205	448	0.08	1e-47	89.10%	16724	CP021458.1
	Lactobacillus sakei strain KCA311 plasmid pKCA3, complete sequence	Latilactobacillus sakei	203	556	0.25	5e-47	82.41%	3052	KF559315.1
	Levilactobacillus brevis strain UCCLBBS449 plasmid pUCCLBBS449_I, complete sequence	Levilactobacillus brevis	191	457	0.3	3e-43	72.62%	2763	CP031207.1
	Lactobacillus plantarum plasmid pPLA4 encoding bacteriocin 423 operon, complete sequence	Lactiplantibacillus plantarum	187	380	0.25	4e-42	72.33%	8135	AF304384.2
	Lactobacillus plantarum plasmid pPB1	Lactiplantibacillus plantarum	187	501	0.23	4e-42	72.33%	2899	AJ716330.1
	Oenococcus oeni strain IOEB 8417 insertion sequence IS30 transposase gene, partial cds; and glucose starvation inducible protein B (gsiB) pseudogene, complete sequence	Oenococcus oeni	184	184	0.04	4e-41	86.88%	1564	JX112761.1
	L.plantarum repA, repB and repC genes, complete cds	Lactiplantibacillus plantarum	182	421	0.3	2e-40	72.05%	3547	M33531.1
	Limosilactobacillus fermentum strain SRCM103285 chromosome, complete genome	Limosilactobacillus fermentum	179	179	0.03	5e-40	92.06%	2146888	CP035054.1
	Ligilactobacillus ruminis strain SRCM218231 chromosome, complete genome	Ligilactobacillus ruminis	179	475	0.19	5e-40	73.42%	2181862	CP129341.1
	Ligilactobacillus ruminis strain CACC881 chromosome, complete genome	Ligilactobacillus ruminis	179	475	0.19	5e-40	73.42%	2107343	CP117687.1
	Limosilactobacillus fermentum strain GD5MG chromosome	Limosilactobacillus fermentum	173	173	0.03	8e-38	90.30%	1834134	CP116463.1
	Pediococcus pentosaceus strain SRCM100892 plasmid pPC892-5	Pediococcus pentosaceus	170	1170	0.06	3e-37	76.92%	14243	CP021476.1
>NODE_6_length_3098_cov_61.975836	Lactiplantibacillus plantarum strain 3-1 chromosome, complete genome	Lactiplantibacillus plantarum	2434	3281	0.56	0.0	99.56%	3209619	CP099981.1	Lactiplantibacillus pentosus strain L33 scaffold89_size1727, whole genome shotgun sequence	Lactiplantibacillus pentosus	2543	2543	0.45	0.0	99.79%	1727	NZ_JAHKRU010000089.1
	Lactiplantibacillus plantarum strain LPT52 chromosome, complete genome	Lactiplantibacillus plantarum	2434	3526	0.63	0.0	99.56%	3272989	CP090819.1	Lactiplantibacillus plantarum strain LPT52 chromosome, complete genome	Lactiplantibacillus plantarum	2434	7053	0.63	0.0	99.56%	3272989	NZ_CP090819.1
	Lactiplantibacillus plantarum subsp. plantarum strain GR1186 chromosome, complete genome	Lactiplantibacillus plantarum subsp. plantarum	2430	3565	0.61	0.0	99.56%	3209069	CP091294.1	Lactiplantibacillus plantarum strain 3-1 chromosome, complete genome	Lactiplantibacillus plantarum	2434	6563	0.56	0.0	99.56%	3209619	NZ_CP099981.1
	Lactiplantibacillus plantarum subsp. plantarum strain GR1184 chromosome, complete genome	Lactiplantibacillus plantarum subsp. plantarum	2430	3565	0.61	0.0	99.56%	3209068	CP078129.1	Lactiplantibacillus plantarum strain PS128 chr_contig_5, whole genome shotgun sequence	Lactiplantibacillus plantarum	2430	7014	0.61	0.0	99.56%	886453	NZ_LBHS01000002.1
	Lactiplantibacillus plantarum strain GR0128 chromosome, complete genome	Lactiplantibacillus plantarum	2430	3565	0.61	0.0	99.56%	3211085	CP070847.1	Lactiplantibacillus pentosus strain B8 contig13, whole genome shotgun sequence	Lactiplantibacillus pentosus	2430	3058	0.56	0.0	99.56%	83423	NZ_JAGPNN010000013.1
	Lactiplantibacillus plantarum subsp. plantarum strain GR1187 chromosome, complete genome	Lactiplantibacillus plantarum subsp. plantarum	2425	3560	0.61	0.0	99.49%	3209069	CP078132.1	Lactiplantibacillus plantarum subsp. plantarum strain GR1186 chromosome, complete genome	Lactiplantibacillus plantarum subsp. plantarum	2430	7014	0.61	0.0	99.56%	3209069	NZ_CP091294.1
	Lactiplantibacillus pentosus strain KW1 chromosome, complete genome	Lactiplantibacillus pentosus	1937	2783	0.44	0.0	99.81%	3668369	CP099551.1	Lactiplantibacillus plantarum subsp. plantarum strain GR1184 chromosome, complete genome	Lactiplantibacillus plantarum subsp. plantarum	2430	7014	0.61	0.0	99.56%	3209068	NZ_CP078129.1
	Lactiplantibacillus plantarum 2025 plasmid LP2025_4, complete sequence	Lactiplantibacillus plantarum 2025	1933	1933	0.34	0.0	99.72%	42289	CP076828.1	Lactiplantibacillus plantarum strain GR0128 chromosome, complete genome	Lactiplantibacillus plantarum	2430	7014	0.61	0.0	99.56%	3211085	NZ_CP070847.1
	Lactiplantibacillus pentosus strain KW1 plasmid p3, complete sequence	Lactiplantibacillus pentosus	1931	1931	0.34	0.0	99.81%	61578	CP099554.1	Lactiplantibacillus sp. 7.2.4 assembly_contig_52, whole genome shotgun sequence	Lactiplantibacillus sp. 7.2.4	2425	3183	0.56	0.0	99.49%	22628	NZ_JAGYGS010000052.1
	Lactiplantibacillus plantarum 2025 plasmid LP2025_3, complete sequence	Lactiplantibacillus plantarum 2025	1931	1931	0.35	0.0	99.54%	51033	CP076827.1	Lactiplantibacillus pentosus strain 7.2.11 assembly_contig_78, whole genome shotgun sequence	Lactiplantibacillus pentosus	2425	3183	0.56	0.0	99.49%	13623	NZ_JAGWDS010000078.1
	Lactiplantibacillus plantarum 2025 chromosome, complete genome	Lactiplantibacillus plantarum 2025	1931	26339	0.38	0.0	99.54%	3188928	CP076824.1	Lactiplantibacillus plantarum subsp. plantarum strain GR1187 chromosome, complete genome	Lactiplantibacillus plantarum subsp. plantarum	2425	7005	0.61	0.0	99.49%	3209069	NZ_CP078132.1
	Lactobacillus pentosus IG1, annotated genomic scaffold00003	Lactiplantibacillus pentosus IG1	1931	1931	0.34	0.0	99.81%	77782	FR874848.1	Lactiplantibacillus pentosus strain 1.2.7 assembly_contig_22, whole genome shotgun sequence	Lactiplantibacillus pentosus	2425	3120	0.56	0.0	99.41%	64807	NZ_JAGWDV010000022.1
	Lactobacillus plantarum 16 plasmid Lp16G, complete sequence	Lactiplantibacillus plantarum 16	1928	1928	0.34	0.0	99.91%	51857	CP006040.1	Lactiplantibacillus pentosus strain 1.2.13 assembly_contig_20, whole genome shotgun sequence	Lactiplantibacillus pentosus	2425	3120	0.56	0.0	99.41%	64807	NZ_JAGYGX010000020.1
	Lactiplantibacillus plantarum strain AS-9 chromosome	Lactiplantibacillus plantarum	1926	3775	0.65	0.0	99.35%	3092801	CP028421.1	Lactiplantibacillus pentosus strain 1.8.6 assembly_contig_22, whole genome shotgun sequence	Lactiplantibacillus pentosus	2425	3120	0.56	0.0	99.41%	64807	NZ_JAGYGY010000022.1
	Companilactobacillus crustorum strain MN047, complete sequence	Companilactobacillus crustorum	1919	1919	0.35	0.0	99.17%	2261471	CP017996.1	Lactiplantibacillus pentosus strain 3.8.24 assembly_contig_21, whole genome shotgun sequence	Lactiplantibacillus pentosus	2425	3120	0.56	0.0	99.41%	64807	NZ_JAGYGZ010000021.1
	Lentilactobacillus kefiri strain Fanghua chromosome, complete genome	Lentilactobacillus kefiri	1915	28613	0.35	0.0	98.64%	2358481	CP094503.1	Lactiplantibacillus pentosus strain 1.2.11 assembly_contig_38, whole genome shotgun sequence	Lactiplantibacillus pentosus	2425	3120	0.56	0.0	99.41%	22393	NZ_JAGYGW010000038.1
	Lentilactobacillus kefiri strain DH5 chromosome, complete genome	Lentilactobacillus kefiri	1913	34306	0.35	0.0	99.17%	2421275	CP029971.1	Lactiplantibacillus pentosus strain 3.2.37 assembly_contig_23, whole genome shotgun sequence	Lactiplantibacillus pentosus	2425	3120	0.56	0.0	99.41%	64807	NZ_JAGYHA010000023.1
	Lactiplantibacillus plantarum strain CYLB47 chromosome, complete genome	Lactiplantibacillus plantarum	1912	3967	0.37	0.0	99.63%	3157658	CP120660.1	Lactiplantibacillus pentosus strain CIRM-BIA 2177 NODE_35_length_63629_cov_25.398403, whole genome shotgun sequence	Lactiplantibacillus pentosus	2420	3763	0.64	0.0	99.34%	63737	NZ_RIOU01000035.1
	Lentilactobacillus parabuchneri strain NSMJ16 chromosome, complete genome	Lentilactobacillus parabuchneri	1911	3816	0.34	0.0	99.17%	2475367	CP050493.1	Lactiplantibacillus sp. 30.2.29 assembly_contig_39, whole genome shotgun sequence	Lactiplantibacillus sp. 30.2.29	2420	3115	0.56	0.0	99.34%	22417	NZ_JAGYGU010000039.1
	Lactiplantibacillus plantarum strain SPC-SNU 72-2 plasmid pLBP443, complete sequence	Lactiplantibacillus plantarum	1908	3813	0.34	0.0	99.53%	44357	CP050809.1	Lactiplantibacillus pentosus strain 7.2.23 assembly_contig_21, whole genome shotgun sequence	Lactiplantibacillus pentosus	2420	3115	0.56	0.0	99.34%	64807	NZ_JAGWDT010000021.1
	Lactiplantibacillus plantarum strain K25 chromosome, complete genome	Lactiplantibacillus plantarum	1908	4015	0.38	0.0	99.53%	3175846	CP020093.1	Lactiplantibacillus pentosus strain 3.2.36 assembly_contig_22, whole genome shotgun sequence	Lactiplantibacillus pentosus	2420	3115	0.56	0.0	99.34%	64805	NZ_JAGXBS010000022.1
	Lentilactobacillus kefiri strain DH5 plasmid pDH5, complete sequence	Lentilactobacillus kefiri	1901	1901	0.34	0.0	99.35%	67759	CP029972.1	Lactiplantibacillus pentosus strain 1.8.9 assembly_contig_37, whole genome shotgun sequence	Lactiplantibacillus pentosus	2420	3115	0.56	0.0	99.34%	22393	NZ_JAHLEP010000037.1
	Leuconostoc citreum strain EFEL 2700 chromosome, complete genome	Leuconostoc citreum	1901	2069	0.34	0.0	99.35%	1829246	CP024929.1	Lactiplantibacillus plantarum strain PC1-1 assembly_1, whole genome shotgun sequence	Lactiplantibacillus plantarum	2420	6806	0.61	0.0	99.34%	3200527	NZ_JAIYEU010000001.1
	Lactiplantibacillus plantarum 2025 plasmid LP2025_1, complete sequence	Lactiplantibacillus plantarum 2025	1901	3072	0.35	0.0	99.35%	57640	CP076825.1	Lactiplantibacillus plantarum strain FCQNA31M2 Scaffold1, whole genome shotgun sequence	Lactiplantibacillus plantarum	2415	3372	0.63	0.0	99.27%	226265	NZ_VFDV01000001.1
	Liquorilactobacillus hordei strain TMW 1.1822 plasmid pL11822-2, complete sequence	Liquorilactobacillus hordei	1899	1899	0.34	0.0	99.35%	60901	CP018178.1	Lactiplantibacillus pentosus strain 3.8.45 assembly_contig_25, whole genome shotgun sequence	Lactiplantibacillus pentosus	2415	3111	0.56	0.0	99.27%	50938	NZ_JAGXBU010000025.1
	Lactiplantibacillus plantarum strain J26 plasmid pJ26p1, complete sequence	Lactiplantibacillus plantarum	1894	1894	0.34	0.0	99.25%	83889	CP033617.1	Lactiplantibacillus pentosus strain 1.8.18 assembly_contig_24, whole genome shotgun sequence	Lactiplantibacillus pentosus	2415	3111	0.56	0.0	99.27%	51219	NZ_JAGXBT010000024.1
	Lactiplantibacillus plantarum subsp. plantarum strain M19 plasmid unnamed1, complete sequence	Lactiplantibacillus plantarum subsp. plantarum	1890	1890	0.34	0.0	99.16%	88918	CP094386.1	Lactiplantibacillus plantarum subsp. plantarum strain K132 4, whole genome shotgun sequence	Lactiplantibacillus plantarum subsp. plantarum	2411	6885	0.63	0.0	99.19%	272554	NZ_WBOX01000037.1
	Lactiplantibacillus plantarum strain LL441 plasmid pLL441-4, complete sequence	Lactiplantibacillus plantarum	1884	1884	0.34	0.0	99.07%	31725	CP114878.1	Lactiplantibacillus pentosus strain KW1 chromosome, complete genome	Lactiplantibacillus pentosus	1937	2783	0.44	0.0	99.81%	3668369	NZ_CP099551.1
	Lactiplantibacillus plantarum strain KCCP11226 plasmid pKCCP11226_01, complete sequence	Lactiplantibacillus plantarum	1728	1888	0.34	0.0	98.98%	80744	CP046263.1	Lactiplantibacillus plantarum 2025 plasmid LP2025_4, complete sequence	Lactiplantibacillus plantarum 2025	1933	3867	0.34	0.0	99.72%	42289	NZ_CP076828.1
	Lactiplantibacillus argentoratensis strain DSM 16365 plasmid unnamed4, complete sequence	Lactiplantibacillus argentoratensis	1622	1622	0.34	0.0	93.50%	35993	CP032755.1	Lactiplantibacillus pentosus strain CIRM-BIA 2170 NODE_7_length_144275_cov_2.000111, whole genome shotgun sequence	Lactiplantibacillus pentosus	1932	1932	0.34	0.0	100.00%	144371	NZ_RIOW01000007.1
	Lactobacillus plantarum strain LZ227 plasmid LZ227p2, complete sequence	Lactiplantibacillus plantarum	1333	1333	0.24	0.0	98.32%	52148	CP015860.1	Lactiplantibacillus pentosus strain KW1 plasmid p3, complete sequence	Lactiplantibacillus pentosus	1931	1931	0.34	0.0	99.81%	61578	NZ_CP099554.1
	Lactiplantibacillus pentosus strain EP3 chromosome, complete genome	Lactiplantibacillus pentosus	1231	5453	0.4	0.0	85.23%	3556640	CP115741.1	Lactiplantibacillus plantarum 2025 plasmid LP2025_3, complete sequence	Lactiplantibacillus plantarum 2025	1931	3863	0.35	0.0	99.54%	51033	NZ_CP076827.1
	Lactiplantibacillus paraplantarum strain RX-8 chromosome, complete genome	Lactiplantibacillus paraplantarum	1229	2933	0.44	0.0	85.40%	3143939	CP111117.1	Lactiplantibacillus pentosus strain IG11 NODE_17_length_11423_cov_331.503998, whole genome shotgun sequence	Lactiplantibacillus pentosus	1931	1931	0.34	0.0	99.81%	11513	NZ_RDCI01000015.1
	Lactiplantibacillus paraplantarum strain L-ZS9 chromosome, complete genome	Lactiplantibacillus paraplantarum	1225	2919	0.44	0.0	85.49%	3139729	CP013130.1	Lactiplantibacillus pentosus strain IG8 NODE_12_length_11386_cov_319.371246, whole genome shotgun sequence	Lactiplantibacillus pentosus	1931	1931	0.34	0.0	99.81%	11476	NZ_RDCL01000011.1
	Lactobacillus plantarum SN13T plasmid pSN13T-1 DNA, complete genome	Lactiplantibacillus plantarum	1223	1297	0.34	0.0	85.41%	72292	AP019816.1	Lactiplantibacillus pentosus strain IG9 NODE_17_length_11423_cov_328.245728, whole genome shotgun sequence	Lactiplantibacillus pentosus	1931	1931	0.34	0.0	99.81%	11513	NZ_RDCK01000013.1
	Lactiplantibacillus paraplantarum strain CK401 plasmid pCK401E, complete sequence	Lactiplantibacillus paraplantarum	1223	1296	0.34	0.0	85.41%	41380	CP053342.1	Lactiplantibacillus pentosus strain IG12 NODE_141_length_14849_cov_280.985779, whole genome shotgun sequence	Lactiplantibacillus pentosus	1931	1931	0.34	0.0	99.81%	14939	NZ_RDCH01000073.1
	Lactobacillus sp. CBA3606 plasmid pCBA3606-2, complete sequence	Lactobacillus sp. CBA3606	1223	1296	0.34	0.0	85.41%	42162	CP027196.1	Lactiplantibacillus plantarum 2025 chromosome, complete genome	Lactiplantibacillus plantarum 2025	1931	52679	0.38	0.0	99.54%	3188928	NZ_CP076824.1
	Lactiplantibacillus plantarum strain 3-1 plasmid pLP314, complete sequence	Lactiplantibacillus plantarum	1223	2517	0.34	0.0	85.41%	55781	CP099985.1	Lactiplantibacillus pentosus strain CIRM-BIA 2168 NODE_296_length_974_cov_48.478439, whole genome shotgun sequence	Lactiplantibacillus pentosus	1930	1930	0.34	0.0	100.00%	1072	NZ_RIOY01000255.1
	Lactiplantibacillus pentosus strain KW2 plasmid p6, complete sequence	Lactiplantibacillus pentosus	1223	1223	0.34	0.0	85.41%	51922	CP099564.1	Lactiplantibacillus plantarum strain CRL 681 Lactobacillus_platarum_CRL1647_Contig_3, whole genome shotgun sequence	Lactiplantibacillus plantarum	1930	4648	0.34	0.0	100.00%	346970	NZ_QOSF01000004.1
	Lactiplantibacillus pentosus strain KW1 plasmid p2, complete sequence	Lactiplantibacillus pentosus	1223	1296	0.34	0.0	85.41%	77291	CP099553.1	Lactiplantibacillus pentosus strain O12 NODE_98_length_1070_cov_3279.595166, whole genome shotgun sequence	Lactiplantibacillus pentosus	1930	1930	0.34	0.0	100.00%	1070	NZ_JALBYK010000098.1
	Lactiplantibacillus pentosus strain KZ0310 plasmid pKZ1, complete sequence	Lactiplantibacillus pentosus	1223	1296	0.34	0.0	85.41%	77271	CP044246.1	Pediococcus parvulus strain CIRM-BIA 2166 NODE_55_length_10056_cov_2.000000, whole genome shotgun sequence	Pediococcus parvulus	1928	1928	0.34	0.0	99.91%	10152	NZ_RIKJ01000050.1
	Lactiplantibacillus paraplantarum strain KCCM 11826P plasmid pls1, complete sequence	Lactiplantibacillus paraplantarum	1223	1296	0.34	0.0	85.41%	41383	CP091529.1	Lactiplantibacillus pentosus strain CIRM-BIA 2169 NODE_121_length_976_cov_2.008197, whole genome shotgun sequence	Lactiplantibacillus pentosus	1928	1928	0.34	0.0	99.91%	1072	NZ_RIOX01000117.1
	Lactobacillus pentosus MP-10 draft genome, annotated contig00018	Lactiplantibacillus pentosus MP-10	1223	1223	0.34	0.0	85.41%	19831	FR871809.1	Lactiplantibacillus plantarum 16 plasmid Lp16G, complete sequence	Lactiplantibacillus plantarum 16	1928	3856	0.34	0.0	99.91%	51857	NC_021527.1
	Pediococcus claussenii ATCC BAA-344, complete genome	Pediococcus claussenii ATCC BAA-344	1221	1221	0.34	0.0	85.39%	1829111	CP003137.1	Lactiplantibacillus pentosus strain O11 NODE_23_length_29028_cov_103.657697, whole genome shotgun sequence	Lactiplantibacillus pentosus	1927	1927	0.34	0.0	99.72%	29028	NZ_JALBYL010000023.1
	Lactobacillus plantarum strain C410L1, complete genome	Lactiplantibacillus plantarum	1220	1642	0.39	0.0	85.21%	3097773	CP017954.1	Lactiplantibacillus pentosus strain O17 NODE_22_length_29028_cov_390.664260, whole genome shotgun sequence	Lactiplantibacillus pentosus	1927	1927	0.34	0.0	99.72%	29028	NZ_JAHLCJ010000022.1
	Lactiplantibacillus plantarum strain VHProbi V38 chromosome, complete genome	Lactiplantibacillus plantarum	1220	1642	0.39	0.0	85.21%	3040739	CP092501.1	Lactiplantibacillus pentosus strain CIRM-BIA 2178 NODE_270_length_972_cov_112.360085, whole genome shotgun sequence	Lactiplantibacillus pentosus	1926	1926	0.34	0.0	99.91%	1070	NZ_RIOO01000229.1
	Lactiplantibacillus pentosus strain MS031 plasmid pMS1	Lactiplantibacillus pentosus	1218	1291	0.34	0.0	85.31%	77271	CP043672.1	Lactiplantibacillus pentosus strain 3.8.45 assembly_contig_50, whole genome shotgun sequence	Lactiplantibacillus pentosus	1926	1926	0.34	0.0	99.91%	18902	NZ_JAGXBU010000050.1
	Lactobacillus plantarum strain LZ227 plasmid LZ227p1, complete sequence	Lactiplantibacillus plantarum	1216	1216	0.34	0.0	85.30%	74177	CP015858.1	Lactiplantibacillus pentosus strain 1.2.7 assembly_contig_87, whole genome shotgun sequence	Lactiplantibacillus pentosus	1926	1926	0.34	0.0	99.91%	1070	NZ_JAGWDV010000087.1
	Levilactobacillus suantsaii strain CBA3634 plasmid pCBA3634-03, complete sequence	Levilactobacillus suantsaii	1216	1216	0.35	0.0	84.86%	37690	CP059606.1	Lactiplantibacillus sp. 30.2.29 assembly_contig_96, whole genome shotgun sequence	Lactiplantibacillus sp. 30.2.29	1926	1926	0.34	0.0	99.91%	1070	NZ_JAGYGU010000096.1
	Lactiplantibacillus pentosus strain ZFM222 plasmid unnamed1, complete sequence	Lactiplantibacillus pentosus	1214	1287	0.34	0.0	85.22%	84808	CP032655.1	Lactiplantibacillus pentosus strain 1.2.13 assembly_contig_85, whole genome shotgun sequence	Lactiplantibacillus pentosus	1926	1926	0.34	0.0	99.91%	1070	NZ_JAGYGX010000085.1
	Lactiplantibacillus pentosus strain ZFM94 plasmid unnamed1, complete sequence	Lactiplantibacillus pentosus	1214	1287	0.34	0.0	85.22%	84802	CP032660.1	Lactiplantibacillus pentosus strain 7.2.23 assembly_contig_96, whole genome shotgun sequence	Lactiplantibacillus pentosus	1926	1926	0.34	0.0	99.91%	1070	NZ_JAGWDT010000096.1
	Pediococcus acidilactici strain MT25 chromosome, complete genome	Pediococcus acidilactici	1214	7276	0.35	0.0	85.22%	1869541	CP083725.1	Lactiplantibacillus pentosus strain 1.8.6 assembly_contig_88, whole genome shotgun sequence	Lactiplantibacillus pentosus	1926	1926	0.34	0.0	99.91%	1070	NZ_JAGYGY010000088.1
	Lactiplantibacillus paraplantarum strain DSM 10667 chromosome, complete genome	Lactiplantibacillus paraplantarum	1212	1621	0.44	0.0	85.21%	3133857	CP032744.1	Lactiplantibacillus pentosus strain 3.2.36 assembly_contig_89, whole genome shotgun sequence	Lactiplantibacillus pentosus	1926	1926	0.34	0.0	99.91%	1070	NZ_JAGXBS010000089.1
	Lactiplantibacillus plantarum strain 3-1 plasmid pLP313, complete sequence	Lactiplantibacillus plantarum	1212	1212	0.34	0.0	85.21%	51375	CP099984.1	Lactiplantibacillus plantarum strain 3.2.8 ipd06_contig_118, whole genome shotgun sequence	Lactiplantibacillus plantarum	1926	3852	0.34	0.0	99.91%	1070	NZ_JAGXCA010000118.1
	Lactiplantibacillus pentosus strain SLC13 plasmid pSLC13, complete sequence	Lactiplantibacillus pentosus	1209	1282	0.34	0.0	85.13%	62498	CP022131.1	Lactiplantibacillus plantarum strain 3.2.8 assembly_contig_93, whole genome shotgun sequence	Lactiplantibacillus plantarum	1926	3852	0.34	0.0	99.91%	1070	NZ_JAGYGQ010000093.1
	Lactiplantibacillus pentosus strain MS031 plasmid pMS4	Lactiplantibacillus pentosus	1208	2416	0.34	0.0	85.02%	28358	CP043675.1	Lactiplantibacillus pentosus strain 3.8.24 assembly_contig_88, whole genome shotgun sequence	Lactiplantibacillus pentosus	1926	1926	0.34	0.0	99.91%	1070	NZ_JAGYGZ010000088.1
	Levilactobacillus brevis strain SRCM101106 plasmid pLB1106-2, complete sequence	Levilactobacillus brevis	1187	1187	0.35	0.0	84.13%	33246	CP021673.1	Lactiplantibacillus pentosus strain 1.8.9 assembly_contig_83, whole genome shotgun sequence	Lactiplantibacillus pentosus	1926	1926	0.34	0.0	99.91%	1070	NZ_JAHLEP010000083.1
	Furfurilactobacillus rossiae strain LR814 plasmid unnamed2, complete sequence	Furfurilactobacillus rossiae	1185	1185	0.34	0.0	84.74%	95376	CP045182.1	Lactiplantibacillus pentosus strain 1.8.18 assembly_contig_51, whole genome shotgun sequence	Lactiplantibacillus pentosus	1926	1926	0.34	0.0	99.91%	19720	NZ_JAGXBT010000051.1
	Lactiplantibacillus paraplantarum strain DSM 10667 plasmid unnamed3, complete sequence	Lactiplantibacillus paraplantarum	1185	1185	0.34	0.0	84.74%	49020	CP032747.1	Lactiplantibacillus plantarum strain AS-9 chromosome	Lactiplantibacillus plantarum	1926	7551	0.65	0.0	99.35%	3092801	NZ_CP028421.1
	Furfurilactobacillus rossiae strain RS plasmid LROSRS0_p1, complete sequence	Furfurilactobacillus rossiae	1185	1185	0.34	0.0	84.74%	95431	CP040577.1	Lactiplantibacillus pentosus strain 1.2.48 1.2.48_contig_129, whole genome shotgun sequence	Lactiplantibacillus pentosus	1923	1923	0.34	0.0	99.63%	1094	NZ_JAJHUS010000129.1
	Lactiplantibacillus plantarum strain SRCM103300 plasmid unnamed3	Lactiplantibacillus plantarum	1182	1182	0.34	0.0	84.46%	52824	CP035569.1	Companilactobacillus crustorum strain MN047 chromosome, complete genome	Companilactobacillus crustorum	1919	1919	0.35	0.0	99.17%	2261471	NZ_CP017996.1
	Levilactobacillus brevis strain SC013 plasmid plas2, complete sequence	Levilactobacillus brevis	1182	1182	0.35	0.0	84.04%	28282	CP113252.1	Lactiplantibacillus pentosus strain 14.2.16 assembly_contig_97, whole genome shotgun sequence	Lactiplantibacillus pentosus	1917	1917	0.34	0.0	99.72%	1070	NZ_JAGXBQ010000097.1
	Levilactobacillus brevis strain SMB091 plasmid pBRV294, complete sequence	Levilactobacillus brevis	1182	1572	0.35	0.0	84.04%	29464	CP113126.1	Lactiplantibacillus pentosus strain 14.2.3 assembly_contig_96, whole genome shotgun sequence	Lactiplantibacillus pentosus	1917	1917	0.34	0.0	99.72%	1070	NZ_JAGXBP010000096.1
	Lactiplantibacillus plantarum strain MY04 plasmid unnamed2, complete sequence	Lactiplantibacillus plantarum	1177	1177	0.33	0.0	84.91%	45237	CP122968.1	Lactiplantibacillus pentosus strain 14.8.42 assembly_contig_113, whole genome shotgun sequence	Lactiplantibacillus pentosus	1917	1917	0.34	0.0	99.72%	1070	NZ_JAGXBO010000113.1
	Lactiplantibacillus plantarum strain K259 plasmid unnamed1, complete sequence	Lactiplantibacillus plantarum	1171	2343	0.33	0.0	84.74%	60980	CP025591.1	Lactiplantibacillus pentosus strain 7.8.11 assembly_contig_107, whole genome shotgun sequence	Lactiplantibacillus pentosus	1917	1917	0.34	0.0	99.72%	1070	NZ_JAGYGV010000107.1
	Lactiplantibacillus plantarum strain KC3 plasmid unnamed1, complete sequence	Lactiplantibacillus plantarum	1171	2343	0.33	0.0	84.74%	71500	CP025587.1	Lentilactobacillus parabuchneri strain FAM21835 FAM21835_scf_0019, whole genome shotgun sequence	Lentilactobacillus parabuchneri	1916	1916	0.34	0.0	99.26%	504044	NZ_MSBE01000019.1
	Lactobacillus plantarum strain BLS41 plasmid pLPBLS41_2, complete sequence	Lactiplantibacillus plantarum	1171	1171	0.33	0.0	84.74%	65066	CP018211.1	Lentilactobacillus parabuchneri strain FAM21809 FAM21809_scf_0002, whole genome shotgun sequence	Lentilactobacillus parabuchneri	1916	1916	0.34	0.0	99.35%	65620	NZ_MSAS01000002.1
	Lactiplantibacillus plantarum strain SRCM101587 plasmid unnamed1, complete sequence	Lactiplantibacillus plantarum	1171	1171	0.33	0.0	84.74%	52374	CP114209.1	Lentilactobacillus kefiri isolate MGYG-HGUT-02472, whole genome shotgun sequence	Lentilactobacillus kefiri	1915	28628	0.35	0.0	98.64%	2408480	NZ_CABMMA010000001.1
	Lactiplantibacillus plantarum strain BC015 plasmid plas7, complete sequence	Lactiplantibacillus plantarum	1171	1171	0.33	0.0	84.74%	44227	CP113426.1	Lentilactobacillus kefiri strain Fanghua chromosome, complete genome	Lentilactobacillus kefiri	1915	28613	0.35	0.0	98.64%	2358481	NZ_CP094503.1
	Lactiplantibacillus plantarum subsp. plantarum strain M19 plasmid unnamed2, complete sequence	Lactiplantibacillus plantarum subsp. plantarum	1171	1476	0.35	0.0	84.74%	54570	CP094387.1	Lentilactobacillus kefiri strain SGL 13 P16002_SI_MB31_L_kefiri_SGL13_scaffold_01_v01, whole genome shotgun sequence	Lentilactobacillus kefiri	1915	28628	0.35	0.0	98.64%	2408480	NZ_QFFL01000001.1
	Lactiplantibacillus plantarum strain KM2 plasmid pKM2-3, complete sequence	Lactiplantibacillus plantarum	1171	1171	0.33	0.0	84.74%	75285	CP069285.1	Lactiplantibacillus plantarum strain RI-165 20150702.X-R165_S6_R1_001_(paired)_contig_47, whole genome shotgun sequence	Lactiplantibacillus plantarum	1914	3829	0.34	0.0	99.44%	10222	NZ_MJHI01000047.1
	Lactiplantibacillus plantarum strain PMO08 plasmid pPMO500, complete sequence	Lactiplantibacillus plantarum	1171	1171	0.33	0.0	84.74%	50296	CP062060.1	Lactiplantibacillus plantarum strain B1.3 scf7180000000022_quiver, whole genome shotgun sequence	Lactiplantibacillus plantarum	1914	137200000	0.35	0.0	98.90%	2919055	NZ_WWCY01000007.1
	Lactiplantibacillus plantarum subsp. plantarum strain E1 plasmid pMF1298-2	Lactiplantibacillus plantarum subsp. plantarum	1168	1168	0.33	0.0	84.64%	55699	CP031772.1	Lentilactobacillus kefiri strain DH5 chromosome, complete genome	Lentilactobacillus kefiri	1913	34306	0.35	0.0	99.17%	2421275	NZ_CP029971.1
	Lactobacillus plantarum plasmid pSN35N-4 SN35N DNA, complete genome	Lactiplantibacillus plantarum	1167	1167	0.33	0.0	84.64%	65739	AP018409.1	Lentilactobacillus parabuchneri strain IPLA11125 NODE_11_length_60324_cov_10.734854, whole genome shotgun sequence	Lentilactobacillus parabuchneri	1913	1913	0.34	0.0	99.35%	60324	NZ_JAHVCF010000011.1
	Lactobacillus sp. D1501 plasmid p3, complete sequence	Lactobacillus sp. D1501	1167	1167	0.33	0.0	84.64%	49442	CP028329.1	Lactiplantibacillus plantarum isolate 1, whole genome shotgun sequence	Lactiplantibacillus plantarum	1913	3827	0.35	0.0	98.99%	37162	NZ_FKLQ01000007.1
	Lactobacillus plantarum 16 plasmid Lp16F, complete sequence	Lactiplantibacillus plantarum 16	1167	1167	0.33	0.0	84.64%	50195	CP006039.1	Lactiplantibacillus plantarum strain DSM 20246 DSM20246_5, whole genome shotgun sequence	Lactiplantibacillus plantarum	1912	3825	0.35	0.0	99.08%	236103	NZ_LEAX01000002.1
	Lactiplantibacillus plantarum strain BCC9546 plasmid p01, complete sequence	Lactiplantibacillus plantarum	1167	1167	0.33	0.0	84.64%	52070	CP044501.1	Lactiplantibacillus plantarum strain CIRM-BIA 855 NODE_88_length_13960_cov_31.457880, whole genome shotgun sequence	Lactiplantibacillus plantarum	1912	1912	0.34	0.0	99.63%	14054	NZ_RIOL01000080.1
	Lactobacillus plantarum strain LP3 plasmid pLB301, complete sequence	Lactiplantibacillus plantarum	1162	1162	0.33	0.0	84.55%	50512	CP017067.1	Lentilactobacillus parabuchneri strain FAM21829 FAM21829_scf_0010, whole genome shotgun sequence	Lentilactobacillus parabuchneri	1911	2144	0.34	0.0	99.53%	89655	NZ_MSAU01000010.1
	Lactiplantibacillus plantarum strain HOM3201 plasmid p3, complete sequence	Lactiplantibacillus plantarum	1162	1162	0.33	0.0	84.55%	73426	CP123761.1	Lentilactobacillus parabuchneri strain FAM23279 FAM23279_scf_0028, whole genome shotgun sequence	Lentilactobacillus parabuchneri	1911	1911	0.34	0.0	99.53%	337373	NZ_MSBF01000028.1
	Lactiplantibacillus plantarum strain L55 plasmid unnamed1, complete sequence	Lactiplantibacillus plantarum	1162	1162	0.33	0.0	84.55%	54267	CP110537.1
	Lactiplantibacillus plantarum strain CACC 558 plasmid p1CACC558, complete sequence	Lactiplantibacillus plantarum	1158	1158	0.33	0.0	84.45%	53289	CP048023.1
	Lactiplantibacillus plantarum strain Y44 plasmid pY44-1, complete sequence	Lactiplantibacillus plantarum	1158	1158	0.33	0.0	84.45%	51167	CP030245.1
	Lactiplantibacillus plantarum strain PC520 plasmid p2, complete sequence	Lactiplantibacillus plantarum	1158	1158	0.33	0.0	84.45%	53560	CP023774.1
	Lactiplantibacillus plantarum strain Y42 plasmid plas2, complete sequence	Lactiplantibacillus plantarum	1158	1158	0.33	0.0	84.45%	53559	CP110864.1
	Lactiplantibacillus plantarum strain BF_15 plasmid pBF_15, complete sequence	Lactiplantibacillus plantarum	1158	1158	0.33	0.0	84.45%	53560	CP089517.1
	Lactiplantibacillus plantarum strain LP-F1 plasmid pLP-F1, complete sequence	Lactiplantibacillus plantarum	1158	1158	0.33	0.0	84.45%	53560	CP051193.1
	Lactiplantibacillus plantarum strain L75a plasmid unnamed1, complete sequence	Lactiplantibacillus plantarum	1158	1158	0.33	0.0	84.45%	48111	CP074420.1
	Lactiplantibacillus plantarum strain 12 plasmid p12-1, complete sequence	Lactiplantibacillus plantarum	1158	1158	0.33	0.0	84.45%	53541	CP046594.1
	Lactobacillus plantarum subsp. plantarum ST-III plasmid pST-III, complete sequence	Lactiplantibacillus plantarum ST-III	1158	1158	0.33	0.0	84.45%	53560	CP002223.2
	Lactiplantibacillus plantarum strain ZFM9 plasmid unnamed2, complete sequence	Lactiplantibacillus plantarum	1153	1153	0.33	0.0	84.34%	48571	CP032644.1
	Lactiplantibacillus plantarum strain MF1298 plasmid pMF1298-2, complete sequence	Lactiplantibacillus plantarum	1153	1153	0.33	0.0	84.36%	55699	CP013151.1
	Lactobacillus plantarum strain LZ95 plasmid LZ95p1, complete sequence	Lactiplantibacillus plantarum	1153	1153	0.33	0.0	84.34%	48556	CP012123.1
	Lactiplantibacillus plantarum strain ZFM518 plasmid unnamed2, complete sequence	Lactiplantibacillus plantarum	1153	1153	0.33	0.0	84.34%	48574	CP120968.1
	Lactiplantibacillus plantarum strain SRCM101105 plasmid unnamed2, complete sequence	Lactiplantibacillus plantarum	1149	1149	0.33	0.0	84.25%	47044	CP028224.1
	Lactiplantibacillus plantarum strain SRCM103357 plasmid unnamed4	Lactiplantibacillus plantarum	1149	2298	0.33	0.0	84.25%	65950	CP035147.1
	Lactiplantibacillus plantarum strain DSR_M2 plasmid pDSRM201, complete sequence	Lactiplantibacillus plantarum	1149	1149	0.33	0.0	84.25%	48564	CP022292.1
	Lactiplantibacillus plantarum subsp. plantarum strain CGMCC 1.557 plasmid pLp2, complete sequence	Lactiplantibacillus plantarum subsp. plantarum	1149	1149	0.33	0.0	84.25%	49005	CP016272.1
	Lactobacillus plantarum strain TMW 1.1623 plasmid pL11623-3, complete sequence	Lactiplantibacillus plantarum	1149	1149	0.33	0.0	84.25%	49625	CP017382.1
	Lactiplantibacillus plantarum strain HOM3204 plasmid p1, complete sequence	Lactiplantibacillus plantarum	1149	1149	0.33	0.0	84.25%	48573	CP098328.1
	Lactiplantibacillus plantarum strain SCB0151 plasmid unnamed1, complete sequence	Lactiplantibacillus plantarum	1149	1149	0.33	0.0	84.25%	49007	CP084716.1
>NODE_7_length_3036_cov_163.846908	Lactiplantibacillus plantarum strain 8P-A3 chromosome, complete genome	Lactiplantibacillus plantarum	5061	5276	1	0.0	96.97%	3323296	CP046726.1	Lactiplantibacillus pentosus strain L33 scaffold53_size12548, whole genome shotgun sequence	Lactiplantibacillus pentosus	5458	5458	1	0.0	99.87%	12548	NZ_JAHKRU010000053.1
	Lactiplantibacillus plantarum strain Z.6-1 chromosome, complete genome	Lactiplantibacillus plantarum	5061	5272	1	0.0	96.97%	3323599	CP099549.1	Lactiplantibacillus plantarum strain FUA3319 NODE_13_length_61406_cov_6.725191, whole genome shotgun sequence	Lactiplantibacillus plantarum	5085	5085	0.99	0.0	97.38%	61406	NZ_JAIWJM010000013.1
	Lactiplantibacillus plantarum strain SRCM103303 chromosome, complete genome	Lactiplantibacillus plantarum	4748	5237	1	0.0	94.93%	3107572	CP035571.1	Lactiplantibacillus plantarum strain Z.6-1 chromosome, complete genome	Lactiplantibacillus plantarum	5061	10544	1	0.0	96.97%	3323599	NZ_CP099549.1
	Lactiplantibacillus plantarum strain P6 chromosome, complete genome	Lactiplantibacillus plantarum	4659	12745	0.92	0.0	96.86%	3136497	CP116399.1	Lactiplantibacillus plantarum strain 8p-a3-Clr NODE_9_length_110334_cov_84.948497, whole genome shotgun sequence	Lactiplantibacillus plantarum	5061	10123	1	0.0	96.97%	110334	NZ_SOPZ01000009.1
	Lactobacillus plantarum strain B21, complete genome	Lactiplantibacillus plantarum	4195	4313	0.99	0.0	90.88%	3284260	CP010528.1	Lactiplantibacillus plantarum strain 8p-a3-Clr-Amx Scaffold_9, whole genome shotgun sequence	Lactiplantibacillus plantarum	5061	10123	1	0.0	96.97%	161820	NZ_JAHWFM020000009.1
	Lactiplantibacillus plantarum IYO2065 DNA, complete genome	Lactiplantibacillus plantarum	4190	4293	0.99	0.0	90.85%	3296119	AP028145.1	Lactiplantibacillus plantarum strain 8p-a3 NODE_9_length_110334_cov_77.434582, whole genome shotgun sequence	Lactiplantibacillus plantarum	5061	10123	1	0.0	96.97%	110334	NZ_SOQA02000009.1
	Lactiplantibacillus plantarum strain Lp-6 chromosome, complete genome	Lactiplantibacillus plantarum	3973	5054	0.93	0.0	91.41%	3101304	CP060182.1	Lactiplantibacillus plantarum strain 8 PA 3 NODE_8_length_161988_cov_142.392, whole genome shotgun sequence	Lactiplantibacillus plantarum	5061	10123	1	0.0	96.97%	161988	NZ_NKRH01000008.1
	Lactiplantibacillus plantarum strain Lp-6 plasmid p1, complete sequence	Lactiplantibacillus plantarum	3965	4024	0.93	0.0	91.38%	22072	CP060183.1	Lactiplantibacillus plantarum strain 8 RA-3 Contig_3, whole genome shotgun sequence	Lactiplantibacillus plantarum	5061	10123	1	0.0	96.97%	225160	NZ_LBDF01000007.1
	Lactiplantibacillus plantarum subsp. plantarum strain M19 chromosome, complete genome	Lactiplantibacillus plantarum subsp. plantarum	3955	4014	0.93	0.0	91.27%	3153037	CP094385.1	Lactiplantibacillus plantarum strain 8P-A3 chromosome, complete genome	Lactiplantibacillus plantarum	5061	10553	1	0.0	96.97%	3323296	NZ_CP046726.1
	Lactiplantibacillus plantarum strain X7022 chromosome, complete genome	Lactiplantibacillus plantarum	3941	3996	0.93	0.0	91.16%	3085008	CP048921.1	Lactiplantibacillus plantarum strain FME91 FME91_contig_6, whole genome shotgun sequence	Lactiplantibacillus plantarum	5052	5052	1	0.0	96.90%	119892	NZ_JAPHOC010000006.1
	Lactiplantibacillus plantarum strain ZDY04 chromosome, complete genome	Lactiplantibacillus plantarum	3933	4277	0.92	0.0	91.12%	3304238	CP122406.1	Lactiplantibacillus plantarum strain NCTC1407, whole genome shotgun sequence	Lactiplantibacillus plantarum	5031	10248	0.99	0.0	96.98%	1718529	NZ_UYIX01000011.1
	Lactiplantibacillus plantarum strain WLPL21 chromosome, complete genome	Lactiplantibacillus plantarum	3933	4277	0.92	0.0	91.12%	3304253	CP122378.1	Lactiplantibacillus plantarum strain K03D08 EFJMNKCK_56, whole genome shotgun sequence	Lactiplantibacillus plantarum	5005	10011	0.99	0.0	96.82%	182837	NZ_JABUNU010000056.1
	Lactiplantibacillus plantarum strain FLPL05 chromosome, complete genome	Lactiplantibacillus plantarum	3933	4277	0.92	0.0	91.12%	3304210	CP046119.1	Lactiplantibacillus plantarum strain SRCM103303 chromosome, complete genome	Lactiplantibacillus plantarum	4748	10475	1	0.0	94.93%	3107572	NZ_CP035571.1
	Lactiplantibacillus plantarum strain ZDY2013 chromosome, complete genome	Lactiplantibacillus plantarum	3933	4277	0.92	0.0	91.12%	3304282	CP065160.1	Lactiplantibacillus plantarum strain PCQDDK5M2 Scaffold8, whole genome shotgun sequence	Lactiplantibacillus plantarum	4672	4672	0.99	0.0	94.14%	172278	NZ_VFDK01000008.1
	Lactiplantibacillus plantarum strain SRCM100442 chromosome, complete genome	Lactiplantibacillus plantarum	3820	3820	0.92	0.0	90.23%	3223643	CP028221.1	Lactiplantibacillus plantarum strain CECT 9434 isolate M5MA1-B2, whole genome shotgun sequence	Lactiplantibacillus plantarum	4672	9344	0.92	0.0	96.93%	109078	NZ_CAADEV010000010.1
	Lactiplantibacillus plantarum strain SRCM100440 chromosome, complete genome	Lactiplantibacillus plantarum	3820	3820	0.92	0.0	90.23%	3223644	CP028220.1	Lactiplantibacillus plantarum strain CECT 8962, whole genome shotgun sequence	Lactiplantibacillus plantarum	4672	9344	0.92	0.0	96.93%	109078	NZ_OKQP01000009.1
	Lactiplantibacillus plantarum strain SRCM100438 chromosome, complete genome	Lactiplantibacillus plantarum	3820	3820	0.92	0.0	90.23%	3223642	CP028219.1	Lactiplantibacillus plantarum strain CECT 9435 isolate M9MG6-B2, whole genome shotgun sequence	Lactiplantibacillus plantarum	4672	9344	0.92	0.0	96.93%	109012	NZ_CAADHQ010000010.1
	Lactiplantibacillus plantarum subsp. plantarum isolate SRCM100434 chromosome, complete genome	Lactiplantibacillus plantarum subsp. plantarum	3820	3820	0.92	0.0	90.23%	3223596	CP021528.1	Lactiplantibacillus plantarum strain P6 chromosome, complete genome	Lactiplantibacillus plantarum	4659	12745	0.92	0.0	96.86%	3136497	NZ_CP116399.1
	Lactiplantibacillus plantarum strain FBL-3a chromosome, complete genome	Lactiplantibacillus plantarum	3726	4308	1	0.0	91.09%	3232240	CP034694.1	Lactiplantibacillus plantarum strain IMAU80873 Scaffold3, whole genome shotgun sequence	Lactiplantibacillus plantarum	4653	9307	0.92	0.0	96.79%	256830	NZ_RCDJ01000003.1
	Lactiplantibacillus plantarum strain TMW 1.708 chromosome, complete genome	Lactiplantibacillus plantarum	3726	4259	1	0.0	91.09%	3133208	CP017374.1	Lactiplantibacillus plantarum strain RI-048 20150702.X-R48_S34_R1_001_(paired)_contig_46, whole genome shotgun sequence	Lactiplantibacillus plantarum	4572	9145	0.92	0.0	96.15%	54648	NZ_MJHG01000046.1
	Lactiplantibacillus plantarum strain AR195 chromosome, complete genome	Lactiplantibacillus plantarum	3685	3964	0.93	0.0	90.75%	3219240	CP071449.1	Lactiplantibacillus plantarum strain FAM 21789 FAM21789_scf0020, whole genome shotgun sequence	Lactiplantibacillus plantarum	4572	9145	0.92	0.0	96.15%	55236	NZ_VBSY01000020.1
	Lactiplantibacillus plantarum strain SRCM102022 chromosome, complete genome	Lactiplantibacillus plantarum	3667	4228	0.99	0.0	90.60%	3252258	CP021501.1	Lactiplantibacillus plantarum strain 442 NODE_139_length_4736_cov_2.000000, whole genome shotgun sequence	Lactiplantibacillus plantarum	4515	4578	0.93	0.0	95.85%	4832	NZ_VDMW01000118.1
	Lactiplantibacillus plantarum strain NCU116 chromosome, complete genome	Lactiplantibacillus plantarum	3667	4228	0.99	0.0	90.60%	3354689	CP016071.1	Lactiplantibacillus plantarum strain XSBN-13 13_contig_2, whole genome shotgun sequence	Lactiplantibacillus plantarum	4381	8763	0.92	0.0	94.65%	457105	NZ_JAGMWE010000002.1
	Lactiplantibacillus plantarum strain BCC9546 chromosome, complete genome	Lactiplantibacillus plantarum	3667	4228	0.99	0.0	90.60%	3218570	CP044500.1	Lactiplantibacillus plantarum strain Nizo2485 NODE_1, whole genome shotgun sequence	Lactiplantibacillus plantarum	4296	8592	1	0.0	91.40%	657353	NZ_LUWP01000012.1
	Lactiplantibacillus plantarum strain BK-021 chromosome, complete genome	Lactiplantibacillus plantarum	3279	5612	0.81	0.0	97.52%	3351949	CP044233.1	Lactiplantibacillus plantarum strain Nizo2484 NODE_1, whole genome shotgun sequence	Lactiplantibacillus plantarum	4296	8592	1	0.0	91.40%	657353	NZ_LUWO01000064.1
	Lactiplantibacillus plantarum strain NCIMB700965.EF.A chromosome, complete genome	Lactiplantibacillus plantarum	3257	3740	0.74	0.0	97.27%	3015457	CP026505.1	Lactiplantibacillus plantarum strain RI-012 20150702.X-R12_S3_R1_001_(paired)_contig_17, whole genome shotgun sequence	Lactiplantibacillus plantarum	4225	8451	0.99	0.0	91.08%	119707	NZ_MJHD01000017.1
	Lactiplantibacillus plantarum strain NCIMB 700965 chromosome, complete genome	Lactiplantibacillus plantarum	3257	3740	0.74	0.0	97.27%	3015495	CP023490.1	Lactiplantibacillus plantarum strain Nizo3400 NODE_5, whole genome shotgun sequence	Lactiplantibacillus plantarum	4225	8451	0.99	0.0	91.08%	119817	NZ_LUXH01000072.1
	Lactiplantibacillus plantarum strain 12_3 chromosome, complete genome	Lactiplantibacillus plantarum	3243	5419	0.98	0.0	97.11%	3213344	CP035012.1	Lactiplantibacillus plantarum strain B21 chromosome, complete genome	Lactiplantibacillus plantarum	4195	8627	0.99	0.0	90.88%	3284260	NZ_CP010528.1
	Lactiplantibacillus plantarum strain S58 chromosome, complete genome	Lactiplantibacillus plantarum	3239	5601	0.81	0.0	97.06%	3152304	CP068767.1	Lactiplantibacillus plantarum strain IYO2065 chromosome, complete genome	Lactiplantibacillus plantarum	4190	4293	0.99	0.0	90.85%	3296119	NZ_AP028145.1
	Lactiplantibacillus plantarum strain ZW59 chromosome, complete genome	Lactiplantibacillus plantarum	3221	4132	0.98	0.0	96.85%	3035702	CP115890.1	Lactiplantibacillus plantarum strain MH-301 Scaffolds_3_311602, whole genome shotgun sequence	Lactiplantibacillus plantarum	4190	4190	0.99	0.0	90.85%	311602	NZ_JAOYUG010000003.1
	Lactobacillus plantarum subsp. plantarum P-8, complete genome	Lactiplantibacillus plantarum subsp. plantarum P-8	3221	4132	0.98	0.0	96.85%	3035719	CP005942.2	Lactiplantibacillus plantarum strain Dm-2019-13 scaffold28_size41712, whole genome shotgun sequence	Lactiplantibacillus plantarum	4167	8334	0.99	0.0	90.51%	41712	NZ_JAERKJ010000028.1
	Lactiplantibacillus plantarum strain HC-2 chromosome, complete genome	Lactiplantibacillus plantarum	3167	3910	1	0.0	86.31%	3244418	CP126117.1	Lactiplantibacillus plantarum strain RI-505 p1551o2560-01__merged_contig_9, whole genome shotgun sequence	Lactiplantibacillus plantarum	4034	8069	1	0.0	89.49%	181572	NZ_MKDZ01000009.1
	Lactiplantibacillus plantarum strain HC-2 chromosome, complete genome	Lactiplantibacillus plantarum	3167	3910	1	0.0	86.31%	3244416	CP046935.1	Lactiplantibacillus plantarum strain RI-513 p1551o2560-09_S9_contig_10, whole genome shotgun sequence	Lactiplantibacillus plantarum	3980	7960	1	0.0	89.10%	111788	NZ_MKEG01000010.1
	Lactiplantibacillus plantarum subsp. plantarum strain LB1-2 chromosome, complete genome	Lactiplantibacillus plantarum subsp. plantarum	2716	7209	0.81	0.0	91.07%	3359427	CP025991.1	Lactiplantibacillus plantarum strain Lp-6 chromosome, complete genome	Lactiplantibacillus plantarum	3973	10109	0.93	0.0	91.41%	3101304	NZ_CP060182.1
	Lactiplantibacillus plantarum 2025 chromosome, complete genome	Lactiplantibacillus plantarum 2025	2501	6850	0.82	0.0	88.60%	3188928	CP076824.1	Lactiplantibacillus plantarum strain Lp-6 plasmid p1, complete sequence	Lactiplantibacillus plantarum	3965	8048	0.93	0.0	91.38%	22072	NZ_CP060183.1
	Lactiplantibacillus paraplantarum strain DSM 10667 chromosome, complete genome	Lactiplantibacillus paraplantarum	2455	3346	0.81	0.0	88.13%	3133857	CP032744.1	Lactiplantibacillus plantarum subsp. plantarum strain M19 chromosome, complete genome	Lactiplantibacillus plantarum subsp. plantarum	3955	8028	0.93	0.0	91.27%	3153037	NZ_CP094385.1
	Lactiplantibacillus plantarum strain SRCM103300 chromosome, complete genome	Lactiplantibacillus plantarum	2446	3035	0.92	0.0	88.03%	3179169	CP035566.1	Lactiplantibacillus plantarum strain X7022 chromosome, complete genome	Lactiplantibacillus plantarum	3941	7883	0.92	0.0	91.16%	3085008	NZ_CP048921.1
	Lactiplantibacillus plantarum strain SRCM103426 chromosome, complete genome	Lactiplantibacillus plantarum	2446	3035	0.92	0.0	88.03%	3182624	CP035174.1	Lactiplantibacillus plantarum strain 1529 NODE_12_length_177825_cov_13.017832, whole genome shotgun sequence	Lactiplantibacillus plantarum	3938	3938	0.92	0.0	91.16%	177915	NZ_RIGK01000012.1
	Lactiplantibacillus plantarum strain SRCM103311 chromosome, complete genome	Lactiplantibacillus plantarum	2442	3031	0.92	0.0	87.98%	3192137	CP035131.1	Lactiplantibacillus plantarum strain ZDY2013 chromosome, complete genome	Lactiplantibacillus plantarum	3933	8554	0.92	0.0	91.12%	3304282	NZ_CP065160.1
	Lactiplantibacillus plantarum strain JBE490 chromosome, complete genome	Lactiplantibacillus plantarum	2442	3031	0.92	0.0	87.98%	3189366	CP020861.1	Lactiplantibacillus plantarum strain FLPL05 chromosome, complete genome	Lactiplantibacillus plantarum	3933	4277	0.92	0.0	91.12%	3304210	NZ_CP046119.1
	Lactiplantibacillus plantarum strain PC518 chromosome, complete genome	Lactiplantibacillus plantarum	2437	3000	0.91	0.0	87.93%	3143149	CP066817.1	Lactiplantibacillus plantarum strain WLPL21 chromosome, complete genome	Lactiplantibacillus plantarum	3933	4277	0.92	0.0	91.12%	3304253	NZ_CP122378.1
	Lactiplantibacillus plantarum strain PC518 chromosome, complete genome	Lactiplantibacillus plantarum	2437	3000	0.91	0.0	87.93%	3143410	CP065802.1	Lactiplantibacillus plantarum strain ZDY04 chromosome, complete genome	Lactiplantibacillus plantarum	3933	4277	0.92	0.0	91.12%	3304238	NZ_CP122406.1
	Lactiplantibacillus plantarum strain CM3 chromosome	Lactiplantibacillus plantarum	2419	2947	0.74	0.0	87.72%	3482357	CP129565.1	Lactiplantibacillus plantarum strain OM09-1A OM09-1A.Scaf2, whole genome shotgun sequence	Lactiplantibacillus plantarum	3933	3933	0.92	0.0	91.12%	357471	NZ_JAQFAC010000002.1
	Lactiplantibacillus plantarum strain GK502 chromosome	Lactiplantibacillus plantarum	2415	4618	0.99	0.0	87.67%	3207019	CP102362.1	Lactiplantibacillus plantarum strain FSCPS8L3 Scaffold8, whole genome shotgun sequence	Lactiplantibacillus plantarum	3887	3951	0.93	0.0	90.74%	172700	NZ_VFDJ01000008.1
	Lactiplantibacillus plantarum strain X7021 chromosome, complete genome	Lactiplantibacillus plantarum	2401	2754	0.71	0.0	87.51%	3190599	CP025412.1	Lactiplantibacillus plantarum strain MPL16 Contig_129, whole genome shotgun sequence	Lactiplantibacillus plantarum	3852	3852	0.92	0.0	90.48%	151567	NZ_LUHN01000020.1
	Lactiplantibacillus plantarum strain BDGP2 chromosome, complete genome	Lactiplantibacillus plantarum	2107	3226	0.99	0.0	84.00%	3407160	CP023174.1	Lactiplantibacillus plantarum strain COY2906 sequence07, whole genome shotgun sequence	Lactiplantibacillus plantarum	3825	7650	0.92	0.0	90.27%	128535	NZ_BOVM01000007.1
	Lactiplantibacillus plantarum strain DF chromosome, complete genome	Lactiplantibacillus plantarum	2107	3118	0.99	0.0	84.00%	3423963	CP013753.1	Lactiplantibacillus plantarum subsp. plantarum isolate SRCM100434 chromosome, complete genome	Lactiplantibacillus plantarum subsp. plantarum	3820	7641	0.92	0.0	90.23%	3223596	NZ_CP021528.1
	Lactiplantibacillus plantarum strain KP chromosome, complete genome	Lactiplantibacillus plantarum	2107	3118	0.99	0.0	84.00%	3418468	CP013749.1	Lactiplantibacillus plantarum strain SRCM100438 chromosome, complete genome	Lactiplantibacillus plantarum	3820	7641	0.92	0.0	90.23%	3223642	NZ_CP028219.1
	Lactiplantibacillus plantarum strain NCIMB8826 chromosome, complete genome	Lactiplantibacillus plantarum	1598	1598	0.36	0.0	91.97%	3308242	CP037961.1	Lactiplantibacillus plantarum strain SRCM100442 chromosome, complete genome	Lactiplantibacillus plantarum	3820	7641	0.92	0.0	90.23%	3223643	NZ_CP028221.1
	Lactobacillus plantarum WCFS1 complete genome	Lactiplantibacillus plantarum WCFS1	1598	1598	0.36	0.0	91.97%	3308273	AL935263.2	Lactiplantibacillus plantarum strain SRCM100440 chromosome, complete genome	Lactiplantibacillus plantarum	3820	7641	0.92	0.0	90.23%	3223644	NZ_CP028220.1
	Lactiplantibacillus plantarum strain JB-1 chromosome, complete genome	Lactiplantibacillus plantarum	1530	2802	0.66	0.0	90.61%	3208279	CP097175.1	Lactiplantibacillus plantarum strain XSBN-10 10_contig_1, whole genome shotgun sequence	Lactiplantibacillus plantarum	3730	8581	1	0.0	91.13%	575966	NZ_JAGMWD010000001.1
	Lactiplantibacillus argentoratensis strain DSM 16365 chromosome, complete genome	Lactiplantibacillus argentoratensis	1526	5290	0.41	0.0	90.52%	3130445	CP032751.1	Lactiplantibacillus plantarum strain SRCM101060 contig00063, whole genome shotgun sequence	Lactiplantibacillus plantarum	3730	8581	1	0.0	91.13%	78204	NZ_LYUK01000063.1
	Lactiplantibacillus plantarum subsp. plantarum strain TS12 chromosome, complete genome	Lactiplantibacillus plantarum subsp. plantarum	1521	3259	0.68	0.0	90.43%	3193112	CP018324.1	Lactiplantibacillus plantarum strain A6 scaffold_0, whole genome shotgun sequence	Lactiplantibacillus plantarum	3730	8581	1	0.0	91.13%	575210	NZ_LRUO01000001.1
	Lactiplantibacillus plantarum strain RI-113 chromosome, complete genome	Lactiplantibacillus plantarum	838	1495	0.32	0.0	93.36%	3249180	CP017406.1	Lactiplantibacillus plantarum strain FCQNA27M4 Scaffold1, whole genome shotgun sequence	Lactiplantibacillus plantarum	3726	4210	1	0.0	91.09%	579328	NZ_VFDT01000001.1
	Lactiplantibacillus plantarum strain DSR_M2 chromosome, complete genome	Lactiplantibacillus plantarum	815	1467	0.31	0.0	94.14%	3182556	CP022294.1	Lactiplantibacillus plantarum strain FBL-3a chromosome, complete genome	Lactiplantibacillus plantarum	3726	8617	1	0.0	91.09%	3232240	NZ_CP034694.1
	Lactiplantibacillus plantarum strain VHProbi V22 chromosome, complete genome	Lactiplantibacillus plantarum	815	1619	0.51	0.0	94.14%	3323101	CP095386.1	Lactiplantibacillus plantarum strain TMW 1.708 chromosome, complete genome	Lactiplantibacillus plantarum	3726	8518	1	0.0	91.09%	3133208	NZ_CP017374.1
	Lactiplantibacillus plantarum strain SRCM210797 chromosome, complete genome	Lactiplantibacillus plantarum	811	1463	0.33	0.0	94.14%	3226393	CP103912.1	Lactiplantibacillus plantarum strain AR195 chromosome, complete genome	Lactiplantibacillus plantarum	3685	7928	0.93	0.0	90.75%	3219240	NZ_CP071449.1
	Lactiplantibacillus argentoratensis strain BRD_L12 chromosome, complete genome	Lactiplantibacillus argentoratensis	804	1608	0.51	0.0	92.52%	3103768	CP110792.1	Lactiplantibacillus plantarum strain VJLHD12L4 Scaffold2, whole genome shotgun sequence	Lactiplantibacillus plantarum	3667	4228	0.99	0.0	90.60%	358264	NZ_VFDR01000002.1
	Lactiplantibacillus plantarum strain SRCM210580 chromosome, complete genome	Lactiplantibacillus plantarum	798	2236	0.59	0.0	93.57%	3255701	CP103911.1	Lactiplantibacillus plantarum strain BCC9546 chromosome, complete genome	Lactiplantibacillus plantarum	3667	4228	0.99	0.0	90.60%	3218570	NZ_CP044500.1
	Lactiplantibacillus plantarum strain SRCM210579 chromosome, complete genome	Lactiplantibacillus plantarum	798	2236	0.59	0.0	93.57%	3255701	CP103910.1
	Lactiplantibacillus plantarum strain SRCM210576 chromosome, complete genome	Lactiplantibacillus plantarum	798	2236	0.59	0.0	93.57%	3255705	CP103909.1
	Lactiplantibacillus plantarum strain ATCC 8014 chromosome, complete genome	Lactiplantibacillus plantarum	779	1484	0.33	0.0	92.63%	3202808	CP024413.1
	Lactiplantibacillus plantarum strain KF511 chromosome, complete genome	Lactiplantibacillus plantarum	779	1484	0.33	0.0	92.63%	3207769	CP071125.1
	Lactiplantibacillus plantarum strain VHProbi O04 chromosome, complete genome	Lactiplantibacillus plantarum	779	1484	0.33	0.0	92.63%	3230328	CP094950.1
	Lactobacillus plantarum DOMLa, complete genome	Lactiplantibacillus plantarum DOMLa	779	1484	0.33	0.0	92.63%	3198796	CP004406.1
	Lactiplantibacillus plantarum strain TK-P2A chromosome, complete genome	Lactiplantibacillus plantarum	779	1484	0.33	0.0	92.63%	3199525	CP045593.1
	Lactobacillus plantarum JDM1, complete genome	Lactiplantibacillus plantarum JDM1	779	1484	0.33	0.0	92.63%	3197759	CP001617.1
	Lactobacillus plantarum strain 5-2, complete genome	Lactiplantibacillus plantarum	778	1679	0.57	0.0	91.32%	3237652	CP009236.1
	Lactiplantibacillus plantarum AWA2045 DNA, complete genome	Lactiplantibacillus plantarum	774	1833	0.75	0.0	91.14%	3256631	AP028153.1
	Lactiplantibacillus plantarum strain CYLB47 chromosome, complete genome	Lactiplantibacillus plantarum	757	1459	0.31	0.0	91.54%	3157658	CP120660.1
	Lactiplantibacillus pentosus strain BGM48 chromosome, complete genome	Lactiplantibacillus pentosus	751	3741	0.3	0.0	92.89%	3591251	CP016491.1
	Lactiplantibacillus plantarum strain KCCP11226 chromosome, complete genome	Lactiplantibacillus plantarum	746	2710	0.34	0.0	90.29%	3206264	CP046262.1
	Lactiplantibacillus plantarum strain LPC904 chromosome, complete genome	Lactiplantibacillus plantarum	728	1353	0.29	0.0	92.37%	3275253	CP090817.1
	Lactiplantibacillus plantarum strain SRCM101518 chromosome, complete genome	Lactiplantibacillus plantarum	723	1078	0.39	0.0	92.17%	3213319	CP028241.1
	Lactiplantibacillus plantarum strain SRCM101222 chromosome, complete genome	Lactiplantibacillus plantarum	723	1082	0.39	0.0	92.17%	3170950	CP028229.1
	Lactiplantibacillus plantarum strain IRG1 chromosome, complete genome	Lactiplantibacillus plantarum	723	974	0.22	0.0	92.17%	3224098	CP025690.1
	Lactiplantibacillus plantarum strain KACC 92189 chromosome, complete genome	Lactiplantibacillus plantarum	723	974	0.22	0.0	92.17%	3241428	CP024058.1
	Lactiplantibacillus plantarum strain MF1298 chromosome, complete genome	Lactiplantibacillus plantarum	723	1312	0.29	0.0	91.85%	3235952	CP013149.1
	Lactiplantibacillus plantarum strain LpYC41 chromosome, complete genome	Lactiplantibacillus plantarum	723	974	0.22	0.0	92.17%	3249498	CP101640.1
	Lactiplantibacillus plantarum strain SRCM103418 chromosome, complete genome	Lactiplantibacillus plantarum	719	1330	0.29	0.0	91.97%	3116436	CP035168.1
	Lactiplantibacillus plantarum strain SRCM103362 chromosome, complete genome	Lactiplantibacillus plantarum	719	1410	0.46	0.0	91.97%	3038657	CP035156.1
	Lactiplantibacillus plantarum strain SK151 chromosome, complete genome	Lactiplantibacillus plantarum	714	1717	0.52	0.0	91.77%	3231249	CP030105.1
	Lactiplantibacillus plantarum strain MNCW_1 chromosome, complete genome	Lactiplantibacillus plantarum	714	989	0.22	0.0	91.77%	3035570	CP073266.1
	Lactiplantibacillus plantarum strain 3-1 chromosome, complete genome	Lactiplantibacillus plantarum	710	2667	0.5	0.0	96.10%	3209619	CP099981.1
	Lactiplantibacillus pentosus strain DSM 20314 chromosome, complete genome	Lactiplantibacillus pentosus	710	2545	0.3	0.0	91.57%	3622107	CP032757.1
	Lactiplantibacillus plantarum strain PC520 chromosome, complete genome	Lactiplantibacillus plantarum	710	2552	0.3	0.0	91.57%	3342669	CP023772.1
	Lactiplantibacillus pentosus strain LB-2 chromosome, complete genome	Lactiplantibacillus pentosus	710	2545	0.3	0.0	91.57%	3622125	CP129655.1
	Lactiplantibacillus pentosus strain LB-1 chromosome, complete genome	Lactiplantibacillus pentosus	710	2545	0.3	0.0	91.57%	3622125	CP129542.1
	Lactiplantibacillus pentosus strain OHF 23 chromosome, complete genome	Lactiplantibacillus pentosus	710	2545	0.3	0.0	91.57%	3622037	CP110417.1
	Lactiplantibacillus pentosus strain KW1 chromosome, complete genome	Lactiplantibacillus pentosus	710	1557	0.3	0.0	91.57%	3668369	CP099551.1
	Lactiplantibacillus plantarum strain SPC-SNU 72-2 chromosome, complete genome	Lactiplantibacillus plantarum	708	897	0.2	0.0	91.58%	3037092	CP050805.1
	Lactiplantibacillus plantarum strain P9 chromosome, complete genome	Lactiplantibacillus plantarum	706	1295	0.27	0.0	95.87%	3016749	CP060172.1
	Lactobacillus pentosus MP-10 draft genome, annotated contig00033	Lactiplantibacillus pentosus MP-10	706	1290	0.27	0.0	95.87%	33880	FR871760.1
	Lactiplantibacillus plantarum strain LMT1-48 chromosome, complete genome	Lactiplantibacillus plantarum	705	2184	0.27	0.0	91.05%	3167967	CP033888.1
	Lactiplantibacillus plantarum strain KC3 chromosome, complete genome	Lactiplantibacillus plantarum	705	1288	0.29	0.0	91.37%	3174864	CP025586.1
	Lactiplantibacillus plantarum strain SPC-SNU-72-1 chromosome, complete genome	Lactiplantibacillus plantarum	705	1305	0.44	0.0	91.05%	3129268	CP121253.1
	Lactobacillus plantarum strain HFC8, complete genome	Lactiplantibacillus plantarum	705	1129	0.41	0.0	91.37%	3067675	CP012650.1
	Lactiplantibacillus plantarum strain Gmze16 chromosome, complete genome	Lactiplantibacillus plantarum	705	1133	0.27	0.0	91.37%	2793376	CP107727.1
	Lactiplantibacillus plantarum strain LL441 chromosome, complete genome	Lactiplantibacillus plantarum	705	1018	0.23	0.0	91.37%	2992100	CP114874.1
	Lactiplantibacillus plantarum strain KLDS1.0391 chromosome, complete genome	Lactiplantibacillus plantarum	700	1027	0.4	0.0	91.16%	2886607	CP019348.1
>NODE_8_length_2699_cov_178.344394	Lactiplantibacillus plantarum strain EM chromosome, complete genome	Lactiplantibacillus plantarum	1524	3993	0.54	0.0	95.86%	3184808	CP037429.1	Lactiplantibacillus pentosus strain L33 scaffold60_size7303, whole genome shotgun sequence	Lactiplantibacillus pentosus	4753	4753	0.99	0.0	99.11%	7303	NZ_JAHKRU010000060.1
	Lactiplantibacillus plantarum subsp. plantarum strain nF1-FD chromosome, complete genome	Lactiplantibacillus plantarum subsp. plantarum	1524	1722	0.4	0.0	95.86%	3122126	CP025285.1	Lactiplantibacillus plantarum strain DSM 2601 DSM2601_7, whole genome shotgun sequence	Lactiplantibacillus plantarum	1524	3444	0.4	0.0	95.86%	169005	NZ_LEAY01000004.1
	Lactiplantibacillus plantarum strain nF1 chromosome, complete genome	Lactiplantibacillus plantarum	1524	1722	0.4	0.0	95.86%	3120761	CP030881.1	Lactiplantibacillus plantarum strain CIRM-BIA 465 NODE_15_length_135698_cov_2.000000, whole genome shotgun sequence	Lactiplantibacillus plantarum	1524	1722	0.4	0.0	95.86%	135792	NZ_RIOE01000014.1
	Lactiplantibacillus plantarum strain LPIMC513 chromosome, complete genome	Lactiplantibacillus plantarum	1519	3537	0.74	0.0	95.75%	3206211	CP090818.1	Lactiplantibacillus plantarum strain CIRM-BIA 2114 NODE_56_length_4555_cov_25.375193, whole genome shotgun sequence	Lactiplantibacillus plantarum	1524	1722	0.4	0.0	95.86%	4653	NZ_RIOC01000053.1
	Lactiplantibacillus plantarum strain NCIMB8826 chromosome, complete genome	Lactiplantibacillus plantarum	1519	2761	0.56	0.0	95.75%	3308242	CP037961.1	Lactiplantibacillus plantarum strain 90sk contig010, whole genome shotgun sequence	Lactiplantibacillus plantarum	1524	3444	0.4	0.0	95.86%	124904	NZ_JXAX01000010.1
	Lactobacillus plantarum WCFS1 complete genome	Lactiplantibacillus plantarum WCFS1	1519	2761	0.56	0.0	95.75%	3308273	AL935263.2	Lactiplantibacillus plantarum strain P5 contig00007, whole genome shotgun sequence	Lactiplantibacillus plantarum	1524	3444	0.4	0.0	95.86%	168216	NZ_SDQY01000007.1
	Lactiplantibacillus plantarum strain MSD1 chromosome, complete genome	Lactiplantibacillus plantarum	1272	2207	0.49	0.0	90.23%	3079648	CP050257.1	Lactiplantibacillus plantarum strain Nizo2806 NODE_8, whole genome shotgun sequence	Lactiplantibacillus plantarum	1524	3444	0.4	0.0	95.86%	168118	NZ_LUXA01000008.1
	Lactiplantibacillus plantarum strain MK55 chromosome	Lactiplantibacillus plantarum	1162	1772	0.44	0.0	94.16%	3308748	CP065019.1	Lactiplantibacillus plantarum strain EM chromosome, complete genome	Lactiplantibacillus plantarum	1524	7987	0.54	0.0	95.86%	3184808	NZ_CP037429.1
	Lactiplantibacillus plantarum strain BDGP2 chromosome, complete genome	Lactiplantibacillus plantarum	1067	6528	0.8	0.0	95.38%	3407160	CP023174.1	Lactiplantibacillus plantarum strain nF1 chromosome, complete genome	Lactiplantibacillus plantarum	1524	3444	0.4	0.0	95.86%	3120761	NZ_CP030881.1
	Lactiplantibacillus plantarum strain SRCM103300 chromosome, complete genome	Lactiplantibacillus plantarum	911	2509	0.67	0.0	88.95%	3179169	CP035566.1	Lactiplantibacillus plantarum subsp. plantarum strain nF1-FD chromosome, complete genome	Lactiplantibacillus plantarum subsp. plantarum	1524	3444	0.4	0.0	95.86%	3122126	NZ_CP025285.1
	Lactiplantibacillus plantarum strain SRCM103426 chromosome, complete genome	Lactiplantibacillus plantarum	911	2509	0.67	0.0	88.95%	3182624	CP035174.1	Lactiplantibacillus plantarum strain LPIMC513 chromosome, complete genome	Lactiplantibacillus plantarum	1519	7074	0.74	0.0	95.75%	3206211	NZ_CP090818.1
	Lactiplantibacillus plantarum strain SRCM103311 chromosome, complete genome	Lactiplantibacillus plantarum	911	2509	0.67	0.0	88.95%	3192137	CP035131.1	Lactiplantibacillus plantarum WCFS1, complete sequence	Lactiplantibacillus plantarum WCFS1	1519	5522	0.56	0.0	95.75%	3308273	NC_004567.2
	Lactiplantibacillus plantarum strain JBE490 chromosome, complete genome	Lactiplantibacillus plantarum	911	2509	0.67	0.0	88.95%	3189366	CP020861.1	Lactiplantibacillus plantarum strain RI-515 p1551o2560-11_S11_contig_19, whole genome shotgun sequence	Lactiplantibacillus plantarum	1519	3435	0.4	0.0	95.75%	58410	NZ_MKGF01000019.1
	Lactiplantibacillus plantarum strain 12_3 chromosome, complete genome	Lactiplantibacillus plantarum	884	2324	0.57	0.0	88.36%	3213344	CP035012.1	Lactiplantibacillus plantarum isolate Lp998, whole genome shotgun sequence	Lactiplantibacillus plantarum	1519	3435	0.4	0.0	95.75%	154918	NZ_FMBQ01000012.1
	Lactiplantibacillus plantarum strain dm chromosome, complete genome	Lactiplantibacillus plantarum	823	4819	0.81	0.0	85.38%	3325676	CP022373.1	Lactiplantibacillus plantarum isolate Lp813, whole genome shotgun sequence	Lactiplantibacillus plantarum	1519	3435	0.4	0.0	95.75%	147673	NZ_FMBR01000021.1
	Lactiplantibacillus plantarum strain DMC-S1 chromosome, complete genome	Lactiplantibacillus plantarum	823	3790	0.63	0.0	85.38%	3376068	CP123053.1	Lactiplantibacillus plantarum strain T01_C1 T01_S1_contig_1, whole genome shotgun sequence	Lactiplantibacillus plantarum	1519	1717	0.4	0.0	95.75%	169376	NZ_PODH01000001.1
	Lactiplantibacillus plantarum strain 10CH chromosome, complete genome	Lactiplantibacillus plantarum	818	2447	0.44	0.0	94.00%	3311056	CP023728.1	Lactiplantibacillus plantarum strain T01_D6 T01_S2_contig_23, whole genome shotgun sequence	Lactiplantibacillus plantarum	1519	1717	0.4	0.0	95.75%	58156	NZ_PODG01000023.1
	Lactiplantibacillus plantarum strain SRCM101222 chromosome, complete genome	Lactiplantibacillus plantarum	806	2506	0.61	0.0	85.17%	3170950	CP028229.1	Lactiplantibacillus plantarum strain T01_DD5 T01_S8_contig_28, whole genome shotgun sequence	Lactiplantibacillus plantarum	1519	1717	0.4	0.0	95.75%	96923	NZ_PODA01000028.1
	Lactiplantibacillus plantarum strain X7021 chromosome, complete genome	Lactiplantibacillus plantarum	800	1802	0.36	0.0	93.25%	3190599	CP025412.1	Lactiplantibacillus plantarum strain T01_CCC4 T01_S6_contig_44, whole genome shotgun sequence	Lactiplantibacillus plantarum	1519	1717	0.4	0.0	95.75%	28694	NZ_PODC01000044.1
	Lactiplantibacillus plantarum strain Lp-6 chromosome, complete genome	Lactiplantibacillus plantarum	785	3748	0.48	0.0	92.22%	3101304	CP060182.1	Lactiplantibacillus plantarum strain T01_CC5 T01_S7_contig_40, whole genome shotgun sequence	Lactiplantibacillus plantarum	1519	1717	0.4	0.0	95.75%	17738	NZ_PODB01000040.1
	Lactiplantibacillus plantarum subsp. plantarum strain LB1-2 chromosome, complete genome	Lactiplantibacillus plantarum subsp. plantarum	771	3753	0.73	0.0	84.74%	3359427	CP025991.1	Lactiplantibacillus plantarum strain T01_FF7 T01_S12_contig_14, whole genome shotgun sequence	Lactiplantibacillus plantarum	1519	1717	0.4	0.0	95.75%	238876	NZ_POCW01000014.1
	Lactiplantibacillus plantarum strain ZFM9 chromosome, complete genome	Lactiplantibacillus plantarum	759	3453	0.61	0.0	90.69%	3261543	CP032642.1	Lactiplantibacillus plantarum strain T01_FF8 T01_S14_contig_3, whole genome shotgun sequence	Lactiplantibacillus plantarum	1519	1717	0.4	0.0	95.75%	237743	NZ_POCU01000003.1
	Lactiplantibacillus plantarum strain ZFM55 chromosome, complete genome	Lactiplantibacillus plantarum	759	3453	0.61	0.0	90.69%	3268766	CP032359.1	Lactiplantibacillus plantarum strain T01_DD3 T01_S17_contig_16, whole genome shotgun sequence	Lactiplantibacillus plantarum	1519	1717	0.4	0.0	95.75%	162584	NZ_POCR01000016.1
	Lactobacillus plantarum strain LZ95, complete genome	Lactiplantibacillus plantarum	759	3453	0.61	0.0	90.69%	3261418	CP012122.1	Lactiplantibacillus plantarum strain T01_CCC2 T01_S20_contig_42, whole genome shotgun sequence	Lactiplantibacillus plantarum	1519	1717	0.4	0.0	95.75%	28078	NZ_POCO01000042.1
	Lactiplantibacillus plantarum strain ZFM518 chromosome, complete genome	Lactiplantibacillus plantarum	759	3453	0.61	0.0	90.69%	3261554	CP120966.1	Lactiplantibacillus plantarum strain T01_EEE9 T01_S22_contig_2, whole genome shotgun sequence	Lactiplantibacillus plantarum	1519	1717	0.4	0.0	95.75%	184850	NZ_POCM01000002.1
	Lactiplantibacillus plantarum strain YY-112 chromosome, complete genome	Lactiplantibacillus plantarum	742	3343	0.53	0.0	90.96%	3346642	CP127090.1	Lactiplantibacillus plantarum strain T01_D8 T01_S3_contig_27, whole genome shotgun sequence	Lactiplantibacillus plantarum	1519	1717	0.4	0.0	95.75%	58380	NZ_PODF01000027.1
	Lactiplantibacillus plantarum strain LPC904 chromosome, complete genome	Lactiplantibacillus plantarum	741	2567	0.6	0.0	82.96%	3275253	CP090817.1	Lactiplantibacillus plantarum strain T01_F11 T01_S5_contig_41, whole genome shotgun sequence	Lactiplantibacillus plantarum	1519	1717	0.4	0.0	95.75%	97094	NZ_PODD01000041.1
	Lactiplantibacillus paraplantarum strain DSM 10667 chromosome, complete genome	Lactiplantibacillus paraplantarum	738	2154	0.46	0.0	90.39%	3133857	CP032744.1	Lactiplantibacillus plantarum strain T01_H6 T01_S11_contig_18, whole genome shotgun sequence	Lactiplantibacillus plantarum	1519	1717	0.4	0.0	95.75%	162584	NZ_POCX01000018.1
	Lactiplantibacillus plantarum strain CACC 558 chromosome, complete genome	Lactiplantibacillus plantarum	733	2103	0.6	0.0	90.09%	3250114	CP048022.1	Lactiplantibacillus plantarum strain T01_EE9 T01_S16_contig_12, whole genome shotgun sequence	Lactiplantibacillus plantarum	1519	1717	0.4	0.0	95.75%	237753	NZ_POCS01000012.1
	Lactiplantibacillus plantarum strain HOM3204 chromosome, complete genome	Lactiplantibacillus plantarum	733	2736	0.55	0.0	90.09%	3232697	CP098327.1	Lactiplantibacillus plantarum strain T01_GG4 T01_S21_contig_5, whole genome shotgun sequence	Lactiplantibacillus plantarum	1519	1717	0.4	0.0	95.75%	162584	NZ_POCN01000005.1
	Lactiplantibacillus plantarum strain SRCM103473 chromosome, complete genome	Lactiplantibacillus plantarum	732	1969	0.52	0.0	86.94%	3301769	CP035224.1	Lactiplantibacillus plantarum strain T01_DDD6 T01_S28_contig_2, whole genome shotgun sequence	Lactiplantibacillus plantarum	1519	1717	0.4	0.0	95.75%	96925	NZ_POCG01000002.1
	Lactiplantibacillus plantarum strain SRCM103472 chromosome, complete genome	Lactiplantibacillus plantarum	732	1969	0.52	0.0	86.94%	3301805	CP035223.1	Lactiplantibacillus plantarum strain T01_DD1 T01_S4_contig_13, whole genome shotgun sequence	Lactiplantibacillus plantarum	1519	1717	0.4	0.0	95.75%	237689	NZ_PODE01000013.1
	Lactiplantibacillus plantarum strain LM1004 chromosome, complete genome	Lactiplantibacillus plantarum	732	1561	0.35	0.0	90.19%	3198690	CP025988.1	Lactiplantibacillus plantarum strain T01_NZ T01_S10_contig_3, whole genome shotgun sequence	Lactiplantibacillus plantarum	1519	1717	0.4	0.0	95.75%	237764	NZ_POCY01000003.1
	Lactiplantibacillus plantarum strain LM1215 chromosome, complete genome	Lactiplantibacillus plantarum	732	1561	0.35	0.0	90.19%	3221233	CP128990.1	Lactiplantibacillus plantarum strain T01_F6 T01_S15_contig_15, whole genome shotgun sequence	Lactiplantibacillus plantarum	1519	1717	0.4	0.0	95.75%	58256	NZ_POCT01000015.1
	Lactiplantibacillus plantarum strain Q180 chromosome, complete genome	Lactiplantibacillus plantarum	732	1561	0.35	0.0	90.19%	3197263	CP073753.1	Lactiplantibacillus plantarum strain T01_HH2 T01_S19_contig_19, whole genome shotgun sequence	Lactiplantibacillus plantarum	1519	1717	0.4	0.0	95.75%	58158	NZ_POCP01000019.1
	Lactiplantibacillus plantarum strain DM083 chromosome, complete genome	Lactiplantibacillus plantarum	732	1561	0.35	0.0	90.19%	3197299	CP099962.1	Lactiplantibacillus plantarum strain T01_HHH6 T01_S24_contig_6, whole genome shotgun sequence	Lactiplantibacillus plantarum	1519	1717	0.4	0.0	95.75%	133190	NZ_POCK01000006.1
	Lactiplantibacillus plantarum strain JBE245 chromosome, complete genome	Lactiplantibacillus plantarum	731	2149	0.56	0.0	90.00%	3262611	CP014780.1	Lactiplantibacillus plantarum strain T01_HHH2 T01_S25_contig_10, whole genome shotgun sequence	Lactiplantibacillus plantarum	1519	1717	0.4	0.0	95.75%	237743	NZ_POCJ01000010.1
	Lactiplantibacillus plantarum strain EN6 chromosome, complete genome	Lactiplantibacillus plantarum	731	3010	0.56	0.0	90.00%	3290693	CP115480.1	Lactiplantibacillus plantarum strain T01_DDD7 T01_S26_contig_9, whole genome shotgun sequence	Lactiplantibacillus plantarum	1519	1717	0.4	0.0	95.75%	284739	NZ_POCI01000009.1
	Lactiplantibacillus plantarum strain LRCC5314 chromosome, complete genome	Lactiplantibacillus plantarum	731	2149	0.56	0.0	90.00%	3249803	CP072452.1	Lactiplantibacillus plantarum strain T01_JI1 T01_S9_contig_6, whole genome shotgun sequence	Lactiplantibacillus plantarum	1519	1717	0.4	0.0	95.75%	237743	NZ_POCZ01000006.1
	Lactiplantibacillus plantarum subsp. plantarum strain TS12 chromosome, complete genome	Lactiplantibacillus plantarum subsp. plantarum	729	3117	0.6	0.0	82.51%	3193112	CP018324.1	Lactiplantibacillus plantarum strain T01_CCC10 T01_S13_contig_6, whole genome shotgun sequence	Lactiplantibacillus plantarum	1519	1717	0.4	0.0	95.75%	28078	NZ_POCV01000006.1
	Lactiplantibacillus plantarum strain RI-113 chromosome, complete genome	Lactiplantibacillus plantarum	728	1851	0.42	0.0	92.25%	3249180	CP017406.1	Lactiplantibacillus plantarum strain T01_BB11 T01_S18_contig_18, whole genome shotgun sequence	Lactiplantibacillus plantarum	1519	1717	0.4	0.0	95.75%	58288	NZ_POCQ01000018.1
	Lactiplantibacillus plantarum strain LS/07 chromosome, complete genome	Lactiplantibacillus plantarum	724	3788	0.8	0.0	87.18%	3182330	CP034997.1	Lactiplantibacillus plantarum strain T01_FFF6 T01_S23_contig_10, whole genome shotgun sequence	Lactiplantibacillus plantarum	1519	1717	0.4	0.0	95.75%	237742	NZ_POCL01000010.1
	Lactiplantibacillus plantarum strain KC28 chromosome, complete genome	Lactiplantibacillus plantarum	718	3764	0.35	0.0	92.45%	3291849	CP026743.1	Lactiplantibacillus plantarum strain T01_HHH8 T01_S27_contig_3, whole genome shotgun sequence	Lactiplantibacillus plantarum	1519	1717	0.4	0.0	95.75%	96923	NZ_POCH01000003.1
	Lactobacillus plantarum strain B21, complete genome	Lactiplantibacillus plantarum	709	2279	0.58	0.0	92.04%	3284260	CP010528.1	Lactiplantibacillus plantarum strain UC8491 contig053, whole genome shotgun sequence	Lactiplantibacillus plantarum	1519	3435	0.4	0.0	95.75%	102122	NZ_LSND01000052.1
	Lactiplantibacillus plantarum strain SS6 chromosome, complete genome	Lactiplantibacillus plantarum	705	1843	0.5	0.0	92.04%	3048781	CP096864.1	Lactiplantibacillus plantarum strain Nizo2259 NODE_3, whole genome shotgun sequence	Lactiplantibacillus plantarum	1519	3444	0.4	0.0	95.75%	367542	NZ_LUWH01000049.1
	Lactiplantibacillus plantarum strain DF chromosome, complete genome	Lactiplantibacillus plantarum	703	4758	0.63	0.0	91.04%	3423963	CP013753.1	Lactiplantibacillus plantarum strain NCIMB8826 chromosome, complete genome	Lactiplantibacillus plantarum	1519	5522	0.56	0.0	95.75%	3308242	NZ_CP037961.1
	Lactiplantibacillus plantarum strain KP chromosome, complete genome	Lactiplantibacillus plantarum	703	4217	0.63	0.0	91.04%	3418468	CP013749.1	Lactiplantibacillus paraplantarum strain CIRM-BIA 1870 NODE_2_length_90152_cov_18.129271, whole genome shotgun sequence	Lactiplantibacillus paraplantarum	1482	2381	0.56	0.0	94.99%	90258	NZ_RIOB01000002.1
	Lactiplantibacillus plantarum strain 8P-A3 chromosome, complete genome	Lactiplantibacillus plantarum	700	2938	0.43	0.0	96.26%	3323296	CP046726.1	Lactiplantibacillus plantarum strain LP23 NODE_38_length_19050_cov_20.892406, whole genome shotgun sequence	Lactiplantibacillus plantarum	1478	2086	0.5	0.0	94.89%	19050	NZ_JAIWJV010000038.1
	Lactiplantibacillus plantarum strain Z.6-1 chromosome, complete genome	Lactiplantibacillus plantarum	700	2938	0.43	0.0	96.26%	3323599	CP099549.1	Lactiplantibacillus plantarum strain LP24 NODE_82_length_3690_cov_11.659837, whole genome shotgun sequence	Lactiplantibacillus plantarum	1478	2010	0.47	0.0	94.89%	3690	NZ_JAIWJW010000082.1
	Lactiplantibacillus plantarum strain P6 chromosome, complete genome	Lactiplantibacillus plantarum	692	4706	0.42	0.0	92.26%	3136497	CP116399.1	Lactiplantibacillus plantarum strain MSD1 chromosome, complete genome	Lactiplantibacillus plantarum	1272	4415	0.49	0.0	90.23%	3079648	NZ_CP050257.1
	Lactiplantibacillus plantarum strain B3 chromosome, complete genome	Lactiplantibacillus plantarum	690	1828	0.5	0.0	91.45%	3048867	CP096855.1	Lactiplantibacillus plantarum strain S2.13 Scaffold4_1, whole genome shotgun sequence	Lactiplantibacillus plantarum	1196	1788	0.5	0.0	88.30%	168386	NZ_JANEZJ010000004.1
	Lactiplantibacillus plantarum subsp. plantarum strain SKO-001 chromosome, complete genome	Lactiplantibacillus plantarum subsp. plantarum	686	1873	0.38	0.0	91.02%	3198645	CP040374.1	Lactiplantibacillus plantarum strain MK55 chromosome	Lactiplantibacillus plantarum	1162	3544	0.44	0.0	94.16%	3308748	NZ_CP065019.1
	Lactiplantibacillus plantarum strain PC518 chromosome, complete genome	Lactiplantibacillus plantarum	682	1780	0.46	0.0	90.06%	3143149	CP066817.1	Lactiplantibacillus plantarum strain T9 Scaffold1_1, whole genome shotgun sequence	Lactiplantibacillus plantarum	1148	3480	0.49	0.0	87.43%	232693	NZ_RPOJ01000001.1
	Lactiplantibacillus plantarum strain PC518 chromosome, complete genome	Lactiplantibacillus plantarum	682	1780	0.46	0.0	90.06%	3143410	CP065802.1	Lactiplantibacillus plantarum strain T9 Scaffold1_1, whole genome shotgun sequence	Lactiplantibacillus plantarum	1148	3480	0.49	0.0	87.43%	232693	NZ_RBAI01000001.1
	Lactobacillus plantarum strain 5-2, complete genome	Lactiplantibacillus plantarum	676	2088	0.6	0.0	84.08%	3237652	CP009236.1	Lactiplantibacillus plantarum strain BDGP2 chromosome, complete genome	Lactiplantibacillus plantarum	1067	12731	0.8	0.0	95.38%	3407160	NZ_CP023174.1
	Lactiplantibacillus plantarum strain LMT1-48 chromosome, complete genome	Lactiplantibacillus plantarum	667	3140	0.4	0.0	89.44%	3167967	CP033888.1	Lactiplantibacillus pentosus strain GPS1-6 19, whole genome shotgun sequence	Lactiplantibacillus pentosus	975	1452	0.41	0.0	90.88%	40168	NZ_JAJAWI010000019.1
	Lactiplantibacillus plantarum strain BK-021 chromosome, complete genome	Lactiplantibacillus plantarum	664	2664	0.44	0.0	89.26%	3351949	CP044233.1	Lactiplantibacillus plantarum strain JBE490 chromosome, complete genome	Lactiplantibacillus plantarum	911	5018	0.67	0.0	88.95%	3189366	NZ_CP020861.1
	Lactiplantibacillus plantarum strain Q7 chromosome, complete genome	Lactiplantibacillus plantarum	663	1323	0.37	0.0	87.34%	2952198	CP019712.1	Lactiplantibacillus plantarum strain SRCM103406 1, whole genome shotgun sequence	Lactiplantibacillus plantarum	911	5018	0.67	0.0	88.95%	3181528	NZ_SCFD01000001.1
	Lactobacillus plantarum strain Zhang-LL, complete genome	Lactiplantibacillus plantarum	663	1323	0.37	0.0	87.34%	2952218	CP011769.1	Lactiplantibacillus plantarum strain SRCM103411 1, whole genome shotgun sequence	Lactiplantibacillus plantarum	911	5018	0.67	0.0	88.95%	3175757	NZ_SCEN01000001.1
	Lactobacillus plantarum strain CAUH2, complete genome	Lactiplantibacillus plantarum	659	2499	0.58	0.0	94.35%	3254946	CP015126.1	Lactiplantibacillus plantarum strain SRCM103426 chromosome, complete genome	Lactiplantibacillus plantarum	911	5018	0.67	0.0	88.95%	3182624	NZ_CP035174.1
	Lactiplantibacillus plantarum strain SRCM102022 chromosome, complete genome	Lactiplantibacillus plantarum	654	2471	0.4	0.0	86.96%	3252258	CP021501.1	Lactiplantibacillus plantarum strain SRCM103311 chromosome, complete genome	Lactiplantibacillus plantarum	911	5018	0.67	0.0	88.95%	3192137	NZ_CP035131.1
	Lactiplantibacillus plantarum strain NCU116 chromosome, complete genome	Lactiplantibacillus plantarum	654	1525	0.38	0.0	86.96%	3354689	CP016071.1	Lactiplantibacillus plantarum strain SRCM103300 chromosome, complete genome	Lactiplantibacillus plantarum	911	5018	0.67	0.0	88.95%	3179169	NZ_CP035566.1
	Lactiplantibacillus paraplantarum strain L-ZS9 chromosome, complete genome	Lactiplantibacillus paraplantarum	654	1305	0.37	0.0	86.96%	3139729	CP013130.1	Lactiplantibacillus plantarum strain B-1 Scaffold5, whole genome shotgun sequence	Lactiplantibacillus plantarum	884	1768	0.25	0.0	88.36%	163935	NZ_SDJY01000005.1
	Lactiplantibacillus paraplantarum strain RX-8 chromosome, complete genome	Lactiplantibacillus paraplantarum	654	1305	0.37	0.0	86.96%	3143939	CP111117.1	Lactiplantibacillus plantarum strain 12_3 chromosome, complete genome	Lactiplantibacillus plantarum	884	4431	0.57	0.0	88.36%	3213344	NZ_CP035012.1
	Lactiplantibacillus pentosus strain EP3 chromosome, complete genome	Lactiplantibacillus pentosus	645	1500	0.38	4e-180	85.59%	3556640	CP115741.1	Lactiplantibacillus plantarum strain MPL16 Contig_220, whole genome shotgun sequence	Lactiplantibacillus plantarum	879	2170	0.53	0.0	96.98%	214015	NZ_LUHN01000075.1
	Lactobacillus plantarum strain ZS2058, complete genome	Lactiplantibacillus plantarum	632	1109	0.28	2e-176	92.94%	3198337	CP012343.1	Lactiplantibacillus plantarum strain D13 D13_contig_19, whole genome shotgun sequence	Lactiplantibacillus plantarum	822	3488	0.44	0.0	94.18%	118420	NZ_NIGG01000019.1
	Lactiplantibacillus plantarum strain LLY-606 chromosome, complete genome	Lactiplantibacillus plantarum	630	1327	0.3	8e-176	93.32%	3194447	CP023306.1	Lactiplantibacillus plantarum strain KR19 NODE_16_length_118555_cov_161.190736, whole genome shotgun sequence	Lactiplantibacillus plantarum	822	1744	0.44	0.0	94.18%	118555	NZ_JAJEUJ010000012.1
	Lactiplantibacillus plantarum strain SRCM103357 chromosome, complete genome	Lactiplantibacillus plantarum	630	1180	0.29	8e-176	93.32%	3277486	CP035143.1	Lactiplantibacillus plantarum strain MC19 NODE_16_length_118555_cov_241.179417, whole genome shotgun sequence	Lactiplantibacillus plantarum	822	1744	0.44	0.0	94.18%	118555	NZ_JAJEUD010000012.1
	Lactiplantibacillus argentoratensis strain DSM 16365 chromosome, complete genome	Lactiplantibacillus argentoratensis	623	4280	0.42	1e-173	92.47%	3130445	CP032751.1	Lactiplantibacillus plantarum isolate AMBR9, whole genome shotgun sequence	Lactiplantibacillus plantarum	822	3488	0.44	0.0	94.18%	118686	NZ_CABFKX010000002.1
	Lactiplantibacillus plantarum strain SRCM103361 chromosome, complete genome	Lactiplantibacillus plantarum	621	1910	0.25	4e-173	92.84%	3163668	CP035150.1	Lactiplantibacillus plantarum subsp. plantarum strain Kita-3 Scaffold62, whole genome shotgun sequence	Lactiplantibacillus plantarum subsp. plantarum	822	1744	0.44	0.0	94.18%	6225	NZ_JANKOI010000062.1
	Lactiplantibacillus plantarum strain BC015 chromosome, complete genome	Lactiplantibacillus plantarum	616	1959	0.32	2e-171	94.44%	3175753	CP113419.1
	Lactiplantibacillus plantarum strain TMW 1.1308 chromosome, complete genome	Lactiplantibacillus plantarum	614	1296	0.33	6e-171	92.00%	3221805	CP021929.1
	Lactiplantibacillus plantarum strain SK151 chromosome, complete genome	Lactiplantibacillus plantarum	610	757	0.18	7e-170	93.97%	3231249	CP030105.1
	Lactiplantibacillus plantarum strain MY04 chromosome, complete genome	Lactiplantibacillus plantarum	610	3281	0.32	7e-170	93.97%	3241756	CP122966.1
	Lactiplantibacillus plantarum strain SK156 chromosome, complete genome	Lactiplantibacillus plantarum	610	757	0.18	7e-170	93.97%	3231383	CP059473.1
	Lactiplantibacillus plantarum strain SRCM103297 chromosome, complete genome	Lactiplantibacillus plantarum	609	1503	0.43	3e-169	91.76%	3099030	CP035556.1
	Lactiplantibacillus plantarum strain 3-1 chromosome, complete genome	Lactiplantibacillus plantarum	609	2808	0.53	3e-169	91.76%	3209619	CP099981.1
	Lactiplantibacillus plantarum strain KCCP11226 chromosome, complete genome	Lactiplantibacillus plantarum	608	1937	0.33	9e-169	92.12%	3206264	CP046262.1
	Lactiplantibacillus plantarum strain pc-26 chromosome, complete genome	Lactiplantibacillus plantarum	608	1076	0.28	9e-169	92.12%	3181760	CP023301.1
	Lactiplantibacillus plantarum strain WLPL04 chromosome, complete genome	Lactiplantibacillus plantarum	608	1288	0.3	9e-169	92.12%	3141590	CP023771.1
	Lactiplantibacillus plantarum strain SRCM103418 chromosome, complete genome	Lactiplantibacillus plantarum	608	1665	0.41	9e-169	92.12%	3116436	CP035168.1
	Lactiplantibacillus plantarum strain DSR_M2 chromosome, complete genome	Lactiplantibacillus plantarum	608	1288	0.3	9e-169	92.12%	3182556	CP022294.1
	Lactiplantibacillus plantarum strain TMW 1.1623 chromosome, complete genome	Lactiplantibacillus plantarum	608	1288	0.3	9e-169	92.12%	3141573	CP017379.1
	Lactiplantibacillus plantarum strain WLPL01 chromosome, complete genome	Lactiplantibacillus plantarum	608	1288	0.3	9e-169	92.12%	3142471	CP122974.1
	Lactiplantibacillus plantarum strain SPC-SNU-72-1 chromosome, complete genome	Lactiplantibacillus plantarum	608	2176	0.35	9e-169	92.12%	3129268	CP121253.1
	Lactiplantibacillus plantarum strain SRCM100995 chromosome, complete genome	Lactiplantibacillus plantarum	603	1080	0.28	1e-167	91.89%	3192505	CP028275.1
	Lactiplantibacillus plantarum strain 123-17 chromosome, complete genome	Lactiplantibacillus plantarum	603	1080	0.28	1e-167	91.89%	3191354	CP046656.1
	Lactiplantibacillus plantarum strain FBL-3a chromosome, complete genome	Lactiplantibacillus plantarum	603	1464	0.35	1e-167	91.89%	3232240	CP034694.1
	Lactiplantibacillus argentoratensis strain BRD_L12 chromosome, complete genome	Lactiplantibacillus argentoratensis	603	1463	0.34	1e-167	91.89%	3103768	CP110792.1
	Lactiplantibacillus plantarum strain HMX2 chromosome, complete genome	Lactiplantibacillus plantarum	603	1443	0.36	1e-167	91.89%	3322298	CP104012.1
	Lactiplantibacillus plantarum strain P9 chromosome, complete genome	Lactiplantibacillus plantarum	603	1080	0.28	1e-167	91.89%	3185467	CP058675.1
	Lactiplantibacillus plantarum strain E2 chromosome, complete genome	Lactiplantibacillus plantarum	602	2026	0.36	4e-167	92.07%	3264284	CP110242.1
	Lactiplantibacillus plantarum strain SRCM101167 chromosome, complete genome	Lactiplantibacillus plantarum	600	1652	0.43	1e-166	91.29%	3226492	CP028334.1
	Lactiplantibacillus plantarum strain ZFM4 chromosome, complete genome	Lactiplantibacillus plantarum	600	2136	0.61	1e-166	91.29%	3213092	CP032648.1
	Lactiplantibacillus plantarum strain LZ206 chromosome, complete genome	Lactiplantibacillus plantarum	600	2136	0.61	1e-166	91.29%	3212951	CP015966.1
	Lactiplantibacillus plantarum strain BC299 chromosome, complete genome	Lactiplantibacillus plantarum	600	1657	0.43	1e-166	91.29%	3211744	CP128479.1
	Lactiplantibacillus plantarum strain L55 chromosome, complete genome	Lactiplantibacillus plantarum	600	1906	0.47	1e-166	92.84%	3301852	CP110536.1
	Lactiplantibacillus plantarum strain VHProbi P06 chromosome, complete genome	Lactiplantibacillus plantarum	600	1657	0.43	1e-166	91.29%	3206682	CP104084.1
	Lactobacillus plantarum ZJ316, complete genome	Lactiplantibacillus plantarum ZJ316	600	1661	0.43	1e-166	91.29%	3203964	CP004082.1
	Lactiplantibacillus plantarum strain CXG9 chromosome, complete genome	Lactiplantibacillus plantarum	599	4073	0.57	5e-166	91.65%	3291636	CP069168.1
>NODE_9_length_2544_cov_316.002837	Levilactobacillus brevis strain NSMJ23 plasmid pLBN-3, complete sequence	Levilactobacillus brevis	4286	4286	1	0.0	97.37%	41855	CP050544.1	Lactiplantibacillus pentosus strain L33 scaffold37_size30754, whole genome shotgun sequence	Lactiplantibacillus pentosus	4539	4539	1	0.0	99.57%	30754	NZ_JAHKRU010000037.1
	Lactiplantibacillus plantarum strain BC299 plasmid unnamed4, complete sequence	Lactiplantibacillus plantarum	1429	1429	0.38	0.0	92.26%	35676	CP128483.1	Levilactobacillus brevis strain NSMJ23 plasmid pLBN-3, complete sequence	Levilactobacillus brevis	4286	4286	1	0.0	97.37%	41855	NZ_CP050544.1
	Lactiplantibacillus plantarum strain VHProbi P06 plasmid pPB, complete sequence	Lactiplantibacillus plantarum	1429	1429	0.38	0.0	92.26%	35676	CP104086.1	Limosilactobacillus fermentum strain S30 NODE_76_length_4212_cov_37.030845, whole genome shotgun sequence	Limosilactobacillus fermentum	1584	1584	0.43	0.0	91.55%	4212	NZ_SEMJ01000076.1
	Lactiplantibacillus plantarum subsp. plantarum strain SKO-001 plasmid unnamed1, complete sequence	Lactiplantibacillus plantarum subsp. plantarum	1412	1510	0.4	0.0	92.77%	58627	CP040375.1	Periweissella beninensis strain LMG 25373 NODE_28_length_17750_cov_904.063996, whole genome shotgun sequence	Periweissella beninensis	1443	1443	0.37	0.0	93.51%	17750	NZ_JAGMVS010000049.1
	Lactiplantibacillus plantarum strain L75a plasmid unnamed2, complete sequence	Lactiplantibacillus plantarum	1379	1379	0.38	0.0	91.14%	47300	CP074421.1	Periweissella beninensis strain DSM 22752 Ga0454026_26, whole genome shotgun sequence	Periweissella beninensis	1443	1443	0.37	0.0	93.51%	18123	NZ_JAFBDN010000026.1
	Lactiplantibacillus plantarum strain CM3 chromosome	Lactiplantibacillus plantarum	1354	2509	0.38	0.0	94.19%	3482357	CP129565.1	Lactiplantibacillus plantarum strain BC299 plasmid unnamed4, complete sequence	Lactiplantibacillus plantarum	1429	1429	0.38	0.0	92.26%	35676	NZ_CP128483.1
	Lactiplantibacillus plantarum strain A8 plasmid unnamed1, complete sequence	Lactiplantibacillus plantarum	1352	1352	0.34	0.0	93.99%	64205	CP058734.1	Lactiplantibacillus pentosus strain IG2 NODE_25_length_23991_cov_232.609222, whole genome shotgun sequence	Lactiplantibacillus pentosus	1429	1429	0.38	0.0	92.26%	24079	NZ_PVOB01000025.1
	Lactiplantibacillus plantarum strain SRCM101222 plasmid unnamed2, complete sequence	Lactiplantibacillus plantarum	1345	1345	0.34	0.0	93.99%	49404	CP028231.1	Lactiplantibacillus pentosus strain IG7 NODE_43_length_21435_cov_306.998779, whole genome shotgun sequence	Lactiplantibacillus pentosus	1429	1429	0.38	0.0	92.26%	21525	NZ_PVNW01000041.1
	Lactobacillus plantarum 16, complete genome	Lactiplantibacillus plantarum 16	1338	1511	0.4	0.0	92.81%	3044678	CP006033.1	Lactiplantibacillus pentosus strain IG3 NODE_172_length_32070_cov_165.557816, whole genome shotgun sequence	Lactiplantibacillus pentosus	1429	1429	0.38	0.0	92.26%	32160	NZ_PVOA01000104.1
	Lactiplantibacillus plantarum strain BK-021 plasmid unnamed2, complete sequence	Lactiplantibacillus plantarum	1329	1502	0.4	0.0	92.59%	43160	CP044235.1	Lentilactobacillus sp. TOM.63 NODE_24_length_33800_cov_2425.107998, whole genome shotgun sequence	Lentilactobacillus sp. TOM.63	1429	1429	0.38	0.0	92.26%	33800	NZ_JAUCAP010000024.1
	Lactiplantibacillus plantarum strain K25 plasmid unnamed5, complete sequence	Lactiplantibacillus plantarum	1297	1514	0.4	0.0	93.32%	61535	CP020098.1	Lactiplantibacillus plantarum strain YC1.2 Scaffold30_1, whole genome shotgun sequence	Lactiplantibacillus plantarum	1429	1429	0.38	0.0	92.26%	13705	NZ_JANEZM010000031.1
	Lactiplantibacillus plantarum strain Lp900 plasmid pLp900-1, complete sequence	Lactiplantibacillus plantarum	1287	1568	0.41	0.0	92.48%	51099	CP059169.1	Lactiplantibacillus plantarum strain VHProbi P06 plasmid pPB, complete sequence	Lactiplantibacillus plantarum	1429	1429	0.38	0.0	92.26%	35676	NZ_CP104086.1
	Lactiplantibacillus plantarum strain Heal19 plasmid unnamed2, complete sequence	Lactiplantibacillus plantarum	1280	1280	0.34	0.0	92.73%	25720	CP055121.1	Lactiplantibacillus pentosus strain P2000 contig00030_len_20419_cov_125, whole genome shotgun sequence	Lactiplantibacillus pentosus	1425	1425	0.38	0.0	92.16%	20419	NZ_JAPEQV010000030.1
	Lactiplantibacillus plantarum strain EM plasmid pEM7, complete sequence	Lactiplantibacillus plantarum	1267	2515	0.34	0.0	92.61%	41643	CP037436.1	Lactiplantibacillus plantarum strain RI-512 p1551o2560-08_S8_contig_14, whole genome shotgun sequence	Lactiplantibacillus plantarum	1412	3020	0.4	0.0	92.77%	21247	NZ_MKEF01000014.1
	Lactiplantibacillus plantarum strain SPC-SNU 72-2 plasmid pLBP511, complete sequence	Lactiplantibacillus plantarum	1264	1489	0.4	0.0	91.91%	51115	CP050807.1	Lactiplantibacillus plantarum subsp. plantarum strain SKO-001 plasmid unnamed1, complete sequence	Lactiplantibacillus plantarum subsp. plantarum	1412	3020	0.4	0.0	92.77%	58627	NZ_CP040375.1
	Lactobacillus plantarum plasmid pSN35N-4 SN35N DNA, complete genome	Lactiplantibacillus plantarum	1246	1573	0.41	0.0	86.53%	65739	AP018409.1	Lactiplantibacillus plantarum strain Lb2 NODE_22_length_36843_cov_105.889937, whole genome shotgun sequence	Lactiplantibacillus plantarum	1403	3002	0.4	0.0	92.57%	36843	NZ_JACBJO010000022.1
	Lactobacillus parabuchneri strain FAM21731 plasmid pFAM21731.2, complete sequence	Lentilactobacillus parabuchneri	1237	1713	0.41	0.0	91.23%	67905	CP018798.1	Liquorilactobacillus satsumensis DSM 16230 = JCM 12392 strain DSM 16230 NODE_32, whole genome shotgun sequence	Liquorilactobacillus satsumensis DSM 16230 = JCM 12392	1386	1721	0.41	0.0	94.99%	19448	NZ_AZFQ01000009.1
	Lactobacillus plantarum strain BLS41 plasmid pLPBLS41_4, complete sequence	Lactiplantibacillus plantarum	1234	1411	0.39	0.0	91.17%	50319	CP018213.1	Liquorilactobacillus satsumensis DSM 16230 = JCM 12392, whole genome shotgun sequence	Liquorilactobacillus satsumensis DSM 16230 = JCM 12392	1380	1837	0.53	0.0	94.78%	35372	NZ_BBCQ01000028.1
	Lactiplantibacillus plantarum strain KM2 plasmid pKM2-1, complete sequence	Lactiplantibacillus plantarum	1234	1411	0.39	0.0	91.17%	38668	CP069283.1	Lactiplantibacillus plantarum strain L75a plasmid unnamed2, complete sequence	Lactiplantibacillus plantarum	1379	1379	0.38	0.0	91.14%	47300	NZ_CP074421.1
	Lactiplantibacillus plantarum strain LL441 plasmid pLL441-1, complete sequence	Lactiplantibacillus plantarum	1223	1223	0.34	0.0	90.93%	55314	CP114875.1	Lactiplantibacillus plantarum strain CECT 8963, whole genome shotgun sequence	Lactiplantibacillus plantarum	1363	3397	0.41	0.0	94.42%	15983	NZ_OKQT01000053.1
	Levilactobacillus brevis strain SRCM101106 plasmid pLB1106-2, complete sequence	Levilactobacillus brevis	1219	1219	0.41	0.0	85.96%	33246	CP021673.1	Lactiplantibacillus plantarum strain CECT 8964, whole genome shotgun sequence	Lactiplantibacillus plantarum	1363	3397	0.41	0.0	94.42%	15790	NZ_OKQV01000059.1
	Lactobacillus plantarum strain TMW 1.708 plasmid pL1708-2, complete sequence	Lactiplantibacillus plantarum	1177	1275	0.4	0.0	87.33%	47592	CP017376.1	Lactiplantibacillus plantarum strain CECT 8965, whole genome shotgun sequence	Lactiplantibacillus plantarum	1363	3397	0.41	0.0	94.42%	19793	NZ_OMOO01000049.1
	Lactiplantibacillus pentosus strain KW2 plasmid p4, complete sequence	Lactiplantibacillus pentosus	1130	1130	0.34	0.0	88.64%	60886	CP099562.1	Lactiplantibacillus plantarum strain CECT 8966, whole genome shotgun sequence	Lactiplantibacillus plantarum	1363	3397	0.41	0.0	94.42%	15983	NZ_OMOP01000052.1
	Lactobacillus pentosus IG1, annotated genomic scaffold00002	Lactiplantibacillus pentosus IG1	1130	1328	0.34	0.0	88.64%	125904	FR874849.1	Secundilactobacillus mixtipabuli strain IWT30, whole genome shotgun sequence	Secundilactobacillus mixtipabuli	1362	1362	0.34	0.0	94.56%	40696	NZ_BCMF01000013.1
	Latilactobacillus curvatus strain ZHA1 plasmid unnamed1, complete sequence	Latilactobacillus curvatus	1129	1129	0.33	0.0	89.33%	46328	CP123582.1	Lactiplantibacillus plantarum strain RI-139 p1551o1945-10_S10_L001_R1_001_(paired)_contig_48, whole genome shotgun sequence	Lactiplantibacillus plantarum	1359	3352	0.41	0.0	94.31%	31480	NZ_MKDS01000048.1
	Lentilactobacillus parabuchneri strain NSMJ16 plasmid pLPBN-2, complete sequence	Lentilactobacillus parabuchneri	1122	1256	0.4	0.0	87.81%	43430	CP050495.1	Lactiplantibacillus plantarum strain RI-140 p1551o1945-11_S11_L001_R1_001_(paired)_contig_59, whole genome shotgun sequence	Lactiplantibacillus plantarum	1359	3352	0.41	0.0	94.31%	34232	NZ_MKDT01000059.1
	Lactiplantibacillus plantarum strain S58 plasmid p1, complete sequence	Lactiplantibacillus plantarum	1117	1117	0.34	0.0	88.22%	55196	CP068765.1	Lactiplantibacillus plantarum strain RI-123 p1551o1945-8_S8_L001_R1_001_(paired)_contig_35, whole genome shotgun sequence	Lactiplantibacillus plantarum	1359	3352	0.41	0.0	94.31%	34266	NZ_MKDQ01000035.1
	Latilactobacillus sakei strain WiKim0063 plasmid pLBS01, complete sequence	Latilactobacillus sakei	1115	1115	0.33	0.0	88.98%	75468	CP022710.1	Lactiplantibacillus plantarum strain RI-147 p1551o1945-13_S13_L001_R1_001_(paired)_contig_25, whole genome shotgun sequence	Lactiplantibacillus plantarum	1359	3352	0.41	0.0	94.31%	31651	NZ_MKDV01000025.1
	Lactiplantibacillus plantarum strain SRCM103418 plasmid unnamed2	Lactiplantibacillus plantarum	1114	2381	0.34	0.0	88.07%	43722	CP035170.1	Lactiplantibacillus plantarum strain CM3 chromosome	Lactiplantibacillus plantarum	1354	2509	0.38	0.0	94.19%	3482357	NZ_CP129565.1
	Lactiplantibacillus plantarum strain ST plasmid unnamed1, complete sequence	Lactiplantibacillus plantarum	1109	1109	0.35	0.0	87.56%	64531	CP090185.1	Lactiplantibacillus plantarum strain DSM 13273 NODE_250, whole genome shotgun sequence	Lactiplantibacillus plantarum	1354	3150	0.38	0.0	94.19%	47316	NZ_JQAW01000084.1
	Lactiplantibacillus plantarum strain X7022 plasmid unnamed1, complete sequence	Lactiplantibacillus plantarum	1108	1108	0.34	0.0	88.00%	68679	CP048922.1	Lactiplantibacillus plantarum strain A8 plasmid unnamed1, complete sequence	Lactiplantibacillus plantarum	1352	2705	0.34	0.0	93.99%	64205	NZ_CP058734.1
	Lactobacillus plantarum strain LZ227 plasmid LZ227p4, complete sequence	Lactiplantibacillus plantarum	1108	1108	0.34	0.0	88.00%	93544	CP015859.1	Lactiplantibacillus plantarum strain PC1-1 assembly_2, whole genome shotgun sequence	Lactiplantibacillus plantarum	1350	3354	0.41	0.0	94.08%	56986	NZ_JAIYEU010000002.1
	Lactiplantibacillus plantarum strain SPC-SNU 72-2 plasmid pLBP458, complete sequence	Lactiplantibacillus plantarum	1106	1214	0.38	0.0	88.47%	45820	CP050808.1	Lactiplantibacillus plantarum strain FUA3428 NODE_22_length_40417_cov_14.121320, whole genome shotgun sequence	Lactiplantibacillus plantarum	1348	2987	0.39	0.0	94.46%	40417	NZ_JAIRBZ010000022.1
	Lactiplantibacillus plantarum strain LS/07 plasmid pLS07_3, complete sequence	Lactiplantibacillus plantarum	1106	2189	0.61	0.0	96.31%	47798	CP066498.1	Lactiplantibacillus plantarum strain FUA3428 NODE_22_length_40417_cov_14.121320, whole genome shotgun sequence	Lactiplantibacillus plantarum	1348	1493	0.39	0.0	94.46%	40417	NZ_JAIWJK010000022.1
	Latilactobacillus sakei strain C22G chromosome	Latilactobacillus sakei	1106	1106	0.34	0.0	88.47%	1976879	CP043729.1	Lactiplantibacillus plantarum strain SRCM101222 plasmid unnamed2, complete sequence	Lactiplantibacillus plantarum	1345	2691	0.34	0.0	93.99%	49404	NZ_CP028231.1
	Latilactobacillus sakei strain CBA3635 plasmid pCBA3635, complete sequence	Latilactobacillus sakei	1106	1106	0.34	0.0	88.47%	56165	CP059698.1	Lactiplantibacillus plantarum strain FUA3309 NODE_26_length_18110_cov_26.365123, whole genome shotgun sequence	Lactiplantibacillus plantarum	1342	2684	0.34	0.0	93.76%	18110	NZ_JAIRBY010000026.1
	Lactiplantibacillus plantarum strain LLY-606 plasmid p.LLY60601, complete sequence	Lactiplantibacillus plantarum	1105	1290	0.31	0.0	97.69%	64808	CP023307.1	Lactiplantibacillus plantarum strain FUA3309 NODE_26_length_18110_cov_26.365123, whole genome shotgun sequence	Lactiplantibacillus plantarum	1342	1342	0.34	0.0	93.76%	18110	NZ_JAIWJR010000026.1
	Lactiplantibacillus plantarum strain BC299 plasmid unnamed1, complete sequence	Lactiplantibacillus plantarum	1104	1104	0.34	0.0	87.88%	63730	CP128480.1	Levilactobacillus brevis strain NBRC 12005 sequence030, whole genome shotgun sequence	Levilactobacillus brevis	1339	1481	0.37	0.0	94.23%	18024	NZ_BJLZ01000030.1
	Lactiplantibacillus plantarum strain VHProbi P06 plasmid pPA, complete sequence	Lactiplantibacillus plantarum	1104	1104	0.34	0.0	87.88%	63957	CP104085.1	Lactiplantibacillus plantarum strain K4 scf7180000000009_quiver, whole genome shotgun sequence	Lactiplantibacillus plantarum	1338	3340	0.4	0.0	92.81%	41347	NZ_WWDF01000002.1
	Lactobacillus plantarum strain LZ227 plasmid LZ227p5, complete sequence	Lactiplantibacillus plantarum	1102	1102	0.34	0.0	87.87%	38212	CP015862.1	Lactiplantibacillus plantarum strain DY46 DY46_contig_45, whole genome shotgun sequence	Lactiplantibacillus plantarum	1338	3023	0.4	0.0	92.81%	17505	NZ_JAFFQQ010000045.1
	Lactiplantibacillus plantarum subsp. plantarum strain TS12 plasmid pLP12-3, complete sequence	Lactiplantibacillus plantarum subsp. plantarum	1099	1099	0.34	0.0	87.71%	40058	CP018327.1	Lactiplantibacillus plantarum 16, complete sequence	Lactiplantibacillus plantarum 16	1338	3023	0.4	0.0	92.81%	3044678	NC_021514.1
	Lactiplantibacillus plantarum strain SHY 21-2 plasmid p2, complete sequence	Lactiplantibacillus plantarum	1099	1187	0.39	0.0	87.77%	68317	CP066549.1	Levilactobacillus brevis strain CIRM-BIA 899 NODE_5_length_22024_cov_107.877632, whole genome shotgun sequence	Levilactobacillus brevis	1329	1502	0.4	0.0	92.59%	22122	NZ_RITX01000005.1
	Lactiplantibacillus plantarum strain CACC 558 plasmid p1CACC558, complete sequence	Lactiplantibacillus plantarum	1098	1237	0.41	0.0	86.57%	53289	CP048023.1	Lactiplantibacillus plantarum strain BK-021 plasmid unnamed2, complete sequence	Lactiplantibacillus plantarum	1329	3005	0.4	0.0	92.59%	43160	NZ_CP044235.1
	Lactobacillus plantarum strain TMW 1.1308 plasmid pL11308-2 sequence	Lactiplantibacillus plantarum	1098	1237	0.41	0.0	86.57%	40809	CP021930.1	Pediococcus argentinicus strain DSM 23026 Scaffold17, whole genome shotgun sequence	Pediococcus argentinicus	1327	1662	0.41	0.0	93.51%	36326	NZ_JQCQ01000017.1
	Lactiplantibacillus plantarum strain Y44 plasmid pY44-1, complete sequence	Lactiplantibacillus plantarum	1098	1237	0.41	0.0	86.57%	51167	CP030245.1	Pediococcus argentinicus strain NBRC 107827 sequence48, whole genome shotgun sequence	Pediococcus argentinicus	1327	1662	0.41	0.0	93.51%	9243	NZ_BJZZ01000048.1
	Lactiplantibacillus plantarum strain PC520 plasmid p2, complete sequence	Lactiplantibacillus plantarum	1098	1237	0.41	0.0	86.57%	53560	CP023774.1	Lactiplantibacillus plantarum strain XJ25 Scaffold13, whole genome shotgun sequence	Lactiplantibacillus plantarum	1323	3895	0.59	0.0	93.39%	64894	NZ_MAXE01000013.1
	Lactiplantibacillus plantarum strain Y42 plasmid plas2, complete sequence	Lactiplantibacillus plantarum	1098	1237	0.41	0.0	86.57%	53559	CP110864.1	Lactiplantibacillus plantarum strain QZSL Scaffold13_1, whole genome shotgun sequence	Lactiplantibacillus plantarum	1323	1947	0.59	0.0	93.39%	65561	NZ_JANEZG010000013.1
	Lactiplantibacillus plantarum strain BF_15 plasmid pBF_15, complete sequence	Lactiplantibacillus plantarum	1098	1237	0.41	0.0	86.57%	53560	CP089517.1	Lactiplantibacillus mudanjiangensis isolate Lactobacillus mudanjiangensis AMBF249, whole genome shotgun sequence	Lactiplantibacillus mudanjiangensis	1319	1319	0.34	0.0	93.19%	27398	NZ_UYIG01000128.1
	Lactiplantibacillus plantarum strain LP-F1 plasmid pLP-F1, complete sequence	Lactiplantibacillus plantarum	1098	1237	0.41	0.0	86.57%	53560	CP051193.1	Levilactobacillus brevis strain NCTC13386, whole genome shotgun sequence	Levilactobacillus brevis	1318	1640	0.41	0.0	93.28%	48637	NZ_UGNS01000002.1
	Lentilactobacillus buchneri strain ATCC 4005 plasmid pBC28633, complete sequence	Lentilactobacillus buchneri	1098	1098	0.34	0.0	87.84%	28633	CP073067.1	Levilactobacillus brevis strain NBRC 3345, whole genome shotgun sequence	Levilactobacillus brevis	1318	1640	0.41	0.0	93.28%	31062	NZ_BEWS01000017.1
	Lactiplantibacillus plantarum strain 12 plasmid p12-1, complete sequence	Lactiplantibacillus plantarum	1098	1237	0.41	0.0	86.57%	53541	CP046594.1	Lactiplantibacillus pentosus strain 1.8.6 assembly_contig_29, whole genome shotgun sequence	Lactiplantibacillus pentosus	1302	1513	0.41	0.0	92.87%	43433	NZ_JAGYGY010000029.1
	Lactobacillus plantarum subsp. plantarum ST-III plasmid pST-III, complete sequence	Lactiplantibacillus plantarum ST-III	1098	1237	0.41	0.0	86.57%	53560	CP002223.2	Lactiplantibacillus pentosus strain 3.2.37 assembly_contig_29, whole genome shotgun sequence	Lactiplantibacillus pentosus	1302	1513	0.41	0.0	92.87%	43433	NZ_JAGYHA010000029.1
	Lactiplantibacillus plantarum strain BC299 plasmid unnamed2, complete sequence	Lactiplantibacillus plantarum	1097	1097	0.34	0.0	87.76%	62159	CP128481.1	Lactiplantibacillus plantarum strain CIRM-BIA 855 NODE_96_length_3849_cov_95.710571, whole genome shotgun sequence	Lactiplantibacillus plantarum	1300	1300	0.34	0.0	92.82%	3943	NZ_RIOL01000088.1
	Lactiplantibacillus plantarum strain SRCM100995 plasmid unnamed3, complete sequence	Lactiplantibacillus plantarum	1096	1096	0.34	0.0	87.61%	54337	CP028278.1	Lactiplantibacillus plantarum strain 1525 NODE_34_length_32267_cov_43.974960, whole genome shotgun sequence	Lactiplantibacillus plantarum	1298	1523	0.41	0.0	92.63%	32365	NZ_RIGN01000034.1
	Lactiplantibacillus plantarum subsp. plantarum strain SKO-001 plasmid unnamed3, complete sequence	Lactiplantibacillus plantarum subsp. plantarum	1095	1095	0.32	0.0	89.01%	45775	CP040377.1	Lactiplantibacillus plantarum 4_3 Contig_43, whole genome shotgun sequence	Lactiplantibacillus plantarum 4_3	1298	3161	0.41	0.0	92.63%	13577	NZ_AYTU01000043.1
	Lactiplantibacillus plantarum subsp. plantarum strain nF1-FD plasmid pnF1FD01, complete sequence	Lactiplantibacillus plantarum subsp. plantarum	1095	1095	0.34	0.0	87.74%	42492	CP025284.1	Lactiplantibacillus plantarum strain MHO2.9 MHO2.9_contig00018, whole genome shotgun sequence	Lactiplantibacillus plantarum	1297	3029	0.4	0.0	93.32%	57455	NZ_LEBG01000018.1
	Lactiplantibacillus plantarum strain nF1 plasmid unnamed1, complete sequence	Lactiplantibacillus plantarum	1095	1095	0.34	0.0	87.74%	40759	CP030882.1	Lactiplantibacillus plantarum strain MHO2.5 MHO2.5_13, whole genome shotgun sequence	Lactiplantibacillus plantarum	1297	3029	0.4	0.0	93.32%	38239	NZ_LEBH01000019.1
	Lactiplantibacillus plantarum strain LL441 plasmid pLL441-3, complete sequence	Lactiplantibacillus plantarum	1095	1095	0.34	0.0	87.74%	40749	CP114877.1	Lactiplantibacillus plantarum strain SRCM210354 contig2, whole genome shotgun sequence	Lactiplantibacillus plantarum	1297	1514	0.4	0.0	93.32%	68071	NZ_JAOBXI010000002.1
	Lactiplantibacillus plantarum subsp. plantarum strain M19 plasmid unnamed4, complete sequence	Lactiplantibacillus plantarum subsp. plantarum	1095	1095	0.34	0.0	87.74%	40748	CP094389.1	Lactiplantibacillus plantarum strain K25 plasmid unnamed5, complete sequence	Lactiplantibacillus plantarum	1297	3029	0.4	0.0	93.32%	61535	NZ_CP020098.1
	Lactobacillus plantarum L137 plasmid pLTK13 DNA, complete genome	Lactiplantibacillus plantarum	1095	1095	0.34	0.0	87.74%	34522	AB450918.1	Lactiplantibacillus plantarum strain FUA3183 NODE_17_length_39280_cov_11.099022, whole genome shotgun sequence	Lactiplantibacillus plantarum	1297	1297	0.34	0.0	93.32%	39280	NZ_JAIWJI010000017.1
	Lacticaseibacillus rhamnosus strain IDCC 3201 chromosome	Lacticaseibacillus rhamnosus	1094	3326	0.4	0.0	87.73%	3064363	CP045531.1	Lactiplantibacillus argentoratensis strain ATP111 AT1-11_contig_18, whole genome shotgun sequence	Lactiplantibacillus argentoratensis	1297	1297	0.34	0.0	93.32%	54092	NZ_JARXZI010000018.1
	Lacticaseibacillus rhamnosus strain hsryfm 1301 chromosome, complete genome	Lacticaseibacillus rhamnosus	1094	3171	0.4	0.0	87.73%	3022021	CP044228.1	Lactiplantibacillus plantarum strain P5 contig00016, whole genome shotgun sequence	Lactiplantibacillus plantarum	1293	2586	0.34	0.0	93.20%	22263	NZ_SDQY01000016.1
	Lacticaseibacillus rhamnosus strain BFE5264 chromosome, complete genome	Lacticaseibacillus rhamnosus	1094	4641	0.43	0.0	87.73%	3068152	CP014201.1	Lactiplantibacillus plantarum strain D444 NODE_16_length_58122_cov_30.535643, whole genome shotgun sequence	Lactiplantibacillus plantarum	1287	3218	0.41	0.0	92.48%	58122	NZ_JALPNX010000016.1
	Lactobacillus brevis KB290 plasmid pKB290-4 DNA, complete genome	Levilactobacillus brevis KB290	1094	1229	0.4	0.0	87.73%	25335	AP012171.1	Lactiplantibacillus plantarum strain Lp900 plasmid pLp900-1, complete sequence	Lactiplantibacillus plantarum	1287	3137	0.41	0.0	92.48%	51099	NZ_CP059169.1
	Lactobacillus pentosus MP-10 draft genome, annotated contig00071	Lactiplantibacillus pentosus MP-10	1093	1093	0.33	0.0	88.39%	37717	FR871835.1	Lactiplantibacillus plantarum strain Nizo2891 NODE_20, whole genome shotgun sequence	Lactiplantibacillus plantarum	1287	3218	0.41	0.0	92.48%	32593	NZ_LUXG01000069.1
	Lactobacillus sakei strain 23K genome assembly, plasmid: pJ23A1	Latilactobacillus sakei subsp. sakei 23K	1089	1089	0.34	0.0	87.61%	70516	LT907984.1	Lactiplantibacillus plantarum strain Nizo2535 NODE_21, whole genome shotgun sequence	Lactiplantibacillus plantarum	1287	3218	0.41	0.0	92.48%	32593	NZ_LUWR01000045.1
	Lactiplantibacillus plantarum strain HOM3201 plasmid p1, complete sequence	Lactiplantibacillus plantarum	1088	1088	0.34	0.0	87.53%	92367	CP123762.1	Lactiplantibacillus plantarum strain 1001254B_151014_A7 NODE_27_length_37274_cov_49.7485, whole genome shotgun sequence	Lactiplantibacillus plantarum	1284	3027	0.41	0.0	92.41%	37274	NZ_JADNME010000027.1
	Lactiplantibacillus plantarum strain SRCM101222 plasmid unnamed3, complete sequence	Lactiplantibacillus plantarum	1086	1086	0.34	0.0	87.54%	42023	CP028232.1	Lactiplantibacillus plantarum strain CCFM605 22, whole genome shotgun sequence	Lactiplantibacillus plantarum	1282	1574	0.4	0.0	92.37%	31099	NZ_QPQR01000022.1
	Latilactobacillus curvatus strain curvatus plasmid p3_CACC879, complete sequence	Latilactobacillus curvatus	1086	1086	0.34	0.0	87.30%	45393	CP117686.1
	Lactiplantibacillus plantarum strain SRCM103297 plasmid unnamed3	Lactiplantibacillus plantarum	1086	1086	0.34	0.0	87.43%	31776	CP035559.1
	Lactiplantibacillus plantarum strain Lp-6 plasmid p5, complete sequence	Lactiplantibacillus plantarum	1086	1228	0.4	0.0	86.91%	62199	CP060189.1
	Lactiplantibacillus pentosus strain 68-1 plasmid p2, complete sequence	Lactiplantibacillus pentosus	1084	1084	0.34	0.0	87.41%	48711	CP104716.1
	Lactobacillus brevis KB290 plasmid pKB290-1 DNA, complete genome	Levilactobacillus brevis KB290	1083	1083	0.34	0.0	87.75%	42449	AP012168.1
	Lactiplantibacillus plantarum strain NCIMB700965.EF.A plasmid punamed2, complete sequence	Lactiplantibacillus plantarum	1082	1082	0.34	0.0	87.40%	52995	CP026507.1
	Lactiplantibacillus plantarum strain NCIMB 700965 plasmid unamed2, complete sequence	Lactiplantibacillus plantarum	1082	1082	0.34	0.0	87.40%	52109	CP023492.1
	Lactiplantibacillus plantarum strain MY04 chromosome, complete genome	Lactiplantibacillus plantarum	1081	1081	0.33	0.0	87.95%	3241756	CP122966.1
	Lacticaseibacillus zeae strain FBL8 chromosome, complete genome	Lacticaseibacillus zeae	1081	2196	0.34	0.0	87.63%	3132522	CP074379.1
	Latilactobacillus sakei strain CBA3614 plasmid unnamed1, complete sequence	Latilactobacillus sakei	1080	1080	0.34	0.0	87.39%	53648	CP046038.1
	Loigolactobacillus coryniformis subsp. coryniformis KCTC 3167 = DSM 20001 chromosome, complete genome	Loigolactobacillus coryniformis subsp. coryniformis KCTC 3167 = DSM 20001	1080	1080	0.34	0.0	87.39%	2951508	CP017713.1
	Lactobacillus plantarum strain LZ227 plasmid LZ227p2, complete sequence	Lactiplantibacillus plantarum	1080	1080	0.34	0.0	87.39%	52148	CP015860.1
	Pediococcus damnosus strain TMW 2.1533 plasmid pL21533-4, complete sequence	Pediococcus damnosus	1080	1080	0.34	0.0	87.39%	38024	CP012279.1
	Lactiplantibacillus plantarum strain SRCM101167 plasmid unnamed2, complete sequence	Lactiplantibacillus plantarum	1079	1079	0.33	0.0	88.04%	50704	CP028336.1
	Lactiplantibacillus plantarum strain CYLB47 plasmid pCYLB47-1, complete sequence	Lactiplantibacillus plantarum	1079	1420	0.4	0.0	87.27%	71871	CP120659.1
	Levilactobacillus brevis strain TMW 1.2113 plasmid pl12113-1, complete sequence	Levilactobacillus brevis	1078	1078	0.34	0.0	87.16%	41093	CP019751.1
	Lactobacillus brevis strain TMW 1.2112 plasmid pl12112-5, complete sequence	Levilactobacillus brevis	1078	1078	0.34	0.0	87.16%	59682	CP016802.1
	Lacticaseibacillus rhamnosus strain DM065 plasmid pLRDM065B, complete sequence	Lacticaseibacillus rhamnosus	1076	1076	0.35	0.0	86.69%	28719	CP102718.1
	Lacticaseibacillus paracasei strain 347-16 plasmid unnamed2, complete sequence	Lacticaseibacillus paracasei	1076	1155	0.4	0.0	87.75%	51922	CP052067.1
	Lacticaseibacillus paracasei strain CACC 566 plasmid p2CACC566, complete sequence	Lacticaseibacillus paracasei	1076	1155	0.4	0.0	87.75%	51921	CP048005.1
	Lacticaseibacillus paracasei strain VHProbi F11 plasmid pAF11, complete sequence	Lacticaseibacillus paracasei	1076	1155	0.4	0.0	87.75%	51922	CP094947.1
	Lactiplantibacillus plantarum strain SRCM101187 plasmid unnamed2, complete sequence	Lactiplantibacillus plantarum	1075	1075	0.33	0.0	87.92%	44010	CP028228.1
	Latilactobacillus sakei strain CNSC001WB plasmid unnamed1, complete sequence	Latilactobacillus sakei	1075	1075	0.33	0.0	87.92%	48679	CP113248.1
	Lactiplantibacillus argentoratensis strain BRD_L12 plasmid unnamed1, complete sequence	Lactiplantibacillus argentoratensis	1075	1075	0.34	0.0	87.66%	58744	CP110793.1
	Latilactobacillus sakei strain WiKim0095 plasmid p2_WK95	Latilactobacillus sakei	1075	1075	0.33	0.0	87.92%	45744	CP099487.1
	Latilactobacillus sakei strain WiKim0095 plasmid p1_WK95	Latilactobacillus sakei	1075	2144	0.33	0.0	87.92%	93254	CP099486.1
	Lactiplantibacillus plantarum strain A8 plasmid unnamed2, complete sequence	Lactiplantibacillus plantarum	1075	1075	0.34	0.0	87.19%	50708	CP058735.1
	Lactiplantibacillus plantarum strain PC518 plasmid unnamed1, complete sequence	Lactiplantibacillus plantarum	1075	1424	0.4	0.0	87.16%	81184	CP066818.1
	Lactiplantibacillus plantarum strain PC518 plasmid unnamed1, complete sequence	Lactiplantibacillus plantarum	1075	1424	0.4	0.0	87.16%	81184	CP065803.1
	Levilactobacillus brevis strain UCCLB556 plasmid pUCCLB556_D, complete sequence	Levilactobacillus brevis	1074	1074	0.34	0.0	87.05%	29556	CP031178.1
	Lactiplantibacillus plantarum strain BK-021 plasmid unnamed1, complete sequence	Lactiplantibacillus plantarum	1071	1154	0.39	0.0	87.16%	74921	CP044234.1
	Lactiplantibacillus plantarum strain AR195 plasmid unnamed1, complete sequence	Lactiplantibacillus plantarum	1068	1068	0.34	0.0	86.85%	63910	CP071450.1
>NODE_10_length_2329_cov_19.375666	Pediococcus damnosus strain TMW 2.1535 plasmid pL21535-2, complete sequence	Pediococcus damnosus	3833	3833	0.95	0.0	98.25%	55446	CP012290.1	Lactiplantibacillus pentosus strain L33 scaffold37_size30754, whole genome shotgun sequence	Lactiplantibacillus pentosus	3939	3939	0.95	0.0	99.28%	30754	NZ_JAHKRU010000037.1
	Lactiplantibacillus plantarum strain 83-18 plasmid p83-18.1, complete sequence	Lactiplantibacillus plantarum	3674	3674	0.95	0.0	96.46%	67195	CP046661.1	Oenococcus oeni strain AWRIB331 AWRIB331_contig204_group31, whole genome shotgun sequence	Oenococcus oeni	3930	4605	0.95	0.0	99.19%	26046	NZ_MLMG01000031.1
	Lactobacillus backii strain TMW 1.1992 plasmid pL11992-2, complete sequence	Loigolactobacillus backii	3618	4384	0.95	0.0	95.93%	43159	CP014892.1	Oenococcus oeni strain AWRIB706 AWRIB706_contig60_group77, whole genome shotgun sequence	Oenococcus oeni	3930	3930	0.95	0.0	99.19%	3689	NZ_MLOO01000077.1
	Oenococcus sp. UCMA 16435 chromosome, complete genome	Oenococcus sp. UCMA 16435	3562	3562	0.95	0.0	95.64%	2026464	CP030868.2	Lactiplantibacillus plantarum strain DSM 8862 1, whole genome shotgun sequence	Lactiplantibacillus plantarum	3929	7858	0.95	0.0	99.19%	18232	NZ_JAHBMN010000001.1
	Secundilactobacillus paracollinoides strain TMW 1.1979 plasmid pL11979-2, complete sequence	Secundilactobacillus paracollinoides	3512	3567	0.95	0.0	94.94%	35858	CP014914.1	Lentilactobacillus parabuchneri strain FAM23282 FAM23282_scf_0025, whole genome shotgun sequence	Lentilactobacillus parabuchneri	3867	4924	0.95	0.0	98.56%	34805	NZ_MSBI01000025.1
	Levilactobacillus brevis strain UCCLB556 plasmid pUCCLB556_C, complete sequence	Levilactobacillus brevis	3461	3521	0.95	0.0	94.50%	30514	CP031177.1	Lentilactobacillus buchneri strain LA1147 Contig_9_consensus_sequence, whole genome shotgun sequence	Lentilactobacillus buchneri	3845	3845	0.95	0.0	98.34%	19174	NZ_VFBV01000010.1
	Lentilactobacillus parabuchneri strain NSMJ16 plasmid pLPBN-2, complete sequence	Lentilactobacillus parabuchneri	3456	3516	0.95	0.0	94.61%	43430	CP050495.1	Lactiplantibacillus pentosus strain CIRM-BIA 2173 NODE_214_length_31466_cov_2.000000, whole genome shotgun sequence	Lactiplantibacillus pentosus	3841	3841	0.95	0.0	98.34%	31562	NZ_RIOQ01000195.1
	Levilactobacillus suantsaii strain CBA3634 plasmid pCBA3634-01, complete sequence	Levilactobacillus suantsaii	3421	3481	0.95	0.0	94.10%	42774	CP059604.1	Pediococcus damnosus strain VTT E-123212 Scaffold_3_PdamnE12, whole genome shotgun sequence	Pediococcus damnosus	3841	3841	0.95	0.0	98.29%	50746	NZ_NAER01000003.1
	Lactiplantibacillus plantarum strain ZFM4 plasmid unnamed2, complete sequence	Lactiplantibacillus plantarum	3389	3448	0.95	0.0	93.78%	32970	CP032650.1	Lentilactobacillus buchneri strain LA1175D Contig_49_consensus, whole genome shotgun sequence	Lentilactobacillus buchneri	3838	3838	0.95	0.0	98.29%	6710	NZ_VFBR01000016.1
	Lactobacillus plantarum 16 plasmid Lp16E, complete sequence	Lactiplantibacillus plantarum 16	3385	3444	0.95	0.0	93.74%	40147	CP006038.1	Pediococcus damnosus strain TMW 2.1535 plasmid pL21535-2, complete sequence	Pediococcus damnosus	3833	3833	0.95	0.0	98.25%	55446	NZ_CP012290.1
	Lactobacillus plantarum strain LZ206 plasmid LZ206p2, complete sequence	Lactiplantibacillus plantarum	3381	3440	0.95	0.0	93.74%	33001	CP015967.1	Lactiplantibacillus plantarum strain L125 scaffold27_size17875, whole genome shotgun sequence	Lactiplantibacillus plantarum	3690	7381	0.95	0.0	96.95%	17875	NZ_JAIGOE010000027.1
	Lactobacillus plantarum strain RI-113 plasmid pRI113_6, complete sequence	Lactiplantibacillus plantarum	3376	3431	0.95	0.0	93.65%	35937	CP017412.1	Lactiplantibacillus plantarum strain 90sk contig015, whole genome shotgun sequence	Lactiplantibacillus plantarum	3674	7349	0.95	0.0	96.46%	53652	NZ_JXAX01000015.1
	Lactiplantibacillus plantarum strain nF1 plasmid unnamed2, complete sequence	Lactiplantibacillus plantarum	3356	3411	0.95	0.0	93.47%	30472	CP030883.1	Lactiplantibacillus plantarum strain RI-029 20150702.X-R29_S14_R1_001__paired__contig_94, whole genome shotgun sequence	Lactiplantibacillus plantarum	3674	7349	0.95	0.0	96.46%	17379	NZ_MJHE01000094.1
	Lactiplantibacillus plantarum strain GR0512 plasmid pGR0512-63, complete sequence	Lactiplantibacillus plantarum	3353	3409	0.95	0.0	93.43%	24022	CP070853.1	Lactiplantibacillus plantarum strain 83-18 plasmid p83-18.1, complete sequence	Lactiplantibacillus plantarum	3674	7349	0.95	0.0	96.46%	67195	NZ_CP046661.1
	Lactobacillus brevis KB290 plasmid pKB290-1 DNA, complete genome	Levilactobacillus brevis KB290	3344	3400	0.95	0.0	93.34%	42449	AP012168.1	Lactiplantibacillus plantarum strain FUA3428 NODE_25_length_20919_cov_18.276212, whole genome shotgun sequence	Lactiplantibacillus plantarum	3674	7349	0.95	0.0	96.46%	20919	NZ_JAIRBZ010000025.1
	Lactiplantibacillus plantarum subsp. plantarum strain nF1-FD plasmid pnF1FD02, complete sequence	Lactiplantibacillus plantarum subsp. plantarum	3336	3392	0.95	0.0	93.34%	31060	CP025283.1	Lactiplantibacillus plantarum strain FUA3428 NODE_25_length_20919_cov_18.276212, whole genome shotgun sequence	Lactiplantibacillus plantarum	3674	3674	0.95	0.0	96.46%	20919	NZ_JAIWJK010000025.1
	Lacticaseibacillus rhamnosus strain GR-1 plasmid p1, complete sequence	Lacticaseibacillus rhamnosus	3276	3341	0.9	0.0	94.43%	25480	CP102543.1	Loigolactobacillus backii strain TMW 1.1992 plasmid pL11992-2, complete sequence	Loigolactobacillus backii	3618	4384	0.95	0.0	95.93%	43159	NZ_CP014892.1
	Lacticaseibacillus rhamnosus strain CLK 101 plasmid unnamed1	Lacticaseibacillus rhamnosus	3276	3341	0.9	0.0	94.43%	25480	CP101644.1	Loigolactobacillus backii strain L101 Scaffold_2_LbackL101, whole genome shotgun sequence	Loigolactobacillus backii	3618	3928	0.95	0.0	95.93%	56935	NZ_NAET01000002.1
	Lactobacillus plantarum strain TMW 1.277 plasmid pL1277-5, complete sequence	Lactiplantibacillus plantarum	3163	3163	0.91	0.0	93.04%	25864	CP017368.1	Loigolactobacillus backii strain JCM 18665 contig56, whole genome shotgun sequence	Loigolactobacillus backii	3618	3618	0.95	0.0	95.93%	16331	NZ_RHNQ01000056.1
	Lactobacillus plantarum strain TMW 1.25 plasmid pL125-4, complete sequence	Lactiplantibacillus plantarum	3163	3163	0.91	0.0	93.04%	26872	CP017358.1	Loigolactobacillus backii strain L101 scaffold24.1, whole genome shotgun sequence	Loigolactobacillus backii	3618	3618	0.95	0.0	95.93%	54683	NZ_LGIZ01000024.1
	Lactiplantibacillus plantarum strain KLDS1.0386 plasmid p3, complete sequence	Lactiplantibacillus plantarum	3061	3671	0.95	0.0	96.01%	41825	CP071895.1	Oenococcus oeni strain CRBO_1395, whole genome shotgun sequence	Oenococcus oeni	3600	3600	0.95	0.0	95.96%	14356	NZ_ULFV01000009.1
	Lacticaseibacillus rhamnosus strain VSI43 plasmid pLrVSI43_1, complete sequence	Lacticaseibacillus rhamnosus	3060	3651	0.95	0.0	96.07%	39974	CP118051.1	Lentilactobacillus buchneri strain CIRM-BIA 2081 NODE_66_length_4033_cov_67.228615, whole genome shotgun sequence	Lentilactobacillus buchneri	3585	3585	0.95	0.0	95.61%	4131	NZ_RITH01000060.1
	Lactobacillus hokkaidonensis plasmid pLOOC260-2 DNA, complete genome	Paucilactobacillus hokkaidonensis JCM 18461	2848	3415	0.95	0.0	93.92%	40971	AP014682.1	Lentilactobacillus parabuchneri strain IPLA 11150 NODE_28, whole genome shotgun sequence	Lentilactobacillus parabuchneri	3580	3580	0.95	0.0	95.57%	12556	NZ_LXUG01000020.1
	Lacticaseibacillus paracasei strain WX322 plasmid pWX4, complete sequence	Lacticaseibacillus paracasei	2805	3367	0.95	0.0	93.40%	31024	CP044240.1	Lentilactobacillus parabuchneri strain IPLA11151 NODE_29_length_14589_cov_334.449896, whole genome shotgun sequence	Lentilactobacillus parabuchneri	3580	3580	0.95	0.0	95.57%	14589	NZ_JAHVCE010000029.1
	Lactiplantibacillus paraplantarum strain DSM 10667 plasmid unnamed2, complete sequence	Lactiplantibacillus paraplantarum	2595	3446	0.95	0.0	94.48%	44897	CP032746.1	Lacticaseibacillus paracasei strain TMW 1.300 NODE_43_length_23699_cov_70.564229, whole genome shotgun sequence	Lacticaseibacillus paracasei	3580	3580	0.95	0.0	95.52%	23699	NZ_JAJPDL010000083.1
	Tetragenococcus halophilus plasmid pTDC-B DNA, complete sequence, strain: TyrB	Tetragenococcus halophilus	2431	3844	0.95	0.0	95.06%	28689	AB914743.1	Lactiplantibacillus plantarum strain FUA3590 1624, whole genome shotgun sequence	Lactiplantibacillus plantarum	3569	7138	0.95	0.0	95.64%	8897	NZ_SMZG01000107.1
	Tetragenococcus halophilus plasmid pTDC-A DNA, complete sequence, strain: TyrA	Tetragenococcus halophilus	2431	3844	0.95	0.0	95.06%	27115	AB914479.1	Lentilactobacillus hilgardii strain CIRM-BIA 2119 NODE_122_length_12145_cov_2.000000, whole genome shotgun sequence	Lentilactobacillus hilgardii	3567	3567	0.95	0.0	95.43%	12237	NZ_RIQB01000088.1
	Lactobacillus paracollinoides strain TMW 1.1994 plasmid pL11994-1, complete sequence	Secundilactobacillus paracollinoides	2379	3524	0.95	0.0	95.49%	45958	CP014916.1	Secundilactobacillus paracollinoides strain TMW 1.1979 plasmid pL11979-2, complete sequence	Secundilactobacillus paracollinoides	3512	3512	0.95	0.0	94.94%	35858	NZ_CP014914.1
	Lactiplantibacillus plantarum strain MWLp-12 plasmid pMWLp-12D, complete sequence	Lactiplantibacillus plantarum	2328	2328	0.95	0.0	83.38%	16984	CP116753.1	Lactiplantibacillus plantarum strain RI-048 20150702.X-R48_S34_R1_001_(paired)_contig_37, whole genome shotgun sequence	Lactiplantibacillus plantarum	3474	7068	0.95	0.0	94.59%	6011	NZ_MJHG01000037.1
	Limosilactobacillus fermentum strain LfU21 plasmid unnamed1	Limosilactobacillus fermentum	2328	2328	0.95	0.0	83.38%	15916	CP103294.1	Lactiplantibacillus plantarum strain NL42 contig_51, whole genome shotgun sequence	Lactiplantibacillus plantarum	3474	7068	0.95	0.0	94.59%	44729	NZ_JZSB01000051.1
	Loigolactobacillus backii strain TMW 1.1991 plasmid pL11991-7, complete sequence	Loigolactobacillus backii	2310	2943	0.9	0.0	89.48%	19886	CP014888.1	Pediococcus pentosaceus strain FAM 24213 FAM24213-i1-1_scf13, whole genome shotgun sequence	Pediococcus pentosaceus	3474	3534	0.95	0.0	94.59%	34001	NZ_JADOFM010000013.1
	Lactiplantibacillus pentosus strain BGM48 plasmid pBGM48-1, complete sequence	Lactiplantibacillus pentosus	2014	2014	0.53	0.0	96.20%	34178	CP016492.1	Lactiplantibacillus plantarum strain FAM 21789 FAM21789_scf0001, whole genome shotgun sequence	Lactiplantibacillus plantarum	3474	7068	0.95	0.0	94.59%	180847	NZ_VBSY01000001.1
	Lactiplantibacillus pentosus strain 68-1 plasmid p2, complete sequence	Lactiplantibacillus pentosus	1759	3451	0.95	0.0	95.95%	48711	CP104716.1	Companilactobacillus mindensis strain NBRC 107162 sequence024, whole genome shotgun sequence	Companilactobacillus mindensis	3470	3530	0.95	0.0	94.59%	27659	NZ_BJZN01000024.1
	Limosilactobacillus fermentum strain EFEL6800 plasmid pLBF347, complete sequence	Limosilactobacillus fermentum	1739	2963	0.85	0.0	95.91%	34793	CP124738.1	Companilactobacillus mindensis DSM 14500 NODE_23, whole genome shotgun sequence	Companilactobacillus mindensis DSM 14500	3470	3530	0.95	0.0	94.59%	27715	NZ_AZEZ01000018.1
	Lacticaseibacillus paracasei strain DM001 plasmid pLPCDM001A, complete sequence	Lacticaseibacillus paracasei	1739	2963	0.85	0.0	95.91%	42901	CP102860.1	Levilactobacillus brevis strain CIRM-BIA 899 NODE_65_length_13296_cov_111.592583, whole genome shotgun sequence	Levilactobacillus brevis	3466	3526	0.95	0.0	94.54%	13394	NZ_RITX01000064.1
	Pediococcus damnosus strain TMW 2.1533 plasmid pL21533-3, complete sequence	Pediococcus damnosus	1701	3220	0.81	0.0	98.57%	61853	CP012278.1	Levilactobacillus brevis strain UCCLB556 plasmid pUCCLB556_C, complete sequence	Levilactobacillus brevis	3461	3521	0.95	0.0	94.50%	30514	NZ_CP031177.1
	Limosilactobacillus fermentum strain DM072 plasmid pLFDM072, complete sequence	Limosilactobacillus fermentum	1700	2935	0.85	0.0	95.07%	44665	CP102715.1	Lentilactobacillus hilgardii DSM 20176 = ATCC 8290 strain DSM 20176 Scaffold59, whole genome shotgun sequence	Lentilactobacillus hilgardii DSM 20176 = ATCC 8290	3457	3517	0.95	0.0	94.45%	7821	NZ_AZDF01000059.1
	Limosilactobacillus gastricus strain LG045 plasmid unnamed2, complete sequence	Limosilactobacillus gastricus	1678	1678	0.46	0.0	94.70%	31585	CP045731.1	Lentilactobacillus hilgardii DSM 20176 = ATCC 8290 SCAFFOLD6, whole genome shotgun sequence	Lentilactobacillus hilgardii DSM 20176 = ATCC 8290	3457	3517	0.95	0.0	94.45%	36372	NZ_GG669997.1
	Lactobacillus paracasei strain FAM18149 plasmid pFAM18149.24, complete sequence	Lacticaseibacillus paracasei	1645	1645	0.48	0.0	92.38%	28557	CP017265.1	Lentilactobacillus hilgardii strain ATCC 8290 394, whole genome shotgun sequence	Lentilactobacillus hilgardii	3457	3517	0.95	0.0	94.45%	8974	NZ_PUFR01000041.1
	Secundilactobacillus paracollinoides strain TMW 1.1995 plasmid pL11995-4, complete sequence	Secundilactobacillus paracollinoides	1627	2836	0.48	0.0	92.23%	45452	CP014928.1	Levilactobacillus namurensis str. Chizuka 01, whole genome shotgun sequence	Levilactobacillus namurensis str. Chizuka 01	3456	3516	0.95	0.0	94.41%	6849	NZ_BAOT01000070.1
	Lactobacillus paracollinoides strain TMW 1.1994 plasmid pL11994-3, complete sequence	Secundilactobacillus paracollinoides	1627	1692	0.48	0.0	92.23%	33202	CP014918.1	Lentilactobacillus parabuchneri strain NSMJ16 plasmid pLPBN-2, complete sequence	Lentilactobacillus parabuchneri	3456	3516	0.95	0.0	94.61%	43430	NZ_CP050495.1
	Lactobacillus fermentum 3872 plasmid pLF3872, complete sequence	Limosilactobacillus fermentum 3872	1603	2423	0.76	0.0	96.60%	32641	CP011537.1	Secundilactobacillus hailunensis strain 887-11 scaffold62, whole genome shotgun sequence	Secundilactobacillus hailunensis	3450	3510	0.95	0.0	94.41%	9979	NZ_BJDO01000062.1
	Lactobacillus sp. JM1 plasmid unnamed1, complete sequence	Lactobacillus sp. JM1	1590	2753	0.8	0.0	96.29%	44217	CP044413.1	Lactiplantibacillus plantarum strain RI-506 p1551o2560-02_contig_13__118.89, whole genome shotgun sequence	Lactiplantibacillus plantarum	3433	6866	0.95	0.0	94.14%	18147	NZ_MKEA01000013.1
	Lactiplantibacillus plantarum strain SRCM103295 plasmid unnamed4	Lactiplantibacillus plantarum	1579	3643	0.54	0.0	87.95%	31502	CP035117.1	Levilactobacillus suantsaii strain CBA3634 plasmid pCBA3634-01, complete sequence	Levilactobacillus suantsaii	3421	3481	0.95	0.0	94.10%	42774	NZ_CP059604.1
	Lactobacillus delbrueckii subsp. indicus strain JCM 15610 chromosome, complete genome	Lactobacillus delbrueckii subsp. indicus	1576	2151	0.6	0.0	95.98%	1967220	CP018614.1	Levilactobacillus brevis strain MCC633 NODE_219_length_8366_cov_53.239899, whole genome shotgun sequence	Levilactobacillus brevis	3420	3480	0.95	0.0	94.05%	8446	NZ_WQOG01000176.1
	Lactobacillus delbrueckii subsp. indicus strain JCM 15610 plasmid pLD01, complete sequence	Lactobacillus delbrueckii subsp. indicus	1576	1576	0.41	0.0	95.98%	41771	CP018612.1	Lactiplantibacillus plantarum strain T10 T10_contig00049, whole genome shotgun sequence	Lactiplantibacillus plantarum	3415	6951	0.95	0.0	94.20%	12851	NZ_LEBS01000053.1
	Lactobacillus delbrueckii subsp. lactis strain CIDCA 133 chromosome, complete genome	Lactobacillus delbrueckii subsp. lactis	1576	1576	0.41	0.0	95.98%	2127785	CP065513.1	Lactiplantibacillus plantarum strain 7.8.4 assembly_contig_52, whole genome shotgun sequence	Lactiplantibacillus plantarum	3415	6831	0.95	0.0	94.11%	6223	NZ_JAGYGR010000052.1
	Lactobacillus delbrueckii subsp. bulgaricus ND02, complete genome	Lactobacillus delbrueckii subsp. bulgaricus ND02	1576	1576	0.41	0.0	95.98%	2125753	CP002341.1	Levilactobacillus tongjiangensis strain 218-10 contig26, whole genome shotgun sequence	Levilactobacillus tongjiangensis	3412	3472	0.95	0.0	94.20%	30672	NZ_RHNY01000026.1
	Lactobacillus delbrueckii subsp. lactis isolate NWC_1_2 chromosome, complete genome	Lactobacillus delbrueckii subsp. lactis	1572	1572	0.41	0.0	95.88%	2250954	CP029250.1	Lactiplantibacillus plantarum strain SRCM101060 contig00049, whole genome shotgun sequence	Lactiplantibacillus plantarum	3390	6901	0.95	0.0	93.99%	24597	NZ_LYUK01000049.1
	Lactobacillus delbrueckii strain L10 chromosome	Lactobacillus delbrueckii	1572	1814	0.52	0.0	95.88%	2007046	CP049759.1	Lactiplantibacillus plantarum strain LRCC5310 contig2, whole genome shotgun sequence	Lactiplantibacillus plantarum	3389	6897	0.95	0.0	93.78%	48557	NZ_JAINTZ010000002.1
	Lactobacillus delbrueckii subsp. lactis strain MAG_rmk202_ldel chromosome, complete genome	Lactobacillus delbrueckii subsp. lactis	1572	1572	0.41	0.0	95.88%	2166765	CP046131.1	Lactiplantibacillus plantarum strain XSBN-13 13_contig_20, whole genome shotgun sequence	Lactiplantibacillus plantarum	3389	6897	0.95	0.0	93.78%	13684	NZ_JAGMWE010000020.1
	Limosilactobacillus fermentum strain SNUV175 plasmid pSNU175-2, complete sequence	Limosilactobacillus fermentum	1563	2887	0.8	0.0	95.67%	33413	CP019031.1	Lactiplantibacillus pentosus strain 14.2.16 assembly_contig_76, whole genome shotgun sequence	Lactiplantibacillus pentosus	3389	3448	0.95	0.0	93.78%	4498	NZ_JAGXBQ010000076.1
	Lactobacillus gasseri strain Lg1199 plasmid p3, complete sequence	Lactobacillus gasseri	1563	2474	0.8	0.0	95.67%	23715	CP087962.1	Lactiplantibacillus pentosus strain MU0445 assembly_contig_79, whole genome shotgun sequence	Lactiplantibacillus pentosus	3389	3448	0.95	0.0	93.78%	5224	NZ_JAGYHB010000079.1
	Lactobacillus reuteri strain LU4 plasmid pLU4, complete sequence	Limosilactobacillus reuteri	1549	2866	0.8	0.0	95.37%	33411	KM063576.1	Lactiplantibacillus pentosus strain 7.2.20 assembly_contig_84, whole genome shotgun sequence	Lactiplantibacillus pentosus	3389	3448	0.95	0.0	93.78%	2893	NZ_JAGXBW010000084.1
	Lactobacillus plantarum 16 plasmid Lp16C, complete sequence	Lactiplantibacillus plantarum 16	1475	1540	0.47	0.0	89.96%	27282	CP006036.1	Lactiplantibacillus pentosus strain 14.2.3 assembly_contig_78, whole genome shotgun sequence	Lactiplantibacillus pentosus	3389	3448	0.95	0.0	93.78%	2951	NZ_JAGXBP010000078.1
	Levilactobacillus brevis strain NSMJ23 plasmid pLBN-4, complete sequence	Levilactobacillus brevis	1471	1536	0.47	0.0	89.87%	36959	CP050545.1	Lactiplantibacillus pentosus strain LA0445 assembly_contig_82, whole genome shotgun sequence	Lactiplantibacillus pentosus	3389	3448	0.95	0.0	93.78%	5222	NZ_JAHLEN010000082.1
	Levilactobacillus brevis strain NSMJ23 plasmid pLBN-6, complete sequence	Levilactobacillus brevis	1434	1538	0.53	0.0	91.24%	14686	CP050547.1	Lactiplantibacillus plantarum strain ZFM4 plasmid unnamed2, complete sequence	Lactiplantibacillus plantarum	3389	6897	0.95	0.0	93.78%	32970	NZ_CP032650.1
	Lacticaseibacillus rhamnosus strain DM065 plasmid pLRDM065B, complete sequence	Lacticaseibacillus rhamnosus	1408	1408	0.47	0.0	88.71%	28719	CP102718.1	Lacticaseibacillus paracasei strain L9D contig_35, whole genome shotgun sequence	Lacticaseibacillus paracasei	3386	3446	0.95	0.0	93.94%	30460	NZ_MBTZ01000068.1
	Lactobacillus rhamnosus HN001 plasmid pLR002, complete sequence	Lacticaseibacillus rhamnosus HN001	1365	1421	0.37	0.0	94.45%	31548	CP001156.1	Lactiplantibacillus plantarum strain CIRM-BIA 2224 NODE_352_length_8424_cov_33.812084, whole genome shotgun sequence	Lactiplantibacillus plantarum	3385	3444	0.95	0.0	93.74%	8508	NZ_RIVG01000163.1
	Lentilactobacillus hilgardii strain FLUB plasmid unnamed2	Lentilactobacillus hilgardii	1357	2121	0.52	0.0	98.23%	37669	CP047123.1	Lactiplantibacillus plantarum 16 plasmid Lp16E, complete sequence	Lactiplantibacillus plantarum 16	3385	6888	0.95	0.0	93.74%	40147	NC_021517.1
	Lactobacillus curvatus strain TMW 1.407 plasmid pL1407-1, complete sequence	Latilactobacillus curvatus	1205	1265	0.37	0.0	90.71%	11242	CP016219.1	Lactiplantibacillus plantarum strain DS18_9 DS18_9_24_length_22393_cov_68.586275, whole genome shotgun sequence	Lactiplantibacillus plantarum	3385	6888	0.95	0.0	93.74%	22393	NZ_QAZO01000024.1
	Lactiplantibacillus plantarum strain 3-1 plasmid pLP312, complete sequence	Lactiplantibacillus plantarum	1189	1189	0.37	0.0	90.25%	46507	CP099983.1	Lactiplantibacillus plantarum strain DS9_9 DS9_9_18_length_22393_cov_78.572487, whole genome shotgun sequence	Lactiplantibacillus plantarum	3385	6888	0.95	0.0	93.74%	22393	NZ_QAHE01000018.1
	Lactobacillus plantarum strain TMW 1.708 plasmid pL1708-1, complete sequence	Lactiplantibacillus plantarum	1168	1168	0.37	0.0	89.73%	40345	CP017375.1	Lactiplantibacillus plantarum strain CIF17A5 CIF17A5_contig00022, whole genome shotgun sequence	Lactiplantibacillus plantarum	3385	3444	0.95	0.0	93.74%	37762	NZ_LEBB01000009.1
	Lactobacillus plantarum strain C410L1 plasmid unnamed3, complete sequence	Lactiplantibacillus plantarum	1168	1168	0.37	0.0	89.73%	30542	CP017957.1	Lactiplantibacillus plantarum strain CIF17A4 CIF17A4_contig00042, whole genome shotgun sequence	Lactiplantibacillus plantarum	3385	3444	0.95	0.0	93.74%	7150	NZ_LEBC01000044.1
	Lactiplantibacillus plantarum strain VHProbi V38 plasmid pFV38, complete sequence	Lactiplantibacillus plantarum	1168	1168	0.37	0.0	89.73%	8520	CP092507.1	Lactiplantibacillus plantarum strain CIF17AN8 CIF17AN8_contig00043, whole genome shotgun sequence	Lactiplantibacillus plantarum	3385	3444	0.95	0.0	93.74%	7426	NZ_LEAZ01000045.1
	Lactobacillus crispatus KT-11 plasmid KP-1 DNA, nearly complete sequence	Lactobacillus crispatus	1156	1156	0.38	0.0	88.64%	34332	AP025163.1	Lactiplantibacillus plantarum strain CIF17AN2 CIF17AN2_contig00057, whole genome shotgun sequence	Lactiplantibacillus plantarum	3385	3444	0.95	0.0	93.74%	5392	NZ_LEBA01000029.1
	Pediococcus claussenii ATCC BAA-344 plasmid pPECL-6, partial sequence	Pediococcus claussenii ATCC BAA-344	1143	1143	0.34	0.0	92.32%	18800	CP003143.1	Lactiplantibacillus plantarum strain CIF17A2 CIF17A2_contig00042, whole genome shotgun sequence	Lactiplantibacillus plantarum	3385	3444	0.95	0.0	93.74%	6559	NZ_LEBD01000044.1
	Lactobacillus paracasei subsp. paracasei Contig 1, complete sequence	Lacticaseibacillus paracasei subsp. paracasei	1140	1140	0.48	0.0	82.54%	30138	AY673957.1	Lactiplantibacillus plantarum strain LZ206 plasmid LZ206p2, complete sequence	Lactiplantibacillus plantarum	3381	6881	0.95	0.0	93.74%	33001	NZ_CP015967.1
	Lactobacillus paragasseri JV-V03 plasmid unnamed2, complete sequence	Lactobacillus paragasseri JV-V03	1123	1123	0.38	0.0	87.94%	20726	CP040502.1	Loigolactobacillus zhaoyuanensis strain 187-3 contig36, whole genome shotgun sequence	Loigolactobacillus zhaoyuanensis	3380	3440	0.95	0.0	93.69%	24474	NZ_RHOE01000036.1
	Lactobacillus kefiranofaciens subsp. kefirgranum strain M1 plasmid unnamed, complete sequence	Lactobacillus kefiranofaciens subsp. kefirgranum	1120	1345	0.44	0.0	88.16%	23022	CP098406.1	Lactiplantibacillus argentoratensis strain LQC 2520 Scaffold_2, whole genome shotgun sequence	Lactiplantibacillus argentoratensis	3380	3380	0.95	0.0	93.69%	23102	NZ_JAEQMM010000002.1
	Lactobacillus kefiranofaciens subsp. kefirgranum strain HL1 plasmid unnamed, complete sequence	Lactobacillus kefiranofaciens subsp. kefirgranum	1120	2470	0.44	0.0	88.16%	36022	CP098404.1	Loigolactobacillus coryniformis subsp. torquens DSM 20004 = KCTC 3535 contig00384, whole genome shotgun sequence	Loigolactobacillus coryniformis subsp. torquens DSM 20004 = KCTC 3535	3376	3376	0.95	0.0	93.65%	3937	NZ_AEOS01000352.1
	Levilactobacillus brevis strain SC013 plasmid plas3, complete sequence	Levilactobacillus brevis	1118	1229	0.4	0.0	88.00%	35331	CP113253.1	Lactiplantibacillus plantarum strain RI-113 plasmid pRI113_6, complete sequence	Lactiplantibacillus plantarum	3376	6752	0.95	0.0	93.65%	35937	NZ_CP017412.1
	Latilactobacillus sakei strain E23B chromosome	Latilactobacillus sakei	1111	1677	0.37	0.0	88.44%	1973327	CP043731.1	Lactiplantibacillus plantarum strain DRD-36 Scaffold_25, whole genome shotgun sequence	Lactiplantibacillus plantarum	3371	6743	0.95	0.0	93.60%	4596	NZ_JAMQJH010000025.1
	Latilactobacillus sakei strain C21B chromosome	Latilactobacillus sakei	1111	1677	0.37	0.0	88.44%	2011032	CP043730.1	Lactiplantibacillus plantarum strain DRD-44 Scaffold_50, whole genome shotgun sequence	Lactiplantibacillus plantarum	3371	6743	0.95	0.0	93.60%	4596	NZ_JAMQJK010000050.1
	Pediococcus damnosus strain TMW 2.1534 plasmid pL21534-4, complete sequence	Pediococcus damnosus	1105	1162	0.37	0.0	88.08%	33075	CP012287.1	Lactiplantibacillus plantarum strain DRD-34 Scaffold_99, whole genome shotgun sequence	Lactiplantibacillus plantarum	3371	6743	0.95	0.0	93.60%	4596	NZ_JAMQJG010000099.1
	Pediococcus damnosus strain TMW 2.1532 plasmid pL21532-5, complete sequence	Pediococcus damnosus	1105	1162	0.37	0.0	88.08%	34283	CP012274.1
	Limosilactobacillus gastricus strain LG045 plasmid unnamed1, complete sequence	Limosilactobacillus gastricus	1104	1104	0.52	0.0	80.19%	34082	CP045730.1
	Lactobacillus backii strain TMW 1.1988 plasmid L11988-7, complete sequence	Loigolactobacillus backii	1101	1157	0.37	0.0	87.97%	41809	CP014631.1
	Loigolactobacillus backii strain TMW 1.1991 plasmid pL11991-8, complete sequence	Loigolactobacillus backii	1096	1153	0.37	0.0	87.85%	19623	CP014889.1
	Lactobacillus gasseri strain Fn036 plasmid unnamed, complete sequence	Lactobacillus gasseri	1088	1271	0.53	0.0	87.37%	43794	CP107572.1
	Lactiplantibacillus pentosus strain KW2 plasmid p2, complete sequence	Lactiplantibacillus pentosus	1088	1145	0.37	0.0	87.74%	16730	CP099560.1
	Lactobacillus lindneri strain TMW 1.481 plasmid pL1481-4 sequence	Fructilactobacillus lindneri	1087	1144	0.37	0.0	87.63%	11167	CP014911.1
	Pediococcus damnosus strain TMW 2.1533 plasmid pL21533-4, complete sequence	Pediococcus damnosus	1087	1144	0.37	0.0	87.63%	38024	CP012279.1
	Lactiplantibacillus plantarum strain MWLp-12 plasmid pMWLp-12C, complete sequence	Lactiplantibacillus plantarum	1062	1062	0.37	0.0	87.09%	25131	CP116752.1
	Secundilactobacillus paracollinoides strain TMW 1.1995 plasmid pL11995-3, complete sequence	Secundilactobacillus paracollinoides	1061	1061	0.33	0.0	90.79%	41255	CP014927.1
	Lactiplantibacillus plantarum strain 12_3 plasmid pldC, complete sequence	Lactiplantibacillus plantarum	1038	1152	0.4	0.0	85.93%	35533	CP035015.1
	Levilactobacillus brevis strain UCCLBBS449 plasmid pUCCLBBS449_C, complete sequence	Levilactobacillus brevis	1031	1031	0.33	0.0	89.78%	27747	CP031201.1
	Lactobacillus brevis BSO 464 plasmid pLb464-2, complete sequence	Levilactobacillus brevis BSO 464	1031	1031	0.33	0.0	89.78%	28459	CP005979.1
	Lactobacillus helveticus isolate NWC_2_4 plasmid pNWC_2_4, complete sequence	Lactobacillus helveticus	1027	1027	0.37	0.0	86.71%	30538	CP031020.1
	Lactobacillus sp. 3B(2020) plasmid unnamed, complete sequence	Lactobacillus sp. 3B(2020)	1021	1021	0.34	0.0	88.43%	37548	CP047411.1
	Lactobacillus salivarius UCC118 plasmid pSF118-44, complete sequence	Ligilactobacillus salivarius UCC118	1016	1072	0.48	0.0	84.56%	44013	AF488832.1
	Lentilactobacillus kefiri strain DH5 plasmid pDH5, complete sequence	Lentilactobacillus kefiri	1012	1012	0.35	0.0	87.43%	67759	CP029972.1
	Lactiplantibacillus plantarum strain MWLp-12 plasmid pMWLp-12A, complete sequence	Lactiplantibacillus plantarum	1007	1171	0.53	0.0	85.55%	66865	CP116750.1
	Lactobacillus salivarius CECT 5713 plasmid pHN1, complete sequence	Ligilactobacillus salivarius CECT 5713	1003	1060	0.48	0.0	83.57%	44581	CP002035.1
	Lentilactobacillus kefiri strain Fanghua plasmid p2, complete sequence	Lentilactobacillus kefiri	994	994	0.35	0.0	86.84%	49125	CP094505.1
	Lactobacillus gasseri plasmid pLgLA39 DNA, complete sequence, strain: LA39	Lactobacillus gasseri	994	1050	0.38	0.0	85.33%	33333	AB436615.1
	Lactobacillus amylovorus strain 1394N20 chromosome, complete genome	Lactobacillus amylovorus	990	990	0.33	0.0	88.37%	2176326	CP074196.1
	Lactobacillus amylovorus DSM 20531 chromosome, complete genome	Lactobacillus amylovorus DSM 20531	987	987	0.33	0.0	88.26%	2172769	CP017706.1
	Lactobacillus amylovorus strain L4 chromosome	Lactobacillus amylovorus	986	986	0.33	0.0	88.24%	1972419	CP049763.1
	Lactobacillus farciminis strain CNCM-I-3699-S plasmid unnamed 2, complete sequence	Companilactobacillus farciminis	982	982	0.37	0.0	85.20%	35418	CP011954.1
>NODE_11_length_2136_cov_22.338514	Lactiplantibacillus plantarum strain K25 plasmid unnamed5, complete sequence	Lactiplantibacillus plantarum	3270	3270	0.96	0.0	95.12%	61535	CP020098.1	Lactiplantibacillus pentosus strain L33 scaffold37_size30754, whole genome shotgun sequence	Lactiplantibacillus pentosus	3695	3695	0.96	0.0	99.66%	30754	NZ_JAHKRU010000037.1
	Lactiplantibacillus plantarum strain BK-021 plasmid unnamed2, complete sequence	Lactiplantibacillus plantarum	3269	3269	0.96	0.0	95.11%	43160	CP044235.1	Lactiplantibacillus plantarum strain SRCM210354 contig2, whole genome shotgun sequence	Lactiplantibacillus plantarum	3270	3270	0.96	0.0	95.12%	68071	NZ_JAOBXI010000002.1
	Lactiplantibacillus plantarum strain A8 plasmid unnamed1, complete sequence	Lactiplantibacillus plantarum	3239	3239	0.96	0.0	94.82%	64205	CP058734.1	Lactiplantibacillus plantarum strain K25 plasmid unnamed5, complete sequence	Lactiplantibacillus plantarum	3270	6541	0.96	0.0	95.12%	61535	NZ_CP020098.1
	Lactobacillus plantarum strain BLS41 plasmid pLPBLS41_4, complete sequence	Lactiplantibacillus plantarum	3218	3929	0.96	0.0	94.58%	50319	CP018213.1	Lactiplantibacillus plantarum strain BK-021 plasmid unnamed2, complete sequence	Lactiplantibacillus plantarum	3269	6539	0.96	0.0	95.11%	43160	NZ_CP044235.1
	Lactiplantibacillus plantarum strain KM2 plasmid pKM2-1, complete sequence	Lactiplantibacillus plantarum	3218	3218	0.96	0.0	94.58%	38668	CP069283.1	Lactiplantibacillus plantarum strain FUA3183 NODE_17_length_39280_cov_11.099022, whole genome shotgun sequence	Lactiplantibacillus plantarum	3266	3266	0.96	0.0	95.07%	39280	NZ_JAIWJI010000017.1
	Lactiplantibacillus plantarum subsp. plantarum strain SKO-001 plasmid unnamed1, complete sequence	Lactiplantibacillus plantarum subsp. plantarum	3217	3275	0.93	0.0	95.75%	58627	CP040375.1	Lactiplantibacillus plantarum strain MHO2.9 MHO2.9_contig00018, whole genome shotgun sequence	Lactiplantibacillus plantarum	3261	6523	0.96	0.0	95.02%	57455	NZ_LEBG01000018.1
	Lactiplantibacillus plantarum strain CM3 chromosome	Lactiplantibacillus plantarum	3179	6147	0.96	0.0	94.14%	3482357	CP129565.1	Lactiplantibacillus plantarum strain MHO2.5 MHO2.5_13, whole genome shotgun sequence	Lactiplantibacillus plantarum	3261	6523	0.96	0.0	95.02%	38239	NZ_LEBH01000019.1
	Lactiplantibacillus plantarum strain LL441 plasmid pLL441-1, complete sequence	Lactiplantibacillus plantarum	3177	3177	0.96	0.0	94.14%	55314	CP114875.1	Lactiplantibacillus pentosus strain IG2 NODE_25_length_23991_cov_232.609222, whole genome shotgun sequence	Lactiplantibacillus pentosus	3240	3240	0.96	0.0	94.77%	24079	NZ_PVOB01000025.1
	Lactiplantibacillus plantarum strain SPC-SNU 72-2 plasmid pLBP511, complete sequence	Lactiplantibacillus plantarum	3168	3168	0.96	0.0	94.04%	51115	CP050807.1	Lactiplantibacillus pentosus strain IG7 NODE_43_length_21435_cov_306.998779, whole genome shotgun sequence	Lactiplantibacillus pentosus	3240	3240	0.96	0.0	94.77%	21525	NZ_PVNW01000041.1
	Levilactobacillus brevis strain NSMJ23 plasmid pLBN-3, complete sequence	Levilactobacillus brevis	3141	3141	0.96	0.0	93.76%	41855	CP050544.1	Lactiplantibacillus pentosus strain IG3 NODE_172_length_32070_cov_165.557816, whole genome shotgun sequence	Lactiplantibacillus pentosus	3240	3240	0.96	0.0	94.77%	32160	NZ_PVOA01000104.1
	Lactobacillus plantarum 16, complete genome	Lactiplantibacillus plantarum 16	3102	3102	0.94	0.0	94.28%	3044678	CP006033.1	Lactiplantibacillus pentosus strain P2000 contig00030_len_20419_cov_125, whole genome shotgun sequence	Lactiplantibacillus pentosus	3240	3240	0.96	0.0	94.77%	20419	NZ_JAPEQV010000030.1
	Lactiplantibacillus plantarum strain DMC-S1 plasmid pDMC-S1-B, complete sequence	Lactiplantibacillus plantarum	3046	3046	0.93	0.0	93.84%	35273	CP123055.1	Lactiplantibacillus plantarum strain YC1.2 Scaffold30_1, whole genome shotgun sequence	Lactiplantibacillus plantarum	3240	3240	0.96	0.0	94.77%	13705	NZ_JANEZM010000031.1
	Lactiplantibacillus plantarum strain LLY-606 plasmid p.LLY60601, complete sequence	Lactiplantibacillus plantarum	3027	3027	0.94	0.0	93.38%	64808	CP023307.1	Lactiplantibacillus plantarum strain P5 contig00016, whole genome shotgun sequence	Lactiplantibacillus plantarum	3239	6478	0.96	0.0	94.82%	22263	NZ_SDQY01000016.1
	Lactiplantibacillus plantarum strain EM plasmid pEM7, complete sequence	Lactiplantibacillus plantarum	2938	5861	0.94	0.0	92.36%	41643	CP037436.1	Lactiplantibacillus plantarum strain A8 plasmid unnamed1, complete sequence	Lactiplantibacillus plantarum	3239	6478	0.96	0.0	94.82%	64205	NZ_CP058734.1
	Lactobacillus parabuchneri strain FAM21731 plasmid pFAM21731.2, complete sequence	Lentilactobacillus parabuchneri	2937	2937	0.96	0.0	91.57%	67905	CP018798.1	Lactiplantibacillus plantarum strain RI-139 p1551o1945-10_S10_L001_R1_001_(paired)_contig_48, whole genome shotgun sequence	Lactiplantibacillus plantarum	3233	6467	0.96	0.0	94.72%	31480	NZ_MKDS01000048.1
	Lactiplantibacillus plantarum strain BC299 plasmid unnamed4, complete sequence	Lactiplantibacillus plantarum	2931	2931	0.96	0.0	91.48%	35676	CP128483.1	Lactiplantibacillus plantarum strain RI-140 p1551o1945-11_S11_L001_R1_001_(paired)_contig_59, whole genome shotgun sequence	Lactiplantibacillus plantarum	3233	6467	0.96	0.0	94.72%	34232	NZ_MKDT01000059.1
	Lactiplantibacillus plantarum strain VHProbi P06 plasmid pPB, complete sequence	Lactiplantibacillus plantarum	2931	2931	0.96	0.0	91.48%	35676	CP104086.1	Lactiplantibacillus plantarum strain RI-123 p1551o1945-8_S8_L001_R1_001_(paired)_contig_35, whole genome shotgun sequence	Lactiplantibacillus plantarum	3233	6467	0.96	0.0	94.72%	34266	NZ_MKDQ01000035.1
	Lactiplantibacillus plantarum strain Lp900 plasmid pLp900-1, complete sequence	Lactiplantibacillus plantarum	2736	2736	0.96	0.0	89.44%	51099	CP059169.1	Lactiplantibacillus plantarum strain RI-147 p1551o1945-13_S13_L001_R1_001_(paired)_contig_25, whole genome shotgun sequence	Lactiplantibacillus plantarum	3233	6467	0.96	0.0	94.72%	31651	NZ_MKDV01000025.1
	Lactiplantibacillus plantarum strain L75a plasmid unnamed4, complete sequence	Lactiplantibacillus plantarum	2721	2721	0.94	0.0	90.04%	65192	CP074423.1	Lactiplantibacillus plantarum strain CIRM-BIA 2110 NODE_10_length_19925_cov_2.000000, whole genome shotgun sequence	Lactiplantibacillus plantarum	3218	3218	0.96	0.0	94.58%	20019	NZ_RIOM01000009.1
	Lactiplantibacillus plantarum strain Heal19 plasmid unnamed2, complete sequence	Lactiplantibacillus plantarum	2718	2718	0.94	0.0	90.00%	25720	CP055121.1	Lactiplantibacillus plantarum strain BLS41 plasmid pLPBLS41_4, complete sequence	Lactiplantibacillus plantarum	3218	7858	0.96	0.0	94.58%	50319	NZ_CP018213.1
	Lactiplantibacillus plantarum strain L75a plasmid unnamed2, complete sequence	Lactiplantibacillus plantarum	2617	2617	0.96	0.0	88.14%	47300	CP074421.1	Lactiplantibacillus plantarum strain KM2 plasmid pKM2-1, complete sequence	Lactiplantibacillus plantarum	3218	6436	0.96	0.0	94.58%	38668	NZ_CP069283.1
	Lactiplantibacillus plantarum strain MF1298 plasmid pMF1298-4, complete sequence	Lactiplantibacillus plantarum	2561	3416	0.96	0.0	87.55%	45064	CP013152.2	Lactiplantibacillus plantarum subsp. plantarum strain SKO-001 plasmid unnamed1, complete sequence	Lactiplantibacillus plantarum subsp. plantarum	3217	6551	0.93	0.0	95.75%	58627	NZ_CP040375.1
	Lactiplantibacillus plantarum strain B3 plasmid unnamed3, complete sequence	Lactiplantibacillus plantarum	2555	2555	0.79	0.0	92.90%	54783	CP096858.1	Lactiplantibacillus plantarum strain Lb2 NODE_22_length_36843_cov_105.889937, whole genome shotgun sequence	Lactiplantibacillus plantarum	3208	6533	0.93	0.0	95.65%	36843	NZ_JACBJO010000022.1
	Lactiplantibacillus plantarum strain E2 plasmid unnamed1, complete sequence	Lactiplantibacillus plantarum	2555	2555	0.79	0.0	92.90%	54805	CP110243.1	Lactiplantibacillus plantarum strain 1001254B_151014_A7 NODE_27_length_37274_cov_49.7485, whole genome shotgun sequence	Lactiplantibacillus plantarum	3191	6382	0.96	0.0	94.29%	37274	NZ_JADNME010000027.1
	Lactiplantibacillus plantarum strain Lp-6 plasmid p5, complete sequence	Lactiplantibacillus plantarum	2544	2544	0.96	0.0	87.35%	62199	CP060189.1	Lactiplantibacillus plantarum strain CM3 chromosome	Lactiplantibacillus plantarum	3179	6147	0.96	0.0	94.14%	3482357	NZ_CP129565.1
	Lactiplantibacillus plantarum strain S58 plasmid p1, complete sequence	Lactiplantibacillus plantarum	2531	2531	0.96	0.0	87.21%	55196	CP068765.1	Lactiplantibacillus plantarum strain LL441 LPLL000035, whole genome shotgun sequence	Lactiplantibacillus plantarum	3177	6355	0.96	0.0	94.14%	17005	NZ_LWKN01000035.1
	Lactobacillus coryniformis subsp. torquens DSM 20004 = KCTC 3535, complete genome	Loigolactobacillus coryniformis subsp. torquens DSM 20004 = KCTC 3535	2528	2528	0.96	0.0	87.17%	2956605	CP017697.1	Lactiplantibacillus plantarum strain LL441 plasmid pLL441-1, complete sequence	Lactiplantibacillus plantarum	3177	3177	0.96	0.0	94.14%	55314	NZ_CP114875.1
	Lactiplantibacillus plantarum strain AR195 plasmid unnamed2, complete sequence	Lactiplantibacillus plantarum	2526	2526	0.96	0.0	87.16%	42765	CP071451.1	Lactiplantibacillus plantarum strain Nizo3893 NODE_24, whole genome shotgun sequence	Lactiplantibacillus plantarum	3177	6355	0.96	0.0	94.14%	47540	NZ_LUXJ01000054.1
	Pediococcus damnosus strain TMW 2.1533 plasmid pL21533-4, complete sequence	Pediococcus damnosus	2517	2517	0.96	0.0	87.06%	38024	CP012279.1	Levilactobacillus brevis strain NCTC13386, whole genome shotgun sequence	Levilactobacillus brevis	3175	3175	0.96	0.0	94.09%	48637	NZ_UGNS01000002.1
	Lactobacillus plantarum strain BLS41 plasmid pLPBLS41_2, complete sequence	Lactiplantibacillus plantarum	2515	2515	0.96	0.0	87.02%	65066	CP018211.1	Levilactobacillus brevis strain NBRC 3345, whole genome shotgun sequence	Levilactobacillus brevis	3175	3175	0.96	0.0	94.09%	31062	NZ_BEWS01000017.1
	Lactiplantibacillus plantarum strain KM2 plasmid pKM2-3, complete sequence	Lactiplantibacillus plantarum	2515	2515	0.96	0.0	87.02%	75285	CP069285.1	Lactiplantibacillus plantarum strain SPC-SNU 72-2 plasmid pLBP511, complete sequence	Lactiplantibacillus plantarum	3168	6337	0.96	0.0	94.04%	51115	NZ_CP050807.1
	Lactiplantibacillus plantarum strain LS/07 plasmid pLS07_3, complete sequence	Lactiplantibacillus plantarum	2513	2513	0.96	0.0	87.26%	47798	CP066498.1	Lactiplantibacillus plantarum strain FUA3428 NODE_22_length_40417_cov_14.121320, whole genome shotgun sequence	Lactiplantibacillus plantarum	3166	6332	0.96	0.0	94.00%	40417	NZ_JAIRBZ010000022.1
	Secundilactobacillus malefermentans strain CBA3618 plasmid unnamed1, complete sequence	Secundilactobacillus malefermentans	2508	2508	0.96	0.0	86.97%	49081	CP042372.1	Lactiplantibacillus plantarum strain FUA3428 NODE_22_length_40417_cov_14.121320, whole genome shotgun sequence	Lactiplantibacillus plantarum	3166	3166	0.96	0.0	94.00%	40417	NZ_JAIWJK010000022.1
	Lactiplantibacillus plantarum strain ST plasmid unnamed1, complete sequence	Lactiplantibacillus plantarum	2507	2507	0.96	0.0	86.97%	64531	CP090185.1	Lactiplantibacillus plantarum strain XJ25 Scaffold13, whole genome shotgun sequence	Lactiplantibacillus plantarum	3157	6314	0.96	0.0	93.90%	64894	NZ_MAXE01000013.1
	Lactiplantibacillus plantarum subsp. plantarum strain TS12 plasmid pLP12-3, complete sequence	Lactiplantibacillus plantarum subsp. plantarum	2501	2501	0.96	0.0	86.97%	40058	CP018327.1	Lactiplantibacillus pentosus strain 1.8.6 assembly_contig_29, whole genome shotgun sequence	Lactiplantibacillus pentosus	3156	3156	0.96	0.0	93.95%	43433	NZ_JAGYGY010000029.1
	Lactiplantibacillus plantarum strain SRCM103361 plasmid unnamed1	Lactiplantibacillus plantarum	2499	2499	0.96	0.0	86.87%	105263	CP035148.1	Lactiplantibacillus pentosus strain 3.2.37 assembly_contig_29, whole genome shotgun sequence	Lactiplantibacillus pentosus	3156	3156	0.96	0.0	93.95%	43433	NZ_JAGYHA010000029.1
	Lactiplantibacillus plantarum strain GR0512 plasmid pGR0512-28, complete sequence	Lactiplantibacillus plantarum	2499	2499	0.96	0.0	86.85%	69480	CP070852.1	Lactiplantibacillus plantarum strain CIP104448 contig_39, whole genome shotgun sequence	Lactiplantibacillus plantarum	3153	6307	0.96	0.0	93.90%	16935	NZ_JSUW01000039.1
	Lactiplantibacillus paraplantarum strain DSM 10667 plasmid unnamed2, complete sequence	Lactiplantibacillus paraplantarum	2498	2498	0.96	0.0	86.93%	44897	CP032746.1	Levilactobacillus brevis strain NSMJ23 plasmid pLBN-3, complete sequence	Levilactobacillus brevis	3141	3141	0.96	0.0	93.76%	41855	NZ_CP050544.1
	Limosilactobacillus fermentum 3872 chromosome, complete genome	Limosilactobacillus fermentum 3872	2495	2495	0.96	0.0	86.82%	2297851	CP011536.1	Levilactobacillus acidifarinae DSM 19394 NODE_8, whole genome shotgun sequence	Levilactobacillus acidifarinae DSM 19394	3138	3138	0.96	0.0	93.75%	30966	NZ_AZDV01000004.1
	Lactobacillus hokkaidonensis plasmid pLOOC260-2 DNA, complete genome	Paucilactobacillus hokkaidonensis JCM 18461	2495	2495	0.96	0.0	86.82%	40971	AP014682.1	Levilactobacillus acidifarinae strain NBRC 107156 sequence27, whole genome shotgun sequence	Levilactobacillus acidifarinae	3138	3138	0.96	0.0	93.75%	30910	NZ_BJZJ01000027.1
	Lactiplantibacillus plantarum strain HOM3201 plasmid p1, complete sequence	Lactiplantibacillus plantarum	2493	2493	0.96	0.0	86.83%	92367	CP123762.1	Levilactobacillus brevis strain NBRC 12005 sequence030, whole genome shotgun sequence	Levilactobacillus brevis	3137	3137	0.96	0.0	93.70%	18024	NZ_BJLZ01000030.1
	Lactiplantibacillus plantarum strain P9 plasmid p4, complete sequence	Lactiplantibacillus plantarum	2493	4987	0.96	0.0	86.83%	70342	CP060176.1	Lactiplantibacillus plantarum strain DSM 13273 NODE_250, whole genome shotgun sequence	Lactiplantibacillus plantarum	3131	6263	0.96	0.0	93.56%	47316	NZ_JQAW01000084.1
	Liquorilactobacillus nagelii strain TMW 1.1827 plasmid pL11827-3, complete sequence	Liquorilactobacillus nagelii	2489	2489	0.96	0.0	86.83%	34699	CP018183.1	Secundilactobacillus mixtipabuli strain IWT30, whole genome shotgun sequence	Secundilactobacillus mixtipabuli	3129	3129	0.96	0.0	93.66%	40696	NZ_BCMF01000013.1
	Lactobacillus plantarum plasmid pSN35N-2 SN35N DNA, complete genome	Lactiplantibacillus plantarum	2489	2542	0.96	0.0	86.78%	23742	AP018407.1	Liquorilactobacillus satsumensis DSM 16230 = JCM 12392 strain DSM 16230 NODE_32, whole genome shotgun sequence	Liquorilactobacillus satsumensis DSM 16230 = JCM 12392	3128	3128	0.96	0.0	93.61%	19448	NZ_AZFQ01000009.1
	Lactiplantibacillus pentosus strain KZ0310 plasmid pKZ3, complete sequence	Lactiplantibacillus pentosus	2489	2489	0.96	0.0	86.83%	46922	CP044248.1	Lactiplantibacillus plantarum strain CECT 8965, whole genome shotgun sequence	Lactiplantibacillus plantarum	3121	6358	0.94	0.0	94.53%	19793	NZ_OMOO01000049.1
	Levilactobacillus brevis strain M10 plasmid unnamed1, complete sequence	Levilactobacillus brevis	2489	2489	0.96	0.0	86.83%	40035	CP079700.1	Lactiplantibacillus plantarum strain CECT 8966, whole genome shotgun sequence	Lactiplantibacillus plantarum	3121	6358	0.94	0.0	94.53%	15983	NZ_OMOP01000052.1
	Lactiplantibacillus plantarum strain SRCM101105 plasmid unnamed3, complete sequence	Lactiplantibacillus plantarum	2486	2486	0.96	0.0	86.72%	35927	CP028225.1	Lactiplantibacillus plantarum strain SF2A35B Contig49, whole genome shotgun sequence	Lactiplantibacillus plantarum	3119	3119	0.96	0.0	93.51%	29738	NZ_LMVD01000084.1
	Lactiplantibacillus pentosus strain BGM48 plasmid pBGM48-1, complete sequence	Lactiplantibacillus pentosus	2486	2590	0.96	0.0	86.72%	34178	CP016492.1	Lactiplantibacillus plantarum strain Nizo1839 NODE_19, whole genome shotgun sequence	Lactiplantibacillus plantarum	3119	3119	0.96	0.0	93.51%	52531	NZ_LUWB01000010.1
	Lactiplantibacillus plantarum strain ATCC 8014 plasmid pLP49, complete sequence	Lactiplantibacillus plantarum	2486	2486	0.96	0.0	86.72%	49515	CP024414.1	Lactiplantibacillus plantarum strain SRCM103406 5, whole genome shotgun sequence	Lactiplantibacillus plantarum	3117	6351	0.96	0.0	93.51%	64203	NZ_SCFD01000005.1
	Lactiplantibacillus plantarum strain KF511 plasmid pLPKF51101, complete sequence	Lactiplantibacillus plantarum	2486	2486	0.96	0.0	86.72%	46817	CP071126.1	Lactiplantibacillus plantarum strain CIRM-BIA 855 NODE_96_length_3849_cov_95.710571, whole genome shotgun sequence	Lactiplantibacillus plantarum	3116	3116	0.96	0.0	93.46%	3943	NZ_RIOL01000088.1
	Lactiplantibacillus plantarum strain VHProbi O04 plasmid pAO04, complete sequence	Lactiplantibacillus plantarum	2486	4969	0.96	0.0	86.72%	73147	CP094951.1	Lactiplantibacillus plantarum strain CECT 8963, whole genome shotgun sequence	Lactiplantibacillus plantarum	3116	6349	0.94	0.0	94.48%	15983	NZ_OKQT01000053.1
	Lacticaseibacillus rhamnosus strain DM065 plasmid pLRDM065B, complete sequence	Lacticaseibacillus rhamnosus	2486	2486	0.96	0.0	86.72%	28719	CP102718.1	Lactiplantibacillus plantarum strain CECT 8964, whole genome shotgun sequence	Lactiplantibacillus plantarum	3116	6349	0.94	0.0	94.48%	15790	NZ_OKQV01000059.1
	Lactiplantibacillus plantarum strain 83-18 plasmid p83-18.1, complete sequence	Lactiplantibacillus plantarum	2484	2484	0.96	0.0	86.78%	67195	CP046661.1	Lactiplantibacillus plantarum strain K4 scf7180000000009_quiver, whole genome shotgun sequence	Lactiplantibacillus plantarum	3102	6204	0.94	0.0	94.28%	41347	NZ_WWDF01000002.1
	Lactiplantibacillus plantarum strain 3-1 plasmid pLP312, complete sequence	Lactiplantibacillus plantarum	2484	2538	0.96	0.0	86.73%	46507	CP099983.1	Lactiplantibacillus plantarum 16, complete sequence	Lactiplantibacillus plantarum 16	3102	6204	0.94	0.0	94.28%	3044678	NC_021514.1
	Lactiplantibacillus plantarum strain 123-17 plasmid p123-18.1, complete sequence	Lactiplantibacillus plantarum	2481	2481	0.96	0.0	86.68%	31650	CP046657.1	Lactiplantibacillus plantarum strain 1525 NODE_34_length_32267_cov_43.974960, whole genome shotgun sequence	Lactiplantibacillus plantarum	3101	3101	0.96	0.0	93.32%	32365	NZ_RIGN01000034.1
	Enterococcus durans strain VREdu plasmid pSULI, complete sequence	Enterococcus durans	2481	2574	0.96	0.0	86.68%	60228	CP043327.1	Lactiplantibacillus plantarum strain DY46 DY46_contig_45, whole genome shotgun sequence	Lactiplantibacillus plantarum	3097	6195	0.94	0.0	94.23%	17505	NZ_JAFFQQ010000045.1
	Enterococcus durans strain VREdu chromosome	Enterococcus durans	2481	2574	0.96	0.0	86.68%	3003867	CP042598.1	Lactiplantibacillus plantarum strain PC1-1 assembly_2, whole genome shotgun sequence	Lactiplantibacillus plantarum	3096	6193	0.96	0.0	93.27%	56986	NZ_JAIYEU010000002.1
	Enterococcus durans strain VREdu chromosome	Enterococcus durans	2481	2574	0.96	0.0	86.68%	3014408	CP042597.1	Lactiplantibacillus pentosus strain 14.2.16 assembly_contig_35, whole genome shotgun sequence	Lactiplantibacillus pentosus	3092	3092	0.96	0.0	93.22%	36080	NZ_JAGXBQ010000035.1
	Lactiplantibacillus pentosus strain KW2 plasmid p3, complete sequence	Lactiplantibacillus pentosus	2481	4948	0.96	0.0	86.68%	60393	CP099561.1	Lactiplantibacillus sp. 7.2.4 assembly_contig_48, whole genome shotgun sequence	Lactiplantibacillus sp. 7.2.4	3092	3092	0.96	0.0	93.22%	23500	NZ_JAGYGS010000048.1
	Lactiplantibacillus plantarum strain LMT1-48 plasmid p_2, complete sequence	Lactiplantibacillus plantarum	2480	2480	0.96	0.0	86.68%	34427	CP033890.1	Lactiplantibacillus pentosus strain 14.8.42 assembly_contig_59, whole genome shotgun sequence	Lactiplantibacillus pentosus	3092	3092	0.96	0.0	93.22%	13387	NZ_JAGXBO010000059.1
	Circular plasmid pWCFS103 from Lactobacillus plantarum WCFS1	Lactiplantibacillus plantarum WCFS1	2480	2480	0.96	0.0	86.68%	36069	CR377166.1	Lactiplantibacillus pentosus strain 7.8.11 assembly_contig_57, whole genome shotgun sequence	Lactiplantibacillus pentosus	3092	3092	0.96	0.0	93.22%	13385	NZ_JAGYGV010000057.1
	Lacticaseibacillus paracasei strain 347-16 plasmid unnamed2, complete sequence	Lacticaseibacillus paracasei	2475	2475	0.96	0.0	86.69%	51922	CP052067.1	Lentilactobacillus sp. TOM.63 NODE_24_length_33800_cov_2425.107998, whole genome shotgun sequence	Lentilactobacillus sp. TOM.63	3089	3089	0.96	0.0	93.17%	33800	NZ_JAUCAP010000024.1
	Lacticaseibacillus paracasei strain CACC 566 plasmid p2CACC566, complete sequence	Lacticaseibacillus paracasei	2475	2475	0.96	0.0	86.69%	51921	CP048005.1	Lactiplantibacillus mudanjiangensis isolate Lactobacillus mudanjiangensis AMBF249, whole genome shotgun sequence	Lactiplantibacillus mudanjiangensis	3088	3088	0.96	0.0	93.22%	27398	NZ_UYIG01000128.1
	Lactiplantibacillus plantarum strain SRCM102737 plasmid unnamed2, complete sequence	Lactiplantibacillus plantarum	2475	2475	0.96	0.0	86.63%	62946	CP028263.1	Lactiplantibacillus plantarum strain DMC-S1 plasmid pDMC-S1-B, complete sequence	Lactiplantibacillus plantarum	3046	3046	0.93	0.0	93.84%	35273	NZ_CP123055.1
	Lactiplantibacillus plantarum strain SRCM101167 plasmid unnamed2, complete sequence	Lactiplantibacillus plantarum	2475	2475	0.96	0.0	86.63%	50704	CP028336.1	Lactiplantibacillus plantarum strain ER NODE_10, whole genome shotgun sequence	Lactiplantibacillus plantarum	3046	6092	0.93	0.0	93.84%	141323	NZ_LUXL01000010.1
	Lacticaseibacillus paracasei strain VHProbi F11 plasmid pAF11, complete sequence	Lacticaseibacillus paracasei	2475	2475	0.96	0.0	86.69%	51922	CP094947.1	Liquorilactobacillus satsumensis DSM 16230 = JCM 12392, whole genome shotgun sequence	Liquorilactobacillus satsumensis DSM 16230 = JCM 12392	3036	3036	0.96	0.0	92.57%	35372	NZ_BBCQ01000028.1
	Lentilactobacillus kefiri strain Fanghua plasmid p2, complete sequence	Lentilactobacillus kefiri	2475	2475	0.96	0.0	86.69%	49125	CP094505.1	Lactiplantibacillus plantarum strain NMZ-1139 Contig16, whole genome shotgun sequence	Lactiplantibacillus plantarum	3027	6054	0.94	0.0	93.38%	64849	NZ_BPVY01000016.1
	Lactiplantibacillus plantarum strain HC-2 plasmid unnamed1, complete sequence	Lactiplantibacillus plantarum	2474	2474	0.96	0.0	86.59%	48692	CP126118.1
	Lactiplantibacillus plantarum strain HC-2 plasmid unnamed2, complete sequence	Lactiplantibacillus plantarum	2474	2474	0.96	0.0	86.59%	48701	CP046937.1
	Levilactobacillus brevis strain SMB091 plasmid pBRV356, complete sequence	Levilactobacillus brevis	2472	2472	0.96	0.0	86.58%	35614	CP113124.1
	Lactobacillus coryniformis subsp. torquens DSM 20004 = KCTC 3535 plasmid pLDW-5, complete sequence	Loigolactobacillus coryniformis subsp. torquens DSM 20004 = KCTC 3535	2470	2470	0.96	0.0	86.64%	61336	CP017699.1
	Latilactobacillus sakei strain WiKim0073 plasmid pLSW73_1, complete sequence	Latilactobacillus sakei	2468	2468	0.96	0.0	86.53%	75290	CP025204.1
	Loigolactobacillus backii strain TMW 1.2002 plasmid pL12002-5, complete sequence	Loigolactobacillus backii	2468	2468	0.96	0.0	86.53%	33270	CP014904.1
	Loigolactobacillus backii strain TMW 1.1991 plasmid pL11991-4, complete sequence	Loigolactobacillus backii	2468	2468	0.96	0.0	86.53%	52539	CP014885.1
	Loigolactobacillus backii strain TMW 1.1989 plasmid pL11989-5, complete sequence	Loigolactobacillus backii	2468	2468	0.96	0.0	86.53%	31925	CP014878.1
	Latilactobacillus sakei strain C22G chromosome	Latilactobacillus sakei	2468	2468	0.96	0.0	86.53%	1976879	CP043729.1
	Latilactobacillus sakei strain CBA3635 plasmid pCBA3635, complete sequence	Latilactobacillus sakei	2468	2468	0.96	0.0	86.53%	56165	CP059698.1
	Lactiplantibacillus plantarum strain CACC 558 plasmid p2CACC558, complete sequence	Lactiplantibacillus plantarum	2466	2466	0.96	0.0	86.54%	45493	CP048024.1
	Lactiplantibacillus plantarum strain 13_3 plasmid plsm_LP12_3_pD	Lactiplantibacillus plantarum	2466	2466	0.96	0.0	86.59%	45216	CP035024.1
	Lactobacillus plantarum subsp. plantarum P-8 plasmid LBPp4, complete sequence	Lactiplantibacillus plantarum subsp. plantarum P-8	2466	2466	0.96	0.0	86.59%	37042	CP005946.2
	Lactiplantibacillus plantarum strain LS/07 plasmid pLS07_2, complete sequence	Lactiplantibacillus plantarum	2466	2466	0.96	0.0	86.59%	54690	CP066497.1
	Lactiplantibacillus plantarum strain ST plasmid unnamed4, complete sequence	Lactiplantibacillus plantarum	2466	2466	0.96	0.0	86.54%	59781	CP090188.1
	Lactobacillus gasseri plasmid pLgLA39 DNA, complete sequence, strain: LA39	Lactobacillus gasseri	2466	2466	0.96	0.0	86.54%	33333	AB436615.1
	Lactiplantibacillus plantarum strain X7022 plasmid unnamed1, complete sequence	Lactiplantibacillus plantarum	2465	2465	0.96	0.0	86.49%	68679	CP048922.1
	Lactiplantibacillus plantarum strain KCCP11226 plasmid pKCCP11226_03, complete sequence	Lactiplantibacillus plantarum	2465	2465	0.94	0.0	87.08%	40982	CP046265.1
	Lactobacillus plantarum strain LZ227 plasmid LZ227p4, complete sequence	Lactiplantibacillus plantarum	2465	2465	0.96	0.0	86.49%	93544	CP015859.1
	Lactiplantibacillus plantarum subsp. plantarum strain M8 plasmid unnamed, complete sequence	Lactiplantibacillus plantarum subsp. plantarum	2464	2464	0.96	0.0	86.60%	49702	CP094382.1
	Lactiplantibacillus plantarum subsp. plantarum strain M17 plasmid unnamed, complete sequence	Lactiplantibacillus plantarum subsp. plantarum	2464	2464	0.96	0.0	86.60%	49702	CP094384.1
	Lactobacillus plantarum strain TMW 1.277 plasmid pL1277-3, complete sequence	Lactiplantibacillus plantarum	2463	2463	0.96	0.0	86.48%	47816	CP017366.1
	Lactobacillus plantarum strain TMW 1.25 plasmid pL125-2, complete sequence	Lactiplantibacillus plantarum	2463	2463	0.96	0.0	86.48%	47816	CP017356.1
	Lactobacillus plantarum strain TMW 1.277 plasmid pL1277-1, complete sequence	Lactiplantibacillus plantarum	2461	4357	0.96	0.0	86.49%	67983	CP017364.1
	Lactobacillus paracollinoides strain TMW 1.1994 plasmid pL11994-4, complete sequence	Secundilactobacillus paracollinoides	2461	2461	0.96	0.0	86.49%	25419	CP014919.1
	Lactiplantibacillus plantarum strain MA2 plasmid unnamed1, complete sequence	Lactiplantibacillus plantarum	2461	2461	0.96	0.0	86.49%	40096	CP122965.1
	Lactiplantibacillus plantarum strain ZW5 plasmid pZW5C, complete sequence	Lactiplantibacillus plantarum	2461	2461	0.96	0.0	86.49%	40096	CP086415.1
	Lactiplantibacillus plantarum strain SHY 21-2 plasmid p2, complete sequence	Lactiplantibacillus plantarum	2461	2461	0.96	0.0	86.49%	68317	CP066549.1
	Lactiplantibacillus plantarum strain BC299 plasmid unnamed2, complete sequence	Lactiplantibacillus plantarum	2461	2461	0.96	0.0	86.44%	62159	CP128481.1
	Lactobacillus sakei strain T332 genome assembly, plasmid: p332A2	Latilactobacillus sakei	2459	2459	0.96	0.0	86.43%	72950	LT907987.1
	Latilactobacillus sakei strain WiKim0063 plasmid pLBS01, complete sequence	Latilactobacillus sakei	2459	2459	0.96	0.0	86.43%	75468	CP022710.1
	Latilactobacillus curvatus strain ZHA1 plasmid unnamed1, complete sequence	Latilactobacillus curvatus	2459	2459	0.96	0.0	86.43%	46328	CP123582.1
	Latilactobacillus sakei strain CNSC001WB plasmid unnamed1, complete sequence	Latilactobacillus sakei	2459	2459	0.96	0.0	86.43%	48679	CP113248.1
>NODE_12_length_2130_cov_37.301997	Lactiplantibacillus plantarum strain KC3 plasmid unnamed3, complete sequence	Lactiplantibacillus plantarum	2439	2439	1	0.0	85.53%	55784	CP025589.1	Lactiplantibacillus pentosus strain L33 scaffold47_size19372, whole genome shotgun sequence	Lactiplantibacillus pentosus	3774	3774	1	0.0	99.30%	19372	NZ_JAHKRU010000047.1
	Lactiplantibacillus plantarum strain KC28 chromosome, complete genome	Lactiplantibacillus plantarum	2370	2370	1	0.0	84.71%	3291849	CP026743.1	Lactiplantibacillus pentosus strain CIRM-BIA 2170 NODE_13_length_26713_cov_2.000000, whole genome shotgun sequence	Lactiplantibacillus pentosus	2609	2609	1	0.0	87.20%	26809	NZ_RIOW01000012.1
	Lactiplantibacillus plantarum strain Lp-6 plasmid p3, complete sequence	Lactiplantibacillus plantarum	2255	2255	0.99	0.0	83.58%	40043	CP060186.1	Lactiplantibacillus pentosus strain IG6 NODE_51_length_26730_cov_235.551773, whole genome shotgun sequence	Lactiplantibacillus pentosus	2609	2609	1	0.0	87.20%	26820	NZ_PVNX01000048.1
	Lactiplantibacillus plantarum strain SMB758 chromosome, complete genome	Lactiplantibacillus plantarum	2195	2195	0.99	0.0	83.09%	3248753	CP118222.1	Lactiplantibacillus pentosus strain IG3 NODE_77_length_33518_cov_131.715286, whole genome shotgun sequence	Lactiplantibacillus pentosus	2609	2609	1	0.0	87.20%	33608	NZ_PVOA01000061.1
	Lactiplantibacillus plantarum strain GR0512 plasmid pGR0512-33, complete sequence	Lactiplantibacillus plantarum	2122	2122	0.99	0.0	82.24%	29805	CP070855.1	Lactiplantibacillus pentosus strain IG11 NODE_1_length_26535_cov_663.635071, whole genome shotgun sequence	Lactiplantibacillus pentosus	2601	2601	0.99	0.0	87.17%	26625	NZ_RDCI01000001.1
	Lactiplantibacillus plantarum strain 3-1 plasmid pLP313, complete sequence	Lactiplantibacillus plantarum	1970	1970	0.84	0.0	84.39%	51375	CP099984.1	Lactiplantibacillus pentosus strain IG8 NODE_11_length_27176_cov_656.893738, whole genome shotgun sequence	Lactiplantibacillus pentosus	2601	2601	0.99	0.0	87.17%	27266	NZ_RDCL01000010.1
	Lactiplantibacillus plantarum strain CNEI-KCA5 chromosome, complete genome	Lactiplantibacillus plantarum	99.6	99.6	0.44	9e-16	63.60%	3206342	CP059294.1	Lactiplantibacillus pentosus strain IG9 NODE_18_length_26535_cov_588.459717, whole genome shotgun sequence	Lactiplantibacillus pentosus	2601	2601	0.99	0.0	87.17%	26625	NZ_RDCK01000014.1
	Lactiplantibacillus argentoratensis strain BRD_L12 chromosome, complete genome	Lactiplantibacillus argentoratensis	96.9	161	0.27	3e-15	74.14%	3103768	CP110792.1	Lactiplantibacillus pentosus strain IG12 NODE_5_length_26535_cov_793.393555, whole genome shotgun sequence	Lactiplantibacillus pentosus	2601	2601	0.99	0.0	87.17%	26625	NZ_RDCH01000005.1
	Lactiplantibacillus plantarum strain GK502 chromosome	Lactiplantibacillus plantarum	96.0	220	0.2	1e-14	73.12%	3207019	CP102362.1	Lactiplantibacillus pentosus strain CIRM-BIA 1490 NODE_118_length_33169_cov_2.000121, whole genome shotgun sequence	Lactiplantibacillus pentosus	2559	2559	1	0.0	86.53%	33265	NZ_RIOZ01000114.1
	Lactobacillus plantarum strain 5-2, complete genome	Lactiplantibacillus plantarum	96.0	220	0.2	1e-14	73.12%	3237652	CP009236.1	Lactiplantibacillus pentosus strain IG2 NODE_50_length_7196_cov_250.515564, whole genome shotgun sequence	Lactiplantibacillus pentosus	2542	2542	1	0.0	86.54%	7284	NZ_PVOB01000047.1
	Lactiplantibacillus plantarum strain CXG9 chromosome, complete genome	Lactiplantibacillus plantarum	95.1	225	0.19	1e-14	73.60%	3291636	CP069168.1	Lactiplantibacillus pentosus strain O12 NODE_9_length_119114_cov_104.708906, whole genome shotgun sequence	Lactiplantibacillus pentosus	2533	2533	1	0.0	86.50%	119114	NZ_JALBYK010000009.1
	Lactiplantibacillus plantarum strain K25 chromosome, complete genome	Lactiplantibacillus plantarum	92.4	167	0.12	1e-13	73.56%	3175846	CP020093.1	Lactiplantibacillus pentosus strain L33 scaffold7_size122673, whole genome shotgun sequence	Lactiplantibacillus pentosus	2533	2533	1	0.0	86.50%	122673	NZ_JAHKRU010000007.1
	Lactiplantibacillus plantarum strain LY-78 chromosome, complete genome	Lactiplantibacillus plantarum	92.4	167	0.12	1e-13	73.56%	3119435	CP015308.1	Lactiplantibacillus pentosus strain 7.2.20 assembly_contig_41, whole genome shotgun sequence	Lactiplantibacillus pentosus	2499	2499	0.99	0.0	86.14%	32111	NZ_JAGXBW010000041.1
	Lactiplantibacillus plantarum strain ATG-K2 chromosome, complete genome	Lactiplantibacillus plantarum	90.6	218	0.23	4e-13	73.03%	3034884	CP032460.1	Lactiplantibacillus pentosus strain 7.8.46 assembly_contig_44, whole genome shotgun sequence	Lactiplantibacillus pentosus	2499	2499	0.99	0.0	86.14%	20095	NZ_JAGXBR010000044.1
	Lactiplantibacillus plantarum strain X7022 chromosome, complete genome	Lactiplantibacillus plantarum	77.0	141	0.27	3e-09	65.08%	3085008	CP048921.1	Lactiplantibacillus plantarum subsp. plantarum strain wikim18 LP_contig_7, whole genome shotgun sequence	Lactiplantibacillus plantarum subsp. plantarum	2447	4895	0.99	0.0	85.64%	24194	NZ_JMEL01000007.1
	Lactiplantibacillus plantarum strain HOM3204 chromosome, complete genome	Lactiplantibacillus plantarum	77.0	209	0.2	3e-09	68.53%	3232697	CP098327.1	Lactiplantibacillus plantarum strain KC3 plasmid unnamed3, complete sequence	Lactiplantibacillus plantarum	2439	4878	1	0.0	85.53%	55784	NZ_CP025589.1
	Lactiplantibacillus plantarum strain LP3 chromosome, complete genome	Lactiplantibacillus plantarum	72.5	201	0.19	1e-07	68.93%	3259858	CP017066.1	Lactiplantibacillus pentosus strain CIRM-BIA 2173 NODE_193_length_16813_cov_2.000000, whole genome shotgun sequence	Lactiplantibacillus pentosus	2405	2405	0.99	0.0	85.16%	16909	NZ_RIOQ01000175.1
	Lactobacillus plantarum strain BLS41, complete genome	Lactiplantibacillus plantarum	72.5	201	0.19	1e-07	68.93%	3249216	CP018209.1	Lactiplantibacillus plantarum strain LP12418 NODE_18_length_33416_cov_2135.68, whole genome shotgun sequence	Lactiplantibacillus plantarum	2380	4761	1	0.0	84.90%	33416	NZ_PVOQ01000089.1
	Lactiplantibacillus plantarum strain KM2 chromosome, complete genome	Lactiplantibacillus plantarum	72.5	201	0.19	1e-07	68.93%	3233034	CP069282.1	Lactiplantibacillus plantarum strain KC28 chromosome, complete genome	Lactiplantibacillus plantarum	2370	4741	1	0.0	84.71%	3291849	NZ_CP026743.1
	Lactiplantibacillus plantarum subsp. plantarum strain SKO-001 chromosome, complete genome	Lactiplantibacillus plantarum subsp. plantarum	68.9	125	0.11	1e-06	87.27%	3198645	CP040374.1	Lactiplantibacillus plantarum strain Nizo2256 NODE_3, whole genome shotgun sequence	Lactiplantibacillus plantarum	2367	4734	0.99	0.0	84.81%	143455	NZ_LUWE01000071.1
	Lactiplantibacillus plantarum strain AR195 chromosome, complete genome	Lactiplantibacillus plantarum	68.0	68.0	0.08	1e-06	68.36%	3219240	CP071449.1	Lactiplantibacillus plantarum strain Nizo1838 NODE_23, whole genome shotgun sequence	Lactiplantibacillus plantarum	2367	4734	0.99	0.0	84.81%	48173	NZ_LUWA01000086.1
	Lactiplantibacillus plantarum strain ATCC 8014 chromosome, complete genome	Lactiplantibacillus plantarum	61.7	121	0.12	0.0002	66.84%	3202808	CP024413.1	Lactiplantibacillus plantarum strain Lp-6 plasmid p3, complete sequence	Lactiplantibacillus plantarum	2255	4510	0.99	0.0	83.58%	40043	NZ_CP060186.1
	Lactiplantibacillus plantarum strain KF511 chromosome, complete genome	Lactiplantibacillus plantarum	61.7	121	0.12	0.0002	66.84%	3207769	CP071125.1	Lactiplantibacillus plantarum strain CIRM-BIA 1111 NODE_50_length_28816_cov_25.011938, whole genome shotgun sequence	Lactiplantibacillus plantarum	2213	2213	0.99	0.0	83.26%	28914	NZ_RIOI01000049.1
	Lactiplantibacillus plantarum strain VHProbi O04 chromosome, complete genome	Lactiplantibacillus plantarum	61.7	121	0.12	0.0002	66.84%	3230328	CP094950.1	Lactiplantibacillus plantarum strain RI-422 20150709.B-R422_R1_contig_12, whole genome shotgun sequence	Lactiplantibacillus plantarum	2212	4424	0.99	0.0	83.24%	33376	NZ_MKDK01000012.1
	Lactobacillus plantarum DOMLa, complete genome	Lactiplantibacillus plantarum DOMLa	61.7	121	0.12	0.0002	66.84%	3198796	CP004406.1	Lactiplantibacillus plantarum strain RI-405 20150702.X-R405_S22_R1_001_(paired)_contig_20, whole genome shotgun sequence	Lactiplantibacillus plantarum	2212	4424	0.99	0.0	83.24%	33213	NZ_MKDF01000020.1
	Lactiplantibacillus plantarum strain TK-P2A chromosome, complete genome	Lactiplantibacillus plantarum	61.7	121	0.12	0.0002	66.84%	3199525	CP045593.1	Lactiplantibacillus plantarum strain RI-393 20150709.B-R393_R1_contig_54, whole genome shotgun sequence	Lactiplantibacillus plantarum	2212	4424	0.99	0.0	83.24%	33211	NZ_MKDB01000054.1
	Lactobacillus plantarum JDM1, complete genome	Lactiplantibacillus plantarum JDM1	61.7	121	0.12	0.0002	66.84%	3197759	CP001617.1	Lactiplantibacillus plantarum strain B1.1 NODE_4_length_108240_cov_17.1139, whole genome shotgun sequence	Lactiplantibacillus plantarum	2209	4419	1	0.0	83.24%	108240	NZ_WWCZ01000004.1
	Lactococcus lactis strain ZZ-2 chromosome, complete genome	Lactococcus lactis	60.8	60.8	0.03	0.0002	80.00%	2527090	CP129526.1	Lactiplantibacillus plantarum strain SMB758 chromosome, complete genome	Lactiplantibacillus plantarum	2195	2195	0.99	0.0	83.09%	3248753	NZ_CP118222.1
	Lactococcus cremoris strain UC047 chromosome, complete genome	Lactococcus cremoris	60.8	60.8	0.03	0.0002	80.00%	2545480	CP068658.2	Lactiplantibacillus plantarum strain Lp90 Contig22, whole genome shotgun sequence	Lactiplantibacillus plantarum	2193	4386	1	0.0	83.05%	489345	NZ_JIBX01000022.1
	Lactococcus cremoris strain 1196 chromosome, complete genome	Lactococcus cremoris	60.8	60.8	0.03	0.0002	80.00%	2518870	CP032148.2	Lactiplantibacillus plantarum strain NMZ-1139 Contig14, whole genome shotgun sequence	Lactiplantibacillus plantarum	2130	4260	0.99	0.0	82.51%	78237	NZ_BPVY01000014.1
	Lactococcus lactis subsp. lactis strain 223 chromosome, complete genome	Lactococcus lactis subsp. lactis	60.8	60.8	0.03	0.0002	80.00%	2474988	CP090359.1	Lactiplantibacillus plantarum strain 3-1 plasmid pLP313, complete sequence	Lactiplantibacillus plantarum	1970	3941	0.84	0.0	84.39%	51375	NZ_CP099984.1
	Lactococcus lactis subsp. lactis NCDO 2118, complete genome	Lactococcus lactis subsp. lactis NCDO 2118	60.8	121	0.03	0.0002	80.00%	2554693	CP009054.1	Lactiplantibacillus pentosus strain DZ35 plasmid pDZ3, whole genome shotgun sequence	Lactiplantibacillus pentosus	1970	1970	0.84	0.0	84.39%	49918	NZ_VUBB01000008.1
	Lactococcus lactis subsp. cremoris KW2, complete genome	Lactococcus cremoris subsp. cremoris KW2	60.8	60.8	0.03	0.0002	80.00%	2427048	CP004884.1	Lactiplantibacillus plantarum strain LP12407 NODE_46_length_15340_cov_1018.25, whole genome shotgun sequence	Lactiplantibacillus plantarum	1970	3941	0.84	0.0	84.39%	15340	NZ_PVOR01000158.1
	Lactococcus cremoris strain 4B0 chromosome, complete genome	Lactococcus cremoris	60.8	60.8	0.03	0.0002	80.00%	2530291	CP032526.1	Lactiplantibacillus paraplantarum strain SRCM210393 contig5, whole genome shotgun sequence	Lactiplantibacillus paraplantarum	1966	1966	0.84	0.0	84.34%	34321	NZ_JAPDHJ010000005.1
	Lactococcus lactis subsp. lactis strain 223 chromosome, complete genome	Lactococcus lactis subsp. lactis	60.8	60.8	0.03	0.0002	80.00%	2474982	CP031926.1	Lactiplantibacillus plantarum strain Nizo2757 NODE_33, whole genome shotgun sequence	Lactiplantibacillus plantarum	1742	3484	0.99	0.0	78.57%	33599	NZ_LUWV01000043.1
	Lactococcus lactis subsp. lactis strain G121 chromosome, complete genome	Lactococcus lactis subsp. lactis	60.8	60.8	0.03	0.0002	80.00%	2573315	CP053671.2	Lactiplantibacillus plantarum strain Nizo2766 NODE_31, whole genome shotgun sequence	Lactiplantibacillus plantarum	1742	3484	0.99	0.0	78.57%	33677	NZ_LUWW01000011.1
	Lactococcus lactis subsp. cremoris NZ9000, complete genome	Lactococcus cremoris subsp. cremoris NZ9000	60.8	60.8	0.03	0.0002	80.00%	2530294	CP002094.1	Lactiplantibacillus plantarum strain LP12407 NODE_72_length_4161_cov_1.69286, whole genome shotgun sequence	Lactiplantibacillus plantarum	1364	2729	0.55	0.0	85.74%	4161	NZ_PVOR01000200.1
	Lactococcus lactis subsp. cremoris MG1363, complete genome	Lactococcus cremoris subsp. cremoris MG1363	60.8	60.8	0.03	0.0002	80.00%	2529478	AM406671.1	Lactiplantibacillus plantarum strain LP12418 NODE_86_length_443_cov_1.07911, whole genome shotgun sequence	Lactiplantibacillus plantarum	471	942	0.2	8e-127	83.52%	443	NZ_PVOQ01000062.1
	Lactococcus lactis cremoris MG1363-inv2 chromosomal inversion junction DNA	Lactococcus cremoris subsp. cremoris MG1363	60.8	60.8	0.03	0.0002	80.00%	2934	AJ223961.1	Lactiplantibacillus plantarum strain LP12407 NODE_97_length_1695_cov_1.67092, whole genome shotgun sequence	Lactiplantibacillus plantarum	323	646	0.14	3e-82	83.07%	1695	NZ_PVOR01000028.1
	Lactiplantibacillus plantarum strain AMT74419 chromosome, complete genome	Lactiplantibacillus plantarum	59.9	113	0.06	0.0007	81.67%	3227194	CP052869.1	Lactiplantibacillus plantarum strain CNEI-KCA5 chromosome, complete genome	Lactiplantibacillus plantarum	99.6	199	0.44	5e-15	63.60%	3206342	NZ_CP059294.1
	Lactiplantibacillus plantarum strain 202195 chromosome, complete genome	Lactiplantibacillus plantarum	59.9	113	0.06	0.0007	81.67%	3295668	CP040858.1	Lactiplantibacillus plantarum strain FCQNA31M2 Scaffold23, whole genome shotgun sequence	Lactiplantibacillus plantarum	98.7	216	0.25	5e-15	73.89%	48708	NZ_VFDV01000023.1
	Lactiplantibacillus plantarum strain SRCM103303 chromosome, complete genome	Lactiplantibacillus plantarum	59.9	113	0.06	0.0007	81.67%	3107572	CP035571.1	Lactiplantibacillus plantarum strain AG30 CC93DRAFT_scf7180000000102_quiver.6_C, whole genome shotgun sequence	Lactiplantibacillus plantarum	98.7	433	0.25	5e-15	73.89%	108499	NZ_JHWA01000006.1
	Lactiplantibacillus plantarum strain ATCC 202195 chromosome, complete genome	Lactiplantibacillus plantarum	59.9	113	0.06	0.0007	81.67%	3295397	CP063750.1	Lactiplantibacillus plantarum strain BIO1096 Lactobacillus_plantarum_BIO1096_1, whole genome shotgun sequence	Lactiplantibacillus plantarum	96.9	322	0.27	2e-14	74.14%	625966	NZ_WBNX01000001.1
	Lactiplantibacillus plantarum strain LS/07 chromosome, complete genome	Lactiplantibacillus plantarum	59.0	114	0.12	0.0007	66.83%	3182330	CP034997.1	Lactiplantibacillus plantarum strain GK502 chromosome	Lactiplantibacillus plantarum	96.0	164	0.11	7e-14	73.12%	3207019	NZ_CP102362.1
	Limosilactobacillus fermentum strain AGR1487 chromosome, complete genome	Limosilactobacillus fermentum	55.4	55.4	0.02	0.009	80.00%	1939032	CP047585.1	Lactiplantibacillus plantarum strain 5-2 chromosome, complete genome	Lactiplantibacillus plantarum	96.0	329	0.11	7e-14	73.12%	3237652	NZ_CP009236.1
										Lactiplantibacillus plantarum strain COY2906 sequence07, whole genome shotgun sequence	Lactiplantibacillus plantarum	95.1	454	0.19	7e-14	73.60%	128535	NZ_BOVM01000007.1
										Lactiplantibacillus plantarum strain CXG9 chromosome, complete genome	Lactiplantibacillus plantarum	95.1	451	0.19	7e-14	73.60%	3291636	NZ_CP069168.1
										Levilactobacillus tongjiangensis strain 218-10 contig29, whole genome shotgun sequence	Levilactobacillus tongjiangensis	93.3	93.3	0.08	2e-13	72.57%	16632	NZ_RHNY01000029.1
										Lactobacillus sp. ESL0225 Ga0226848_112, whole genome shotgun sequence	Lactobacillus sp. ESL0225	92.4	214	0.12	8e-13	82.95%	31752	NZ_REHK01000012.1
										Lactiplantibacillus plantarum strain C34 contig00001, whole genome shotgun sequence	Lactiplantibacillus plantarum	92.4	92.4	0.07	8e-13	73.56%	451396	NZ_JASGSG010000001.1
										Lactiplantibacillus plantarum strain K25 chromosome, complete genome	Lactiplantibacillus plantarum	92.4	335	0.12	8e-13	73.56%	3175846	NZ_CP020093.1
										Lactiplantibacillus plantarum strain LY-78 chromosome, complete genome	Lactiplantibacillus plantarum	92.4	335	0.12	8e-13	73.56%	3119435	NZ_CP015308.1
										Lactiplantibacillus plantarum strain KMB_618 NODE_1_length_782573_cov_52.5083, whole genome shotgun sequence	Lactiplantibacillus plantarum	90.6	436	0.23	3e-12	73.03%	782573	NZ_QMJR01000001.1
										Lactiplantibacillus plantarum strain ATG-K2 chromosome, complete genome	Lactiplantibacillus plantarum	90.6	436	0.23	3e-12	73.03%	3034884	NZ_CP032460.1
										Lactiplantibacillus plantarum strain LPKH 1, whole genome shotgun sequence	Lactiplantibacillus plantarum	90.6	436	0.23	3e-12	73.03%	3029606	NZ_JAIPRQ010000001.1
										Lactiplantibacillus plantarum strain RI-510 p1551o2560-06_S6_contig_2, whole genome shotgun sequence	Lactiplantibacillus plantarum	86.9	304	0.11	3e-11	71.75%	135503	NZ_MKED01000002.1
										Lactiplantibacillus pentosus KCA1 chromosome, whole genome shotgun sequence	Lactiplantibacillus pentosus KCA1	82.4	82.4	0.19	4e-10	65.24%	3426323	NZ_CM001538.1
										Lactiplantibacillus plantarum strain FCQNA23M1 Scaffold2, whole genome shotgun sequence	Lactiplantibacillus plantarum	77.0	154	0.17	2e-08	72.73%	569588	NZ_VFDS01000002.1
										Lactiplantibacillus plantarum strain HOM3204 chromosome, complete genome	Lactiplantibacillus plantarum	77.0	308	0.17	2e-08	68.53%	3232697	NZ_CP098327.1
										Lactobacillus sp. ESL0791 ESL0791_2, whole genome shotgun sequence	Lactobacillus sp. ESL0791	76.1	76.1	0.08	6e-08	71.67%	28718	NZ_JAQTHU010000002.1
										Lactiplantibacillus plantarum strain P26 P26_contig00003, whole genome shotgun sequence	Lactiplantibacillus plantarum	74.3	422	0.19	2e-07	71.04%	288766	NZ_LEBQ01000001.1
										Lactiplantibacillus plantarum strain K35 K35_33, whole genome shotgun sequence	Lactiplantibacillus plantarum	74.3	422	0.19	2e-07	71.04%	19433	NZ_LEBT01000022.1
										Lactiplantibacillus plantarum strain 1001095A_150126_D1 NODE_150_length_26474_cov_38.7532, whole genome shotgun sequence	Lactiplantibacillus plantarum	74.3	422	0.19	2e-07	71.04%	26474	NZ_JADMVB010000034.1
										Lactiplantibacillus plantarum strain FUA3584 Scaffold_3, whole genome shotgun sequence	Lactiplantibacillus plantarum	74.3	211	0.19	2e-07	71.04%	1560886	NZ_WEZU01000003.1
>NODE_13_length_2079_cov_88.623377	Lactiplantibacillus plantarum strain E2 chromosome, complete genome	Lactiplantibacillus plantarum	1492	1598	0.56	0.0	89.16%	3264284	CP110242.1	Lactiplantibacillus pentosus strain L33 scaffold53_size12548, whole genome shotgun sequence	Lactiplantibacillus pentosus	3705	3705	1	0.0	99.52%	12548	NZ_JAHKRU010000053.1
	Lactiplantibacillus plantarum strain IDCC3501 chromosome, complete genome	Lactiplantibacillus plantarum	1255	1378	0.47	0.0	88.81%	3242652	CP031702.1	Lactiplantibacillus plantarum strain LPG8 plantarumG8_c42, whole genome shotgun sequence	Lactiplantibacillus plantarum	1943	3887	0.63	0.0	91.70%	362959	NZ_JACTGX010000042.1
	Lactiplantibacillus plantarum strain LPgoji chromosome, complete genome	Lactiplantibacillus plantarum	1255	1378	0.47	0.0	88.81%	3234760	CP096853.1	Pediococcus acidilactici strain C5 contig00004, whole genome shotgun sequence	Pediococcus acidilactici	1810	1810	0.63	0.0	89.56%	221094	NZ_VCYE01000004.1
	Lactiplantibacillus plantarum strain MGEL20154 chromosome, complete genome	Lactiplantibacillus plantarum	1255	1378	0.47	0.0	88.81%	3242696	CP104753.1	Lactiplantibacillus plantarum strain E2 chromosome, complete genome	Lactiplantibacillus plantarum	1492	1598	0.56	0.0	89.16%	3264284	NZ_CP110242.1
	Lactiplantibacillus plantarum strain DSM 20174 chromosome, complete genome	Lactiplantibacillus plantarum	1255	1378	0.47	0.0	88.81%	3242936	CP039121.1	Lactiplantibacillus plantarum strain FME91 FME91_contig_6, whole genome shotgun sequence	Lactiplantibacillus plantarum	1278	1442	0.48	0.0	91.19%	119892	NZ_JAPHOC010000006.1
	Lactiplantibacillus plantarum strain SPC-SNU 72-2 chromosome, complete genome	Lactiplantibacillus plantarum	1186	1469	0.51	0.0	90.49%	3037092	CP050805.1	Lactiplantibacillus plantarum strain SPC-SNU 72-2 chromosome, complete genome	Lactiplantibacillus plantarum	1186	2831	0.49	0.0	90.49%	3037092	NZ_CP050805.1
	Lactiplantibacillus plantarum strain MY04 chromosome, complete genome	Lactiplantibacillus plantarum	1174	3185	0.43	0.0	89.05%	3241756	CP122966.1	Lactiplantibacillus plantarum strain SRCM210797 chromosome, complete genome	Lactiplantibacillus plantarum	1174	1174	0.39	0.0	90.79%	3226393	NZ_CP103912.1
	Lactiplantibacillus plantarum strain SRCM210797 chromosome, complete genome	Lactiplantibacillus plantarum	1174	1174	0.39	0.0	90.79%	3226393	CP103912.1	Lactiplantibacillus pentosus strain LBAE A2 NODE_55_length_27260_cov_2.000000, whole genome shotgun sequence	Lactiplantibacillus pentosus	1125	1364	0.47	0.0	89.42%	27356	NZ_RICW01000052.1
	Lactiplantibacillus plantarum strain 8P-A3 chromosome, complete genome	Lactiplantibacillus plantarum	1149	1290	0.45	0.0	87.76%	3323296	CP046726.1	Lactiplantibacillus pentosus strain GPS1-6 15, whole genome shotgun sequence	Lactiplantibacillus pentosus	1100	1345	0.47	0.0	88.72%	59602	NZ_JAJAWI010000015.1
	Lactiplantibacillus plantarum strain Z.6-1 chromosome, complete genome	Lactiplantibacillus plantarum	1149	1290	0.45	0.0	87.76%	3323599	CP099549.1	Lactiplantibacillus plantarum strain LL441 chromosome, complete genome	Lactiplantibacillus plantarum	1092	1405	0.49	0.0	89.96%	2992100	NZ_CP114874.1
	Lactiplantibacillus plantarum strain KCCP11226 chromosome, complete genome	Lactiplantibacillus plantarum	1129	2039	0.44	0.0	87.81%	3206264	CP046262.1	Lactiplantibacillus plantarum strain LL441 LPLL000156, whole genome shotgun sequence	Lactiplantibacillus plantarum	1092	2302	0.41	0.0	89.96%	202010	NZ_LWKN01000156.1
	Lactiplantibacillus plantarum strain LL441 chromosome, complete genome	Lactiplantibacillus plantarum	1092	1405	0.49	0.0	89.96%	2992100	CP114874.1	Lactiplantibacillus pentosus strain ZFM94 chromosome, complete genome	Lactiplantibacillus pentosus	1085	1323	0.47	0.0	88.35%	3564833	NZ_CP032659.1
	Lactiplantibacillus pentosus strain ZFM222 chromosome, complete genome	Lactiplantibacillus pentosus	1085	1323	0.47	0.0	88.35%	3564857	CP032654.1	Lactiplantibacillus pentosus strain ZFM222 chromosome, complete genome	Lactiplantibacillus pentosus	1085	1323	0.47	0.0	88.35%	3564857	NZ_CP032654.1
	Lactiplantibacillus pentosus strain ZFM94 chromosome, complete genome	Lactiplantibacillus pentosus	1085	1323	0.47	0.0	88.35%	3564833	CP032659.1	Lactiplantibacillus pentosus strain CIRM-BIA 2177 NODE_60_length_38695_cov_49.513943, whole genome shotgun sequence	Lactiplantibacillus pentosus	1085	1482	0.51	0.0	88.35%	38803	NZ_RIOU01000060.1
	Lactiplantibacillus plantarum strain SRCM103300 chromosome, complete genome	Lactiplantibacillus plantarum	1084	1589	0.5	0.0	93.69%	3179169	CP035566.1	Lactiplantibacillus pentosus strain 1524 NODE_5_length_52196_cov_28.864452, whole genome shotgun sequence	Lactiplantibacillus pentosus	1085	1328	0.47	0.0	88.35%	52292	NZ_RIHA01000005.1
	Lactiplantibacillus plantarum strain SRCM103311 chromosome, complete genome	Lactiplantibacillus plantarum	1084	1589	0.5	0.0	93.69%	3192137	CP035131.1	Lactiplantibacillus plantarum strain JBE490 chromosome, complete genome	Lactiplantibacillus plantarum	1084	3179	0.5	0.0	93.69%	3189366	NZ_CP020861.1
	Lactiplantibacillus plantarum strain JBE490 chromosome, complete genome	Lactiplantibacillus plantarum	1084	1589	0.5	0.0	93.69%	3189366	CP020861.1	Lactiplantibacillus plantarum strain SRCM103406 1, whole genome shotgun sequence	Lactiplantibacillus plantarum	1084	3179	0.5	0.0	93.69%	3181528	NZ_SCFD01000001.1
	Lactiplantibacillus plantarum strain SRCM103426 chromosome, complete genome	Lactiplantibacillus plantarum	1079	1585	0.5	0.0	93.55%	3182624	CP035174.1	Lactiplantibacillus plantarum strain SRCM103411 1, whole genome shotgun sequence	Lactiplantibacillus plantarum	1084	3179	0.5	0.0	93.69%	3175757	NZ_SCEN01000001.1
	Lactobacillus plantarum SN13T DNA, complete genome	Lactiplantibacillus plantarum	1076	1723	0.54	0.0	88.23%	3612790	AP019815.1	Lactiplantibacillus plantarum strain SRCM103311 chromosome, complete genome	Lactiplantibacillus plantarum	1084	3179	0.5	0.0	93.69%	3192137	NZ_CP035131.1
	Lactiplantibacillus plantarum subsp. plantarum strain TS12 chromosome, complete genome	Lactiplantibacillus plantarum subsp. plantarum	978	1525	0.49	0.0	91.10%	3193112	CP018324.1	Lactiplantibacillus plantarum strain SRCM103300 chromosome, complete genome	Lactiplantibacillus plantarum	1084	3179	0.5	0.0	93.69%	3179169	NZ_CP035566.1
	Lactiplantibacillus plantarum strain SRCM103357 chromosome, complete genome	Lactiplantibacillus plantarum	972	1215	0.47	0.0	85.61%	3277486	CP035143.1	Lactiplantibacillus plantarum strain SRCM103426 chromosome, complete genome	Lactiplantibacillus plantarum	1079	3170	0.5	0.0	93.55%	3182624	NZ_CP035174.1
	Lactiplantibacillus plantarum strain LM1004 chromosome, complete genome	Lactiplantibacillus plantarum	921	1081	0.39	0.0	88.94%	3198690	CP025988.1	Lactiplantibacillus pentosus strain CIRM-BIA 2173 NODE_140_length_1061_cov_2.007540, whole genome shotgun sequence	Lactiplantibacillus pentosus	1061	1061	0.34	0.0	92.99%	1157	NZ_RIOQ01000128.1
	Lactiplantibacillus plantarum strain LM1215 chromosome, complete genome	Lactiplantibacillus plantarum	921	1081	0.39	0.0	88.94%	3221233	CP128990.1	Lactiplantibacillus plantarum strain Nizo2263 NODE_1, whole genome shotgun sequence	Lactiplantibacillus plantarum	1030	2487	0.41	0.0	92.69%	336917	NZ_LUWK01000004.1
	Lactiplantibacillus plantarum strain Q180 chromosome, complete genome	Lactiplantibacillus plantarum	921	1081	0.39	0.0	88.94%	3197263	CP073753.1	Lactiplantibacillus plantarum subsp. plantarum strain TS12 chromosome, complete genome	Lactiplantibacillus plantarum subsp. plantarum	978	1525	0.49	0.0	91.10%	3193112	NZ_CP018324.1
	Lactiplantibacillus plantarum strain DM083 chromosome, complete genome	Lactiplantibacillus plantarum	921	1081	0.39	0.0	88.94%	3197299	CP099962.1	Lactiplantibacillus pentosus strain CIRM-BIA 2169 NODE_183_length_1552_cov_1.997423, whole genome shotgun sequence	Lactiplantibacillus pentosus	971	971	0.26	0.0	98.92%	1648	NZ_RIOX01000168.1
	Lactiplantibacillus plantarum strain VHProbi V38 chromosome, complete genome	Lactiplantibacillus plantarum	836	1111	0.34	0.0	92.61%	3040739	CP092501.1	Lactiplantibacillus plantarum strain 1001254B_151014_A7 NODE_9_length_108707_cov_19.7134, whole genome shotgun sequence	Lactiplantibacillus plantarum	947	1894	0.36	0.0	87.84%	108707	NZ_JADNME010000009.1
	Lactobacillus plantarum strain C410L1, complete genome	Lactiplantibacillus plantarum	828	1103	0.34	0.0	92.46%	3097773	CP017954.1	Lactiplantibacillus plantarum strain AG10 NODE_9_length_182991_cov_39.505565, whole genome shotgun sequence	Lactiplantibacillus plantarum	922	1083	0.39	0.0	88.95%	182991	NZ_JARUVN010000006.1
	Lactobacillus plantarum strain HFC8, complete genome	Lactiplantibacillus plantarum	823	886	0.3	0.0	91.02%	3067675	CP012650.1	Lactiplantibacillus plantarum strain Q180 chromosome, complete genome	Lactiplantibacillus plantarum	921	1081	0.39	0.0	88.94%	3197263	NZ_CP073753.1
	Lactiplantibacillus plantarum strain UNQLp11 chromosome, complete genome	Lactiplantibacillus plantarum	811	1441	0.35	0.0	89.53%	3534932	CP031140.1	Lactiplantibacillus plantarum strain LM1004 isolate kimchi chromosome, complete genome	Lactiplantibacillus plantarum	921	2162	0.39	0.0	88.94%	3198690	NZ_CP025988.1
	Lactiplantibacillus pentosus strain SLC13 chromosome, complete genome	Lactiplantibacillus pentosus	810	1184	0.38	0.0	89.61%	3520510	CP022130.1	Lactiplantibacillus plantarum strain DM083 chromosome, complete genome	Lactiplantibacillus plantarum	921	2162	0.39	0.0	88.94%	3197299	NZ_CP099962.1
	Lactiplantibacillus plantarum strain NCIMB700965.EF.A chromosome, complete genome	Lactiplantibacillus plantarum	791	973	0.3	0.0	87.99%	3015457	CP026505.1	Lactiplantibacillus pentosus strain IG10 NODE_277_length_5486_cov_148.771057, whole genome shotgun sequence	Lactiplantibacillus pentosus	875	1306	0.4	0.0	93.76%	5576	NZ_RDCJ01000115.1
	Lactiplantibacillus plantarum strain NCIMB 700965 chromosome, complete genome	Lactiplantibacillus plantarum	791	973	0.3	0.0	87.99%	3015495	CP023490.1	Lactiplantibacillus fabifermentans T30PCM01 scaffold37, whole genome shotgun sequence	Lactiplantibacillus fabifermentans T30PCM01	852	852	0.28	0.0	91.89%	62147	NZ_KK036491.1
	Lactiplantibacillus plantarum strain K259 chromosome, complete genome	Lactiplantibacillus plantarum	788	865	0.3	0.0	88.78%	3312096	CP025590.1	Lactiplantibacillus plantarum strain VHProbi V38 chromosome, complete genome	Lactiplantibacillus plantarum	836	2114	0.34	0.0	92.61%	3040739	NZ_CP092501.1
	Lactiplantibacillus plantarum strain SRCM101587 chromosome, complete genome	Lactiplantibacillus plantarum	788	865	0.3	0.0	88.78%	3275720	CP114208.1	Lactiplantibacillus plantarum strain C410L1 chromosome, complete genome	Lactiplantibacillus plantarum	828	2098	0.34	0.0	92.46%	3097773	NZ_CP017954.1
	Lactiplantibacillus plantarum strain 12_3 chromosome, complete genome	Lactiplantibacillus plantarum	777	2107	0.42	0.0	90.32%	3213344	CP035012.1	Lactiplantibacillus plantarum strain HFC8 isolate Lactobacillus plantarum chromosome, complete genome	Lactiplantibacillus plantarum	823	1772	0.3	0.0	91.02%	3067675	NZ_CP012650.1
	Lactiplantibacillus plantarum strain b-2 chromosome, complete genome	Lactiplantibacillus plantarum	766	1275	0.42	0.0	87.87%	3211268	CP027349.1	Lactiplantibacillus plantarum strain TIFN101 contig_22, whole genome shotgun sequence	Lactiplantibacillus plantarum	810	1992	0.33	0.0	91.29%	41158	NZ_JSUX01000022.1
	Lactiplantibacillus plantarum strain LPL-1 chromosome, complete genome	Lactiplantibacillus plantarum	766	1275	0.42	0.0	87.87%	3186859	CP021997.1	Lactiplantibacillus plantarum strain 442 NODE_144_length_31974_cov_2.000000, whole genome shotgun sequence	Lactiplantibacillus plantarum	810	983	0.32	0.0	91.84%	32070	NZ_VDMW01000123.1
	Lactiplantibacillus plantarum strain 41P chromosome, complete genome	Lactiplantibacillus plantarum	766	1275	0.42	0.0	87.87%	3210905	CP075330.1	Lactiplantibacillus plantarum strain Nizo2258 NODE_8, whole genome shotgun sequence	Lactiplantibacillus plantarum	810	2288	0.35	0.0	91.29%	80635	NZ_LUWG01000118.1
	Lactiplantibacillus plantarum strain BCC9546 chromosome, complete genome	Lactiplantibacillus plantarum	763	852	0.3	0.0	87.79%	3218570	CP044500.1	Lactiplantibacillus plantarum strain Nizo2257 NODE_8, whole genome shotgun sequence	Lactiplantibacillus plantarum	810	2288	0.35	0.0	91.29%	80910	NZ_LUWF01000098.1
	Lactiplantibacillus pentosus strain KW1 chromosome, complete genome	Lactiplantibacillus pentosus	762	2092	0.38	0.0	87.71%	3668369	CP099551.1	Gluconobacter oxydans strain R-82831 contig00107, whole genome shotgun sequence	Gluconobacter oxydans	783	783	0.27	0.0	89.69%	1435	NZ_JAMZAK010000107.1
	Lactiplantibacillus plantarum strain Lp900 chromosome, complete genome	Lactiplantibacillus plantarum	762	762	0.27	0.0	87.71%	3206992	CP059168.1	Lactiplantibacillus plantarum isolate Lp790, whole genome shotgun sequence	Lactiplantibacillus plantarum	783	1566	0.26	0.0	91.76%	1595	NZ_FMBS01000102.1
	Lactiplantibacillus plantarum strain S58 chromosome, complete genome	Lactiplantibacillus plantarum	757	1103	0.38	0.0	87.54%	3152304	CP068767.1	Lactiplantibacillus plantarum strain S2.9 Scaffold9_1, whole genome shotgun sequence	Lactiplantibacillus plantarum	779	973	0.33	0.0	90.07%	89102	NZ_JANEZI010000009.1
	Lactiplantibacillus plantarum strain SS6 chromosome, complete genome	Lactiplantibacillus plantarum	753	822	0.3	0.0	87.21%	3048781	CP096864.1	Lactiplantibacillus plantarum strain 12_3 chromosome, complete genome	Lactiplantibacillus plantarum	777	4105	0.42	0.0	90.32%	3213344	NZ_CP035012.1
	Lactiplantibacillus plantarum strain KLDS1.0386 chromosome, complete genome	Lactiplantibacillus plantarum	753	753	0.27	0.0	87.21%	3025306	CP071892.1	Lactiplantibacillus plantarum strain P14 P14_1, whole genome shotgun sequence	Lactiplantibacillus plantarum	756	1648	0.24	0.0	95.36%	823949	NZ_LEBV01000001.1
	Lactiplantibacillus plantarum strain dm chromosome, complete genome	Lactiplantibacillus plantarum	749	1066	0.46	0.0	87.29%	3325676	CP022373.1	Lactiplantibacillus plantarum strain P76 P76_contig00010, whole genome shotgun sequence	Lactiplantibacillus plantarum	756	1648	0.24	0.0	95.36%	86944	NZ_LEBK01000019.1
	Lactiplantibacillus plantarum strain B3 chromosome, complete genome	Lactiplantibacillus plantarum	748	817	0.3	0.0	87.04%	3048867	CP096855.1	Lactiplantibacillus plantarum strain TJA26B NODE_3_length_102955_cov_45.418875, whole genome shotgun sequence	Lactiplantibacillus plantarum	756	1513	0.22	0.0	95.36%	102955	NZ_QXEU01000003.1
	Lactiplantibacillus plantarum strain P6 chromosome, complete genome	Lactiplantibacillus plantarum	747	2931	0.38	0.0	86.88%	3136497	CP116399.1	Lactiplantibacillus plantarum strain C7-7 C7-7_1.clean_(paired)_contig_18, whole genome shotgun sequence	Lactiplantibacillus plantarum	756	1513	0.22	0.0	95.36%	368956	NZ_JAJCVD010000018.1
	Lactiplantibacillus plantarum strain TCI507 chromosome, complete genome	Lactiplantibacillus plantarum	745	838	0.3	0.0	87.12%	3171824	CP054259.1	Lactiplantibacillus plantarum strain C7-40 C7-40_1.clean_(paired)_contig_5, whole genome shotgun sequence	Lactiplantibacillus plantarum	756	1513	0.22	0.0	95.36%	154278	NZ_JAJCVF010000005.1
	Lactiplantibacillus plantarum strain GR0512 chromosome, complete genome	Lactiplantibacillus plantarum	745	1826	0.4	0.0	87.12%	3295928	CP070851.1	Lactiplantibacillus plantarum strain C7-52 C7-52_1.clean_(paired)_contig_14, whole genome shotgun sequence	Lactiplantibacillus plantarum	756	1513	0.22	0.0	95.36%	368572	NZ_JAJCVE010000014.1
	Lactiplantibacillus plantarum strain SRCM102737 chromosome, complete genome	Lactiplantibacillus plantarum	744	983	0.35	0.0	87.04%	3249738	CP028261.1	Lactiplantibacillus plantarum strain C7-35 C7-35_1.clean_(paired)_contig_26, whole genome shotgun sequence	Lactiplantibacillus plantarum	756	1513	0.22	0.0	95.36%	154173	NZ_JAJCVH010000026.1
	Lactiplantibacillus plantarum strain SRCM103361 chromosome, complete genome	Lactiplantibacillus plantarum	743	980	0.32	0.0	94.73%	3163668	CP035150.1	Lactiplantibacillus plantarum strain C7-39 C7-39_1.clean_(paired)_contig_8, whole genome shotgun sequence	Lactiplantibacillus plantarum	756	1513	0.22	0.0	95.36%	154177	NZ_JAJCVG010000008.1
	Lactiplantibacillus plantarum strain X7021 chromosome, complete genome	Lactiplantibacillus plantarum	743	848	0.28	0.0	94.73%	3190599	CP025412.1	Lactiplantibacillus plantarum strain T1R2B assembly_contig_4, whole genome shotgun sequence	Lactiplantibacillus plantarum	756	1513	0.22	0.0	95.36%	370452	NZ_JAGYGT010000004.1
	Lactiplantibacillus plantarum strain BC015 chromosome, complete genome	Lactiplantibacillus plantarum	743	1248	0.38	0.0	94.73%	3175753	CP113419.1	Lactiplantibacillus plantarum strain RI-208 20150709.B-R208_R1_contig_2, whole genome shotgun sequence	Lactiplantibacillus plantarum	752	1504	0.22	0.0	95.15%	338220	NZ_MKFX01000002.1
	Lactiplantibacillus plantarum 2025 chromosome, complete genome	Lactiplantibacillus plantarum 2025	743	1591	0.28	0.0	94.73%	3188928	CP076824.1	Lactiplantibacillus plantarum strain RI-190 20150702.X-R190_S8_R1_001_(paired)_contig_13, whole genome shotgun sequence	Lactiplantibacillus plantarum	752	1504	0.22	0.0	95.15%	338029	NZ_MJHK01000013.1
	Lactiplantibacillus pentosus strain BGM48 chromosome, complete genome	Lactiplantibacillus pentosus	739	2602	0.35	0.0	86.88%	3591251	CP016491.1	Lactiplantibacillus plantarum strain RI-189 20150702.X-R189_S7_R1_001_(paired)_contig_4, whole genome shotgun sequence	Lactiplantibacillus plantarum	752	1504	0.22	0.0	95.15%	337922	NZ_MJHJ01000004.1
	Lactiplantibacillus plantarum strain HC-2 chromosome, complete genome	Lactiplantibacillus plantarum	739	1130	0.39	0.0	86.98%	3244418	CP126117.1	Lactiplantibacillus plantarum strain RI-165 20150702.X-R165_S6_R1_001_(paired)_contig_1, whole genome shotgun sequence	Lactiplantibacillus plantarum	752	1504	0.22	0.0	95.15%	179966	NZ_MJHI01000001.1
	Lactiplantibacillus plantarum strain B4 chromosome, complete genome	Lactiplantibacillus plantarum	739	1032	0.35	0.0	86.98%	3217780	CP096862.1	Lactiplantibacillus plantarum strain RI-191 20150702.X-R191_S9_R1_001__paired__contig_12, whole genome shotgun sequence	Lactiplantibacillus plantarum	752	1504	0.22	0.0	95.15%	338008	NZ_MKDA01000012.1
	Lactiplantibacillus pentosus strain EP3 chromosome, complete genome	Lactiplantibacillus pentosus	739	1576	0.46	0.0	86.88%	3556640	CP115741.1	Lactiplantibacillus plantarum strain SRCM101060 contig00037, whole genome shotgun sequence	Lactiplantibacillus plantarum	752	1504	0.22	0.0	95.15%	91898	NZ_LYUK01000037.1
	Lactiplantibacillus pentosus strain KZ0310 chromosome	Lactiplantibacillus pentosus	739	1146	0.38	0.0	86.88%	3581137	CP044245.1	Lactiplantibacillus plantarum strain IMAU80873 Scaffold3, whole genome shotgun sequence	Lactiplantibacillus plantarum	751	819	0.3	0.0	88.93%	256830	NZ_RCDJ01000003.1
	Lactiplantibacillus pentosus strain MS031 chromosome	Lactiplantibacillus pentosus	739	1146	0.38	0.0	86.88%	3581301	CP043671.1	Lactiplantibacillus plantarum strain Lbio28 NODE_6_length_128120_cov_26.3849, whole genome shotgun sequence	Lactiplantibacillus plantarum	751	1502	0.28	0.0	88.72%	128120	NZ_JABEEX010000006.1
	Lactiplantibacillus plantarum strain HC-2 chromosome, complete genome	Lactiplantibacillus plantarum	739	1130	0.39	0.0	86.98%	3244416	CP046935.1	Lactiplantibacillus plantarum strain Lbio1 NODE_6_length_128120_cov_54.4749, whole genome shotgun sequence	Lactiplantibacillus plantarum	751	1502	0.28	0.0	88.72%	128120	NZ_JABEEV010000006.1
	Lactobacillus pentosus MP-10 draft genome, annotated contig00038	Lactiplantibacillus pentosus MP-10	739	982	0.35	0.0	86.88%	35140	FR871768.1	Lactiplantibacillus plantarum strain S2.13 Scaffold5_1, whole genome shotgun sequence	Lactiplantibacillus plantarum	751	751	0.28	0.0	88.72%	128120	NZ_JANEZJ010000005.1
	Lactiplantibacillus plantarum strain CNEI-KCA4 chromosome, complete genome	Lactiplantibacillus plantarum	734	789	0.24	0.0	94.30%	3327596	CP053571.1
	Lactiplantibacillus plantarum strain SRCM101518 chromosome, complete genome	Lactiplantibacillus plantarum	734	895	0.28	0.0	94.30%	3213319	CP028241.1
	Lactiplantibacillus plantarum strain SRCM101222 chromosome, complete genome	Lactiplantibacillus plantarum	734	895	0.28	0.0	94.30%	3170950	CP028229.1
	Lactiplantibacillus plantarum strain IRG1 chromosome, complete genome	Lactiplantibacillus plantarum	734	789	0.24	0.0	94.30%	3224098	CP025690.1
	Lactiplantibacillus plantarum strain KACC 92189 chromosome, complete genome	Lactiplantibacillus plantarum	734	789	0.24	0.0	94.30%	3241428	CP024058.1
	Lactiplantibacillus plantarum strain LpYC41 chromosome, complete genome	Lactiplantibacillus plantarum	734	1247	0.42	0.0	94.30%	3249498	CP101640.1
	Lactiplantibacillus plantarum subsp. plantarum strain SKO-001 chromosome, complete genome	Lactiplantibacillus plantarum subsp. plantarum	716	1073	0.32	0.0	93.46%	3198645	CP040374.1
	Lactiplantibacillus plantarum strain SK151 chromosome, complete genome	Lactiplantibacillus plantarum	711	711	0.22	0.0	93.25%	3231249	CP030105.1
	Lactiplantibacillus plantarum strain SK156 chromosome, complete genome	Lactiplantibacillus plantarum	711	711	0.22	0.0	93.25%	3231383	CP059473.1
	Lactiplantibacillus plantarum strain ZW59 chromosome, complete genome	Lactiplantibacillus plantarum	703	1145	0.39	0.0	91.89%	3035702	CP115890.1
	Lactobacillus plantarum subsp. plantarum P-8, complete genome	Lactiplantibacillus plantarum subsp. plantarum P-8	703	1145	0.39	0.0	91.89%	3035719	CP005942.2
	Lactiplantibacillus plantarum strain MWLp-12 chromosome, complete genome	Lactiplantibacillus plantarum	693	774	0.28	0.0	92.41%	3113397	CP116749.1
	Pediococcus acidilactici strain CITKHZ7 chromosome	Pediococcus acidilactici	693	693	0.22	0.0	92.41%	2044183	CP096031.1
	Lactiplantibacillus plantarum subsp. plantarum strain LB1-2 chromosome, complete genome	Lactiplantibacillus plantarum subsp. plantarum	689	923	0.25	0.0	92.19%	3359427	CP025991.1
	Lactiplantibacillus pentosus strain KZ0310 plasmid pKZ4, complete sequence	Lactiplantibacillus pentosus	689	689	0.22	0.0	92.19%	40319	CP044249.1
	Lactiplantibacillus pentosus strain MS031 plasmid pMS2	Lactiplantibacillus pentosus	689	689	0.22	0.0	92.19%	40319	CP043673.1
	Lactiplantibacillus plantarum strain DSR_M2 chromosome, complete genome	Lactiplantibacillus plantarum	684	744	0.24	0.0	91.98%	3182556	CP022294.1
	Lactiplantibacillus plantarum IYO2065 DNA, complete genome	Lactiplantibacillus plantarum	684	847	0.29	0.0	91.98%	3296119	AP028145.1
	Lactiplantibacillus plantarum strain DMC-S1 chromosome, complete genome	Lactiplantibacillus plantarum	684	2281	0.63	0.0	93.03%	3376068	CP123053.1
	Lactiplantibacillus plantarum strain Lp-6 chromosome, complete genome	Lactiplantibacillus plantarum	682	1528	0.3	0.0	93.01%	3101304	CP060182.1
	Pediococcus pentosaceus strain SRCM102740 chromosome, complete genome	Pediococcus pentosaceus	682	682	0.22	0.0	92.13%	1818150	CP028269.1
	Pediococcus pentosaceus strain SRCM102739 chromosome, complete genome	Pediococcus pentosaceus	682	682	0.22	0.0	92.13%	1818149	CP028266.1
	Pediococcus pentosaceus strain SRCM102738 chromosome, complete genome	Pediococcus pentosaceus	682	682	0.22	0.0	92.13%	1818149	CP028264.1
	Pediococcus acidilactici strain SRCM101189, complete genome	Pediococcus acidilactici	678	678	0.22	0.0	92.79%	2025732	CP021529.1
	Pediococcus acidilactici strain SRCM100313, complete genome	Pediococcus acidilactici	678	678	0.22	0.0	92.79%	2025575	CP021487.1
	Pediococcus acidilactici strain SRCM100424, complete genome	Pediococcus acidilactici	678	678	0.22	0.0	92.79%	2025714	CP021484.1
	Pediococcus acidilactici strain F1493 chromosome, complete genome	Pediococcus acidilactici	678	678	0.22	0.0	92.79%	1999801	CP126697.1
	Pediococcus acidilactici strain SRCM102024 chromosome, complete genome	Pediococcus acidilactici	678	678	0.22	0.0	92.79%	2025732	CP117486.1
	Lactiplantibacillus plantarum AWA2045 plasmid pAWA2045 DNA, complete genome	Lactiplantibacillus plantarum	675	755	0.25	0.0	91.56%	40412	AP028154.1
	Lactiplantibacillus plantarum AWA2045 DNA, complete genome	Lactiplantibacillus plantarum	675	837	0.27	0.0	91.56%	3256631	AP028153.1
	Lactiplantibacillus plantarum strain SRCM210580 chromosome, complete genome	Lactiplantibacillus plantarum	675	773	0.25	0.0	91.56%	3255701	CP103911.1
	Lactiplantibacillus plantarum strain SRCM210579 chromosome, complete genome	Lactiplantibacillus plantarum	675	773	0.25	0.0	91.56%	3255701	CP103910.1
	Lactiplantibacillus plantarum strain SRCM210576 chromosome, complete genome	Lactiplantibacillus plantarum	675	773	0.25	0.0	91.56%	3255705	CP103909.1
	Lactobacillus pentosus IG1, annotated genomic scaffold00001	Lactiplantibacillus pentosus IG1	675	1113	0.38	0.0	91.56%	3687424	FR874854.1
	Lactiplantibacillus plantarum strain MF1298 chromosome, complete genome	Lactiplantibacillus plantarum	672	966	0.32	0.0	88.19%	3235952	CP013149.1
	Pediococcus acidilactici strain PMC65 chromosome, complete genome	Pediococcus acidilactici	670	670	0.27	0.0	85.35%	2044083	CP053421.1
	Pediococcus acidilactici strain PMC48 chromosome, complete genome	Pediococcus acidilactici	670	670	0.27	0.0	85.35%	2043929	CP050079.1
	Pediococcus acidilactici strain PMC202 chromosome, complete genome	Pediococcus acidilactici	670	670	0.27	0.0	85.35%	2044111	CP080397.1
>NODE_14_length_2019_cov_13.430999	Lactiplantibacillus plantarum strain SRCM101222 plasmid unnamed2, complete sequence	Lactiplantibacillus plantarum	3095	3095	1	0.0	93.97%	49404	CP028231.1	Lactiplantibacillus pentosus strain L33 scaffold37_size30754, whole genome shotgun sequence	Lactiplantibacillus pentosus	3574	3574	1	0.0	99.26%	30754	NZ_JAHKRU010000037.1
	Lactiplantibacillus plantarum strain LpYC41 plasmid pLpYC41, complete sequence	Lactiplantibacillus plantarum	3047	3047	1	0.0	93.46%	53923	CP101641.1	Lactiplantibacillus plantarum isolate L. plantarum A6, whole genome shotgun sequence	Lactiplantibacillus plantarum	3131	6262	1	0.0	93.81%	8973	NZ_FWXC01000009.1
	Lactiplantibacillus plantarum strain SRCM103297 plasmid unnamed1	Lactiplantibacillus plantarum	3024	5961	0.99	0.0	93.22%	65315	CP035557.1	Levilactobacillus brevis strain 7.2.40 7.2.40_contig_57, whole genome shotgun sequence	Levilactobacillus brevis	3115	3115	0.99	0.0	94.51%	12031	NZ_JAJHVM010000057.1
	Lactobacillus plantarum strain TMW 1.708 plasmid pL1708-2, complete sequence	Lactiplantibacillus plantarum	3011	3011	1	0.0	93.07%	47592	CP017376.1	Lacticaseibacillus paracasei strain DmW_181 NODE_6_length_34506_cov_4.997797, whole genome shotgun sequence	Lacticaseibacillus paracasei	3114	3114	1	0.0	94.21%	34722	NZ_NDXH01000006.1
	Lactobacillus plantarum strain LZ227 plasmid LZ227p5, complete sequence	Lactiplantibacillus plantarum	2956	2956	1	0.0	92.43%	38212	CP015862.1	Lactiplantibacillus plantarum strain SRCM101222 plasmid unnamed2, complete sequence	Lactiplantibacillus plantarum	3095	6191	1	0.0	93.97%	49404	NZ_CP028231.1
	Lactiplantibacillus plantarum strain VHProbi P06 plasmid pPC, complete sequence	Lactiplantibacillus plantarum	2950	2950	0.99	0.0	92.67%	33304	CP104087.1	Furfurilactobacillus siliginis strain NBRC 101315 sequence016, whole genome shotgun sequence	Furfurilactobacillus siliginis	3087	3087	1	0.0	93.91%	31684	NZ_BJUD01000016.1
	Lactiplantibacillus plantarum strain S58 plasmid p1, complete sequence	Lactiplantibacillus plantarum	2944	2944	0.99	0.0	92.42%	55196	CP068765.1	Furfurilactobacillus siliginis strain DSM 22696 Scaffold15, whole genome shotgun sequence	Furfurilactobacillus siliginis	3087	3087	1	0.0	93.91%	33259	NZ_JQCB01000015.1
	Lactiplantibacillus paraplantarum strain DSM 10667 plasmid unnamed2, complete sequence	Lactiplantibacillus paraplantarum	2941	2941	1	0.0	92.32%	44897	CP032746.1	Lactiplantibacillus plantarum strain LP12407 NODE_29_length_34057_cov_718.646, whole genome shotgun sequence	Lactiplantibacillus plantarum	3083	6166	1	0.0	93.86%	34057	NZ_PVOR01000137.1
	Latilactobacillus sakei strain TMW 1.1398 plasmid pL11398-2, complete sequence	Latilactobacillus sakei	2940	2940	0.99	0.0	92.38%	40209	CP017277.1	Lacticaseibacillus paracasei strain TMW 1.300 NODE_43_length_23699_cov_70.564229, whole genome shotgun sequence	Lacticaseibacillus paracasei	3065	3065	1	0.0	93.66%	23699	NZ_JAJPDL010000083.1
	Latilactobacillus sakei strain TMW 1.1396 plasmid pL11396-1, complete sequence	Latilactobacillus sakei	2940	2940	0.99	0.0	92.38%	40197	CP017274.1	Lactiplantibacillus plantarum strain BGAN8 NODE_27_length_16389_cov_50.247264, whole genome shotgun sequence	Lactiplantibacillus plantarum	3051	3051	1	0.0	93.51%	16389	NZ_JARIYH010000027.1
	Lactiplantibacillus plantarum strain NCIMB8826 plasmid unnamed1, complete sequence	Lactiplantibacillus plantarum	2932	2932	0.99	0.0	92.22%	36070	CP037962.1	Lactiplantibacillus plantarum strain MC2 Scaffold15_1, whole genome shotgun sequence	Lactiplantibacillus plantarum	3047	3047	1	0.0	93.46%	23761	NZ_JANEZB010000015.1
	Circular plasmid pWCFS103 from Lactobacillus plantarum WCFS1	Lactiplantibacillus plantarum WCFS1	2932	2932	0.99	0.0	92.22%	36069	CR377166.1	Lactiplantibacillus plantarum strain LpYC41 plasmid pLpYC41, complete sequence	Lactiplantibacillus plantarum	3047	6094	1	0.0	93.46%	53923	NZ_CP101641.1
	Lentilactobacillus parabuchneri strain NSMJ16 plasmid pLPBN-3, complete sequence	Lentilactobacillus parabuchneri	2929	2929	0.99	0.0	92.42%	37160	CP050496.1	Lactiplantibacillus plantarum strain BIA JP8 NODE_5_length_47529_cov_2.000042, whole genome shotgun sequence	Lactiplantibacillus plantarum	3033	3033	1	0.0	93.31%	47617	NZ_RICV01000003.1
	Lactiplantibacillus plantarum strain 83-18 plasmid p83-18.1, complete sequence	Lactiplantibacillus plantarum	2929	2929	0.99	0.0	92.22%	67195	CP046661.1	Lactiplantibacillus plantarum strain 442 NODE_93_length_33892_cov_2.000000, whole genome shotgun sequence	Lactiplantibacillus plantarum	3033	3033	1	0.0	93.31%	33988	NZ_VDMW01000078.1
	Lactiplantibacillus plantarum strain L75a plasmid unnamed2, complete sequence	Lactiplantibacillus plantarum	2918	2918	0.99	0.0	92.12%	47300	CP074421.1	Lentilactobacillus parabuchneri strain FAM21835 FAM21835_scf_0031, whole genome shotgun sequence	Lentilactobacillus parabuchneri	3024	3024	1	0.0	93.21%	21307	NZ_MSBE01000031.1
	Liquorilactobacillus nagelii strain TMW 1.1827 plasmid pL11827-3, complete sequence	Liquorilactobacillus nagelii	2903	2903	0.99	0.0	91.92%	34699	CP018183.1	Lactiplantibacillus plantarum strain SRCM103297 plasmid unnamed1	Lactiplantibacillus plantarum	3024	11923	0.99	0.0	93.22%	65315	NZ_CP035557.1
	Lactiplantibacillus plantarum strain SRCM103426 plasmid unnamed3	Lactiplantibacillus plantarum	2899	2899	0.99	0.0	91.87%	24827	CP035177.1	Lactiplantibacillus plantarum strain TMW 1.708 plasmid pL1708-2, complete sequence	Lactiplantibacillus plantarum	3011	6022	1	0.0	93.07%	47592	NZ_CP017376.1
	Pediococcus pentosaceus strain MGB0620 plasmid pMGB0620-2, complete sequence	Pediococcus pentosaceus	2899	2899	0.99	0.0	92.11%	54507	CP085473.1	Oenococcus kitaharae DSM 17330 A3IQDRAFT_scaffold00003.3_C, whole genome shotgun sequence	Oenococcus kitaharae DSM 17330	3006	3006	1	0.0	93.02%	44023	NZ_ATZG01000005.1
	Lactiplantibacillus plantarum strain NCIMB700965.EF.A plasmid punamed4, complete sequence	Lactiplantibacillus plantarum	2892	2892	0.99	0.0	91.87%	41818	CP026509.1	Oenococcus kitaharae DSM 17330 chromosome, whole genome shotgun sequence	Oenococcus kitaharae DSM 17330	3005	5363	1	0.0	92.97%	1833925	NZ_CM001398.1
	Lactiplantibacillus plantarum strain NCIMB 700965 plasmid unamed3, complete sequence	Lactiplantibacillus plantarum	2892	2892	0.99	0.0	91.87%	41818	CP023493.1	Lentilactobacillus buchneri strain CIRM-BIA 2084 NODE_32_length_15414_cov_73.783508, whole genome shotgun sequence	Lentilactobacillus buchneri	2997	2997	1	0.0	92.92%	15510	NZ_RITN01000032.1
	Lactiplantibacillus plantarum strain 12_3 plasmid pldC, complete sequence	Lactiplantibacillus plantarum	2883	2883	0.99	0.0	91.96%	35533	CP035015.1	Lentilactobacillus buchneri strain CIRM-BIA 1514 NODE_13_length_27756_cov_86.613739, whole genome shotgun sequence	Lentilactobacillus buchneri	2996	2996	1	0.0	92.88%	27854	NZ_RITJ01000012.1
	Lactiplantibacillus plantarum strain 202195 plasmid unnamed, complete sequence	Lactiplantibacillus plantarum	2883	2883	0.99	0.0	91.77%	60765	CP040857.1	Lentilactobacillus sunkii DSM 19904 Scaffold25, whole genome shotgun sequence	Lentilactobacillus sunkii DSM 19904	2979	2979	1	0.0	92.72%	37797	NZ_AZEA01000025.1
	Lactiplantibacillus plantarum strain ATCC 202195 plasmid unnamed1, complete sequence	Lactiplantibacillus plantarum	2883	2883	0.99	0.0	91.77%	56489	CP063751.1	Levilactobacillus yonginensis strain JCM 18023 contig29, whole genome shotgun sequence	Levilactobacillus yonginensis	2969	2969	1	0.0	92.58%	25026	NZ_RHNO01000029.1
	Levilactobacillus brevis strain UCCLB521 plasmid pUCCLB521_A, complete sequence	Levilactobacillus brevis	2879	2879	0.99	0.0	91.67%	43771	CP031209.1	Lactiplantibacillus plantarum strain LZ227 plasmid LZ227p5, complete sequence	Lactiplantibacillus plantarum	2956	5912	1	0.0	92.43%	38212	NZ_CP015862.1
	Lactiplantibacillus plantarum strain BK-021 plasmid unnamed1, complete sequence	Lactiplantibacillus plantarum	2874	2874	0.99	0.0	91.62%	74921	CP044234.1	Lactiplantibacillus plantarum strain IMAU20970 Scaffold54, whole genome shotgun sequence	Lactiplantibacillus plantarum	2950	5901	0.99	0.0	92.67%	15112	NZ_RCDK01000054.1
	Lactiplantibacillus pentosus strain 68-1 plasmid p2, complete sequence	Lactiplantibacillus pentosus	2869	2869	1	0.0	91.53%	48711	CP104716.1	Lactiplantibacillus plantarum strain VHProbi P06 plasmid pPC, complete sequence	Lactiplantibacillus plantarum	2950	2950	0.99	0.0	92.67%	33304	NZ_CP104087.1
	Levilactobacillus brevis strain SMB091 plasmid pBRV356, complete sequence	Levilactobacillus brevis	2867	2867	0.99	0.0	91.63%	35614	CP113124.1	Lactiplantibacillus pentosus strain 3.8.45 assembly_contig_73, whole genome shotgun sequence	Lactiplantibacillus pentosus	2947	2947	0.99	0.0	92.66%	8073	NZ_JAGXBU010000073.1
	Companilactobacillus pabuli strain NFFJ11 plasmid pLNT-1, complete sequence	Companilactobacillus pabuli	2867	2867	1	0.0	91.49%	61911	CP049367.1	Lactiplantibacillus pentosus strain 1.8.18 assembly_contig_74, whole genome shotgun sequence	Lactiplantibacillus pentosus	2947	2947	0.99	0.0	92.66%	8073	NZ_JAGXBT010000074.1
	Lactiplantibacillus plantarum strain SRCM101167 plasmid unnamed2, complete sequence	Lactiplantibacillus plantarum	2865	2865	0.99	0.0	91.52%	50704	CP028336.1	Levilactobacillus brevis strain DmCS_003 contig104, whole genome shotgun sequence	Levilactobacillus brevis	2943	2943	1	0.0	92.32%	9857	NZ_JOKA01000057.1
	Lactiplantibacillus plantarum strain EM plasmid pEM3, complete sequence	Lactiplantibacillus plantarum	2861	5716	0.99	0.0	91.47%	56151	CP037432.1	Levilactobacillus angrenensis strain M1530-1 contig31, whole genome shotgun sequence	Levilactobacillus angrenensis	2942	2942	1	0.0	92.28%	15728	NZ_RHOB01000031.1
	Lacticaseibacillus paracasei strain 347-16 plasmid unnamed2, complete sequence	Lacticaseibacillus paracasei	2856	2856	0.99	0.0	91.48%	51922	CP052067.1	Lactiplantibacillus paraplantarum strain SRCM210917 contig3, whole genome shotgun sequence	Lactiplantibacillus paraplantarum	2941	2941	1	0.0	92.32%	46087	NZ_JAOPIZ010000003.1
	Lacticaseibacillus paracasei strain CACC 566 plasmid p2CACC566, complete sequence	Lacticaseibacillus paracasei	2856	2856	0.99	0.0	91.48%	51921	CP048005.1	Lactiplantibacillus paraplantarum strain DSM 10667 plasmid unnamed2, complete sequence	Lactiplantibacillus paraplantarum	2941	2941	1	0.0	92.32%	44897	NZ_CP032746.1
	Lacticaseibacillus paracasei strain VHProbi F11 plasmid pAF11, complete sequence	Lacticaseibacillus paracasei	2856	2856	0.99	0.0	91.48%	51922	CP094947.1	Lactiplantibacillus pentosus strain P2000 contig00032_len_16310_cov_56, whole genome shotgun sequence	Lactiplantibacillus pentosus	2940	2940	1	0.0	92.29%	16310	NZ_JAPEQV010000032.1
	Lacticaseibacillus paracasei strain NSMJ15 plasmid pLPN-3, complete sequence	Lacticaseibacillus paracasei	2851	2851	0.99	0.0	91.43%	46080	CP049327.1	Pediococcus acidilactici strain FAM19651 FAM19651_scf0019, whole genome shotgun sequence	Pediococcus acidilactici	2937	2937	1	0.0	92.27%	18715	NZ_WEMW01000019.1
	Lactobacillus hokkaidonensis plasmid pLOOC260-2 DNA, complete genome	Paucilactobacillus hokkaidonensis JCM 18461	2849	2849	0.99	0.0	91.32%	40971	AP014682.1	Pediococcus acidilactici strain FAM19641 FAM19641_scf0020, whole genome shotgun sequence	Pediococcus acidilactici	2937	2937	1	0.0	92.27%	18337	NZ_WEMD01000020.1
	Lentilactobacillus parabuchneri strain NSMJ16 plasmid pLPBN-2, complete sequence	Lentilactobacillus parabuchneri	2827	2827	1	0.0	91.09%	43430	CP050495.1	Lactiplantibacillus plantarum strain RI-266 p1551o1945-19_S19_L001_R1_001_(paired)_contig_28, whole genome shotgun sequence	Lactiplantibacillus plantarum	2935	5870	0.99	0.0	92.51%	23218	NZ_MKDY01000028.1
	Lactobacillus plantarum 16 plasmid Lp16C, complete sequence	Lactiplantibacillus plantarum 16	2822	2822	0.99	0.0	91.13%	27282	CP006036.1	Lactiplantibacillus paraplantarum strain SRCM210393 contig3, whole genome shotgun sequence	Lactiplantibacillus paraplantarum	2935	2935	0.99	0.0	92.27%	46170	NZ_JAPDHJ010000003.1
	Lactobacillus plantarum strain TMW 1.277 plasmid pL1277-3, complete sequence	Lactiplantibacillus plantarum	2821	2821	0.99	0.0	91.04%	47816	CP017366.1	Pediococcus acidilactici strain CIRM-BIA 2175 NODE_64_length_18118_cov_1.999558, whole genome shotgun sequence	Pediococcus acidilactici	2932	2932	1	0.0	92.22%	18212	NZ_RIKL01000049.1
	Lactobacillus plantarum strain TMW 1.25 plasmid pL125-2, complete sequence	Lactiplantibacillus plantarum	2821	2821	0.99	0.0	91.04%	47816	CP017356.1	Levilactobacillus brevis strain CIRM-BIA 2232 NODE_16_length_15414_cov_81.929802, whole genome shotgun sequence	Levilactobacillus brevis	2932	2932	1	0.0	92.22%	15510	NZ_RITP01000016.1
	Lactiplantibacillus plantarum strain CNEI-KCA4 chromosome, complete genome	Lactiplantibacillus plantarum	2819	2819	0.99	0.0	91.03%	3327596	CP053571.1	Lactiplantibacillus plantarum strain RI-515 p1551o2560-11_S11_contig_46, whole genome shotgun sequence	Lactiplantibacillus plantarum	2932	5865	0.99	0.0	92.22%	36069	NZ_MKGF01000046.1
	Lactiplantibacillus plantarum subsp. plantarum strain SKO-001 plasmid unnamed3, complete sequence	Lactiplantibacillus plantarum subsp. plantarum	2811	2811	0.99	0.0	91.04%	45775	CP040377.1	Pediococcus acidilactici strain FAM20547 FAM20547_scf0016, whole genome shotgun sequence	Pediococcus acidilactici	2932	2932	1	0.0	92.22%	42992	NZ_WENT01000016.1
	Lactiplantibacillus plantarum strain 123-17 plasmid p123-18.1, complete sequence	Lactiplantibacillus plantarum	2809	2809	0.99	0.0	90.88%	31650	CP046657.1	Pediococcus acidilactici strain FAM22132 FAM22132_scf0016, whole genome shotgun sequence	Pediococcus acidilactici	2932	2932	1	0.0	92.22%	44996	NZ_WEPN01000016.1
	Levilactobacillus brevis strain NSMJ23 plasmid pLBN-3, complete sequence	Levilactobacillus brevis	2806	2806	0.99	0.0	90.93%	41855	CP050544.1	Pediococcus acidilactici strain FAM20561 FAM20561_scf0019, whole genome shotgun sequence	Pediococcus acidilactici	2932	2932	1	0.0	92.22%	29375	NZ_WEPQ01000019.1
	Levilactobacillus brevis strain NSMJ23 plasmid pLBN-4, complete sequence	Levilactobacillus brevis	2805	2805	0.99	0.0	90.88%	36959	CP050545.1	Lactiplantibacillus plantarum WCFS1 plasmid pWCFS103, complete sequence	Lactiplantibacillus plantarum WCFS1	2932	5865	0.99	0.0	92.22%	36069	NC_006377.1
	Lactiplantibacillus pentosus strain KW2 plasmid p3, complete sequence	Lactiplantibacillus pentosus	2801	5595	0.99	0.0	90.88%	60393	CP099561.1	Lactiplantibacillus plantarum strain T01_C1 T01_S1_contig_29, whole genome shotgun sequence	Lactiplantibacillus plantarum	2932	2932	0.99	0.0	92.22%	36069	NZ_PODH01000029.1
	Lactiplantibacillus plantarum strain GR0512 plasmid pGR0512-28, complete sequence	Lactiplantibacillus plantarum	2800	2800	0.99	0.0	90.84%	69480	CP070852.1	Lactiplantibacillus plantarum strain T01_D6 T01_S2_contig_22, whole genome shotgun sequence	Lactiplantibacillus plantarum	2932	2932	0.99	0.0	92.22%	36069	NZ_PODG01000022.1
	Lactobacillus gasseri plasmid pLgLA39 DNA, complete sequence, strain: LA39	Lactobacillus gasseri	2800	2800	0.99	0.0	90.82%	33333	AB436615.1	Lactiplantibacillus plantarum strain T01_CCC4 T01_S6_contig_32, whole genome shotgun sequence	Lactiplantibacillus plantarum	2932	2932	0.99	0.0	92.22%	36069	NZ_PODC01000032.1
	Lactobacillus kefiranofaciens strain ZW18 plasmid unnamed1, complete sequence	Lactobacillus kefiranofaciens	2799	2799	0.99	0.0	90.88%	46296	CP123737.1	Lactiplantibacillus plantarum strain T01_CCC2 T01_S20_contig_20, whole genome shotgun sequence	Lactiplantibacillus plantarum	2932	2932	0.99	0.0	92.22%	36069	NZ_POCO01000020.1
	Lactobacillus kefiranofaciens subsp. kefiranofaciens strain ZW3 plasmid pWW2, complete sequence	Lactobacillus kefiranofaciens subsp. kefiranofaciens	2799	2799	0.99	0.0	90.88%	46296	CP002766.1	Lactiplantibacillus plantarum strain T01_D8 T01_S3_contig_35, whole genome shotgun sequence	Lactiplantibacillus plantarum	2932	2932	0.99	0.0	92.22%	36049	NZ_PODF01000035.1
	Lactiplantibacillus plantarum strain TMW 1.1478 plasmid pL11478-1, complete sequence	Lactiplantibacillus plantarum	2787	2787	0.99	0.0	90.68%	61061	CP021933.1	Lactiplantibacillus plantarum strain T01_F11 T01_S5_contig_37, whole genome shotgun sequence	Lactiplantibacillus plantarum	2932	2932	0.99	0.0	92.22%	36052	NZ_PODD01000037.1
	Lactiplantibacillus argentoratensis strain DSM 16365 plasmid unnamed1, complete sequence	Lactiplantibacillus argentoratensis	2785	2785	0.99	0.0	90.66%	56374	CP032752.1	Lactiplantibacillus plantarum strain T01_F6 T01_S15_contig_29, whole genome shotgun sequence	Lactiplantibacillus plantarum	2932	2932	0.99	0.0	92.22%	36050	NZ_POCT01000029.1
	Pediococcus acidilactici strain SRCM103367 plasmid unnamed1	Pediococcus acidilactici	2782	2782	0.99	0.0	90.63%	65966	CP035152.1	Lactiplantibacillus plantarum strain T01_HHH6 T01_S24_contig_9, whole genome shotgun sequence	Lactiplantibacillus plantarum	2932	2932	0.99	0.0	92.22%	36051	NZ_POCK01000009.1
	Lactiplantibacillus plantarum strain ST plasmid unnamed1, complete sequence	Lactiplantibacillus plantarum	2782	2782	0.99	0.0	90.65%	64531	CP090185.1	Lactiplantibacillus plantarum strain T01_HHH2 T01_S25_contig_33, whole genome shotgun sequence	Lactiplantibacillus plantarum	2932	2932	0.99	0.0	92.22%	36069	NZ_POCJ01000033.1
	Lactobacillus coryniformis subsp. torquens DSM 20004 = KCTC 3535 plasmid pLDW-5, complete sequence	Loigolactobacillus coryniformis subsp. torquens DSM 20004 = KCTC 3535	2781	5562	1	0.0	90.54%	61336	CP017699.1	Lactiplantibacillus plantarum strain T01_JI1 T01_S9_contig_19, whole genome shotgun sequence	Lactiplantibacillus plantarum	2932	2932	0.99	0.0	92.22%	36069	NZ_POCZ01000019.1
	Lactiplantibacillus pentosus strain 9D3 plasmid pLPE-70K, complete sequence	Lactiplantibacillus pentosus	2781	2781	0.99	0.0	90.54%	71848	CP077103.1	Lactiplantibacillus plantarum strain T01_CCC10 T01_S13_contig_21, whole genome shotgun sequence	Lactiplantibacillus plantarum	2932	2932	0.99	0.0	92.22%	36069	NZ_POCV01000021.1
	Lacticaseibacillus rhamnosus strain DM065 plasmid pLRDM065B, complete sequence	Lacticaseibacillus rhamnosus	2777	2777	0.99	0.0	90.53%	28719	CP102718.1	Lactiplantibacillus plantarum strain T01_HHH8 T01_S27_contig_36, whole genome shotgun sequence	Lactiplantibacillus plantarum	2932	2932	0.99	0.0	92.22%	36069	NZ_POCH01000036.1
	Latilactobacillus sakei strain TMW 1.1398 plasmid pL11398-3, complete sequence	Latilactobacillus sakei	2775	2775	0.99	0.0	91.42%	40107	CP017278.1	Lactiplantibacillus plantarum strain NCIMB8826 plasmid unnamed1, complete sequence	Lactiplantibacillus plantarum	2932	5865	0.99	0.0	92.22%	36070	NZ_CP037962.1
	Lactiplantibacillus plantarum strain SRCM101518 plasmid unnamed1, complete sequence	Lactiplantibacillus plantarum	2770	2770	0.99	0.0	90.63%	74504	CP028242.1	Lacticaseibacillus paracasei strain 1001095A_150126_G7 NODE_268_length_29276_cov_164.572, whole genome shotgun sequence	Lacticaseibacillus paracasei	2930	2930	0.99	0.0	92.46%	29276	NZ_JADNKT010000065.1
	Lactiplantibacillus plantarum strain CM3 chromosome	Lactiplantibacillus plantarum	2757	2757	0.99	0.0	90.33%	3482357	CP129565.1	Lentilactobacillus parabuchneri strain NSMJ16 plasmid pLPBN-3, complete sequence	Lentilactobacillus parabuchneri	2929	2929	0.99	0.0	92.42%	37160	NZ_CP050496.1
	Lactiplantibacillus plantarum strain BC299 plasmid unnamed4, complete sequence	Lactiplantibacillus plantarum	2749	2749	0.99	0.0	90.20%	35676	CP128483.1	Pediococcus acidilactici strain FAM19390 FAM19390_scf0012, whole genome shotgun sequence	Pediococcus acidilactici	2928	2928	1	0.0	92.17%	76104	NZ_WENQ01000012.1
	Lactiplantibacillus plantarum strain SRCM101222 plasmid unnamed3, complete sequence	Lactiplantibacillus plantarum	2745	2745	0.99	0.0	90.15%	42023	CP028232.1	Pediococcus acidilactici strain FAM19393 FAM19393_scf0013, whole genome shotgun sequence	Pediococcus acidilactici	2928	2928	1	0.0	92.17%	54543	NZ_WEMN01000013.1
	Lactiplantibacillus plantarum strain VHProbi P06 plasmid pPB, complete sequence	Lactiplantibacillus plantarum	2745	2745	0.99	0.0	90.15%	35676	CP104086.1	Lactiplantibacillus plantarum strain T01_DD5 T01_S8_contig_11, whole genome shotgun sequence	Lactiplantibacillus plantarum	2928	2928	0.99	0.0	92.17%	36069	NZ_PODA01000011.1
	Lactiplantibacillus plantarum strain LQ80 plasmid pLQ802, complete sequence	Lactiplantibacillus plantarum	2741	2741	0.99	0.0	90.20%	58027	CP028979.1	Lactiplantibacillus plantarum strain T01_FF7 T01_S12_contig_17, whole genome shotgun sequence	Lactiplantibacillus plantarum	2928	2928	0.99	0.0	92.17%	36049	NZ_POCW01000017.1
	Lactobacillus curvatus strain TMW 1.27 plasmid pL127-2, complete sequence	Latilactobacillus curvatus	2740	2740	0.99	0.0	90.21%	44118	CP016469.1	Lactiplantibacillus plantarum strain T01_FF8 T01_S14_contig_16, whole genome shotgun sequence	Lactiplantibacillus plantarum	2928	2928	0.99	0.0	92.17%	36069	NZ_POCU01000016.1
	Lactobacillus plantarum strain RI-113 plasmid pRI113_4, complete sequence	Lactiplantibacillus plantarum	2732	2732	0.99	0.0	90.19%	27923	CP017410.1	Lactiplantibacillus plantarum strain T01_DD3 T01_S17_contig_47, whole genome shotgun sequence	Lactiplantibacillus plantarum	2928	2928	0.99	0.0	92.17%	36069	NZ_POCR01000047.1
	Limosilactobacillus fermentum strain SNUV175 plasmid pSNU175-2, complete sequence	Limosilactobacillus fermentum	2727	2727	0.99	0.0	90.03%	33413	CP019031.1	Lactiplantibacillus plantarum strain T01_EEE9 T01_S22_contig_39, whole genome shotgun sequence	Lactiplantibacillus plantarum	2928	2928	0.99	0.0	92.17%	36069	NZ_POCM01000039.1
	Lactiplantibacillus plantarum strain B3 plasmid unnamed3, complete sequence	Lactiplantibacillus plantarum	2727	2727	0.99	0.0	90.05%	54783	CP096858.1	Lactiplantibacillus plantarum strain T01_EE9 T01_S16_contig_25, whole genome shotgun sequence	Lactiplantibacillus plantarum	2928	2928	0.99	0.0	92.17%	36069	NZ_POCS01000025.1
	Lactiplantibacillus plantarum strain E2 plasmid unnamed1, complete sequence	Lactiplantibacillus plantarum	2727	2727	0.99	0.0	90.05%	54805	CP110243.1	Lactiplantibacillus plantarum strain T01_GG4 T01_S21_contig_25, whole genome shotgun sequence	Lactiplantibacillus plantarum	2928	2928	0.99	0.0	92.17%	36088	NZ_POCN01000025.1
	Lentilactobacillus kefiri strain Fanghua plasmid p2, complete sequence	Lentilactobacillus kefiri	2725	2725	1	0.0	89.95%	49125	CP094505.1	Lactiplantibacillus plantarum strain T01_DDD6 T01_S28_contig_23, whole genome shotgun sequence	Lactiplantibacillus plantarum	2928	2928	0.99	0.0	92.17%	36069	NZ_POCG01000023.1
	Lactobacillus brevis KB290 plasmid pKB290-1 DNA, complete genome	Levilactobacillus brevis KB290	2709	2709	0.99	0.0	90.03%	42449	AP012168.1	Lactiplantibacillus plantarum strain T01_DD1 T01_S4_contig_17, whole genome shotgun sequence	Lactiplantibacillus plantarum	2928	2928	0.99	0.0	92.17%	36069	NZ_PODE01000017.1
	Latilactobacillus sakei strain CNSC001WB plasmid unnamed1, complete sequence	Latilactobacillus sakei	2700	2700	0.99	0.0	89.88%	48679	CP113248.1	Lactiplantibacillus plantarum strain T01_NZ T01_S10_contig_32, whole genome shotgun sequence	Lactiplantibacillus plantarum	2928	2928	0.99	0.0	92.17%	36070	NZ_POCY01000032.1
	Latilactobacillus curvatus strain TMW 1.624 plasmid pL1624-2, complete sequence	Latilactobacillus curvatus	2700	2700	0.99	0.0	89.88%	43639	CP015492.1	Lactiplantibacillus plantarum strain T01_HH2 T01_S19_contig_60, whole genome shotgun sequence	Lactiplantibacillus plantarum	2928	2928	0.99	0.0	92.17%	36069	NZ_POCP01000060.1
	Latilactobacillus sakei strain WiKim0095 plasmid p2_WK95	Latilactobacillus sakei	2700	2700	0.99	0.0	89.88%	45744	CP099487.1	Lactiplantibacillus plantarum strain T01_DDD7 T01_S26_contig_27, whole genome shotgun sequence	Lactiplantibacillus plantarum	2928	2928	0.99	0.0	92.17%	36069	NZ_POCI01000027.1
	Latilactobacillus sakei strain WiKim0095 plasmid p1_WK95	Latilactobacillus sakei	2700	5400	0.99	0.0	89.88%	93254	CP099486.1	Lactiplantibacillus plantarum strain T01_BB11 T01_S18_contig_16, whole genome shotgun sequence	Lactiplantibacillus plantarum	2928	2928	0.99	0.0	92.17%	36069	NZ_POCQ01000016.1
	Latilactobacillus curvatus strain curvatus plasmid p3_CACC879, complete sequence	Latilactobacillus curvatus	2691	2691	0.99	0.0	89.78%	45393	CP117686.1	Lactiplantibacillus plantarum strain T01_FFF6 T01_S23_contig_28, whole genome shotgun sequence	Lactiplantibacillus plantarum	2928	2928	0.99	0.0	92.17%	36069	NZ_POCL01000028.1
	Latilactobacillus curvatus strain ZHA1 plasmid unnamed1, complete sequence	Latilactobacillus curvatus	2687	2687	0.99	0.0	89.56%	46328	CP123582.1	Lactiplantibacillus plantarum strain Lp1610 lactoplantarum_1610_16, whole genome shotgun sequence	Lactiplantibacillus plantarum	2912	5825	1	0.0	92.03%	41344	NZ_LDEL01000016.1
	Latilactobacillus sakei strain TMW 1.46 plasmid pL146-1, complete sequence	Latilactobacillus sakei	2686	2686	0.99	0.0	89.73%	68079	CP015488.1	Lacticaseibacillus paracasei strain TOM.15.25 NODE_27_length_34683_cov_6739.067561, whole genome shotgun sequence	Lacticaseibacillus paracasei	2908	2908	0.99	0.0	91.97%	34683	NZ_JAUCAL010000027.1
	Latilactobacillus sakei strain CBA3614 plasmid unnamed1, complete sequence	Latilactobacillus sakei	2684	2684	0.99	0.0	89.73%	53648	CP046038.1	Liquorilactobacillus nagelii strain TMW11823 Lactobacillus_nagelii_TMW11823_seq16, whole genome shotgun sequence	Liquorilactobacillus nagelii	2903	2903	0.99	0.0	91.92%	34714	NZ_PDDB01000016.1
	Latilactobacillus curvatus strain ZJUNIT8 plasmid pnunamed1, complete sequence	Latilactobacillus curvatus	2684	2684	0.99	0.0	89.73%	55352	CP029967.1	Liquorilactobacillus nagelii strain TMW 1.1827 plasmid pL11827-3, complete sequence	Liquorilactobacillus nagelii	2903	2903	0.99	0.0	91.92%	34699	NZ_CP018183.1
	Latilactobacillus sakei strain WiKim0063 plasmid pLBS01, complete sequence	Latilactobacillus sakei	2684	2684	0.99	0.0	89.73%	75468	CP022710.1	Pediococcus pentosaceus strain MGB0620 plasmid pMGB0620-2, complete sequence	Pediococcus pentosaceus	2899	2899	0.99	0.0	92.11%	54507	NZ_CP085473.1
	Latilactobacillus sakei strain ZFM220 plasmid unnamed1, complete sequence	Latilactobacillus sakei	2681	2681	0.99	0.0	89.57%	51286	CP032634.1	Lactiplantibacillus plantarum strain SRCM103426 plasmid unnamed3	Lactiplantibacillus plantarum	2899	5798	0.99	0.0	91.87%	24827	NZ_CP035177.1
	Latilactobacillus sakei strain ZFM229 plasmid unnamed1, complete sequence	Latilactobacillus sakei	2681	2681	0.99	0.0	89.57%	51284	CP032641.1	Lactiplantibacillus plantarum strain C36 contig00037, whole genome shotgun sequence	Lactiplantibacillus plantarum	2898	2898	1	0.0	91.83%	17839	NZ_JASGSI010000037.1
	Latilactobacillus sakei strain WiKim0073 plasmid pLSW73_1, complete sequence	Latilactobacillus sakei	2681	2681	0.99	0.0	89.57%	75290	CP025204.1	Levilactobacillus brevis strain CIRM-BIA 2227 NODE_23_length_15817_cov_20.888474, whole genome shotgun sequence	Levilactobacillus brevis	2892	2892	1	0.0	91.74%	15901	NZ_RITV01000022.1
	Latilactobacillus sakei strain C22G chromosome	Latilactobacillus sakei	2681	2681	0.99	0.0	89.57%	1976879	CP043729.1	Lactiplantibacillus plantarum strain Nizo2801 NODE_28, whole genome shotgun sequence	Lactiplantibacillus plantarum	2892	5784	1	0.0	91.78%	27193	NZ_LUWY01000042.1
	Latilactobacillus sakei strain CBA3635 plasmid pCBA3635, complete sequence	Latilactobacillus sakei	2681	2681	0.99	0.0	89.57%	56165	CP059698.1	Levilactobacillus lanxiensis strain 13B17 contig15, whole genome shotgun sequence	Levilactobacillus lanxiensis	2887	2887	1	0.0	91.73%	28618	NZ_BOLN01000015.1
	Latilactobacillus sakei strain PMC104 plasmid unnamed1, complete sequence	Latilactobacillus sakei	2677	2677	0.99	0.0	89.63%	58348	CP120513.1
	Lactobacillus sakei plasmid pLs145-a DNA, complete genome, strain: LK-145	Latilactobacillus sakei	2675	2675	0.99	0.0	89.63%	33266	AP017932.1
	Oenococcus oeni strain 19 chromosome, complete genome	Oenococcus oeni	2673	2673	0.99	0.0	89.39%	1826824	CP027431.1
	Latilactobacillus sakei strain WiKim0074 plasmid pLSW74_2, complete sequence	Latilactobacillus sakei	2672	2672	0.99	0.0	89.56%	44839	CP025208.1
	Lactiplantibacillus plantarum strain X7021 plasmid unnamed4, complete sequence	Lactiplantibacillus plantarum	2672	2672	0.99	0.0	89.32%	64288	CP025416.1
	Lactobacillus curvatus strain TMW 1.595 plasmid pL1595-1, complete sequence	Latilactobacillus curvatus	2671	2671	0.99	0.0	89.58%	50304	CP016471.1
	Lactobacillus sakei strain 23K genome assembly, plasmid: pJ23A1	Latilactobacillus sakei subsp. sakei 23K	2667	2667	0.99	0.0	89.37%	70516	LT907984.1
	Lacticaseibacillus rhamnosus strain GR-1 plasmid p1, complete sequence	Lacticaseibacillus rhamnosus	2663	2663	0.99	0.0	89.35%	25480	CP102543.1
	Lacticaseibacillus rhamnosus strain CLK 101 plasmid unnamed1	Lacticaseibacillus rhamnosus	2663	2663	0.99	0.0	89.35%	25480	CP101644.1
	Lactobacillus sakei strain T332 genome assembly, plasmid: p332A2	Latilactobacillus sakei	2663	2663	0.99	0.0	89.32%	72950	LT907987.1
	Levilactobacillus brevis strain M10 plasmid unnamed1, complete sequence	Levilactobacillus brevis	2663	2966	1	0.0	91.82%	40035	CP079700.1
	Lactobacillus curvatus strain TMW 1.401 plasmid pL1401-1, complete sequence	Latilactobacillus curvatus	2658	2658	0.99	0.0	89.27%	48281	CP016217.1
	Lactiplantibacillus plantarum strain LL441 plasmid pLL441-1, complete sequence	Lactiplantibacillus plantarum	2651	2651	0.99	0.0	89.37%	55314	CP114875.1
	Lactobacillus paracasei strain FAM18149 plasmid pFAM18149.24, complete sequence	Lacticaseibacillus paracasei	2637	2637	0.99	0.0	89.09%	28557	CP017265.1
	Companilactobacillus alimentarius DSM 20249 plasmid pLDW-11, complete sequence	Companilactobacillus alimentarius DSM 20249	2605	3643	0.99	0.0	88.70%	68058	CP018868.1
>NODE_15_length_2006_cov_16.663038	Lactiplantibacillus pentosus strain EP3 chromosome, complete genome	Lactiplantibacillus pentosus	1967	2574	0.55	0.0	98.84%	3556640	CP115741.1	Lactiplantibacillus pentosus strain L33 scaffold53_size12548, whole genome shotgun sequence	Lactiplantibacillus pentosus	2041	2041	0.56	0.0	99.91%	12548	NZ_JAHKRU010000053.1
	Lactobacillus plantarum strain HFC8 plasmid pMK03, complete sequence	Lactiplantibacillus plantarum	1145	2284	0.36	0.0	93.71%	49656	CP012651.1	Lactiplantibacillus pentosus strain 7.2.20 assembly_contig_25, whole genome shotgun sequence	Lactiplantibacillus pentosus	2041	2041	0.56	0.0	99.91%	54031	NZ_JAGXBW010000025.1
	Lactobacillus plantarum strain TMW 1.277 plasmid pL1277-4, complete sequence	Lactiplantibacillus plantarum	1127	1127	0.36	0.0	94.13%	31304	CP017367.1	Lactiplantibacillus pentosus strain CIRM-BIA 2179 NODE_51_length_49980_cov_26.955683, whole genome shotgun sequence	Lactiplantibacillus pentosus	2033	2033	0.56	0.0	99.82%	50084	NZ_RIOP01000050.1
	Lactiplantibacillus plantarum strain TCI507 plasmid unnamed4	Lactiplantibacillus plantarum	1100	1100	0.36	0.0	93.31%	16770	CP054263.1	Lactiplantibacillus pentosus strain CIRM-BIA 886 NODE_149_length_3521_cov_2.000000, whole genome shotgun sequence	Lactiplantibacillus pentosus	2028	2028	0.56	0.0	99.65%	3611	NZ_RIVP01000138.1
	Lactiplantibacillus plantarum strain NCIMB700965.EF.A plasmid punamed5, complete sequence	Lactiplantibacillus plantarum	1077	1077	0.36	0.0	91.70%	16940	CP026510.1	Lactiplantibacillus pentosus strain 1524 NODE_5_length_52196_cov_28.864452, whole genome shotgun sequence	Lactiplantibacillus pentosus	1976	1976	0.55	0.0	99.02%	52292	NZ_RIHA01000005.1
	Lactiplantibacillus plantarum strain NCIMB 700965 plasmid unamed5, complete sequence	Lactiplantibacillus plantarum	1077	1077	0.36	0.0	91.70%	16940	CP023495.1	Lactiplantibacillus pentosus strain 14.2.3 assembly_contig_3, whole genome shotgun sequence	Lactiplantibacillus pentosus	1976	1976	0.55	0.0	99.02%	217976	NZ_JAGXBP010000003.1
	Lactiplantibacillus plantarum strain CYLB47 plasmid pCYLB47-8, complete sequence	Lactiplantibacillus plantarum	1077	1198	0.36	0.0	92.62%	18793	CP120662.1	Lactiplantibacillus pentosus strain 14.8.42 assembly_contig_12, whole genome shotgun sequence	Lactiplantibacillus pentosus	1976	1976	0.55	0.0	99.02%	82327	NZ_JAGXBO010000012.1
	Lactiplantibacillus plantarum strain YY-112 plasmid unnamed2, complete sequence	Lactiplantibacillus plantarum	1069	1069	0.35	0.0	93.62%	22510	CP127092.1	Lactiplantibacillus pentosus strain 7.2.15 assembly_contig_4, whole genome shotgun sequence	Lactiplantibacillus pentosus	1976	1976	0.55	0.0	99.02%	218030	NZ_JAGWDU010000004.1
	Lactiplantibacillus plantarum strain ZFM9 plasmid unnamed5, complete sequence	Lactiplantibacillus plantarum	1065	1065	0.36	0.0	91.67%	21962	CP032647.1	Lactiplantibacillus pentosus strain 7.8.11 assembly_contig_13, whole genome shotgun sequence	Lactiplantibacillus pentosus	1976	1976	0.55	0.0	99.02%	82318	NZ_JAGYGV010000013.1
	Lactiplantibacillus plantarum strain ZFM55 plasmid unnamed3, complete sequence	Lactiplantibacillus plantarum	1065	2130	0.36	0.0	91.67%	43920	CP032362.1	Lactiplantibacillus pentosus strain B8 contig9, whole genome shotgun sequence	Lactiplantibacillus pentosus	1970	1970	0.55	0.0	98.93%	111974	NZ_JAGPNN010000009.1
	Lactiplantibacillus plantarum strain KLDS1.0391 plasmid unnamed1, complete sequence	Lactiplantibacillus plantarum	1064	1064	0.36	0.0	91.30%	10536	CP019349.1	Lactiplantibacillus pentosus strain DZ35 2, whole genome shotgun sequence	Lactiplantibacillus pentosus	1970	2062	0.55	0.0	98.93%	855608	NZ_VUBB01000002.1
	Lactiplantibacillus paraplantarum strain RX-8 plasmid plas2, complete sequence	Lactiplantibacillus paraplantarum	1064	1064	0.36	0.0	91.30%	13600	CP111119.1	Lactiplantibacillus pentosus strain YQ001 Scaffold7, whole genome shotgun sequence	Lactiplantibacillus pentosus	1967	1967	0.55	0.0	98.84%	186794	NZ_JAQPOL010000007.1
	Lactiplantibacillus plantarum strain X7021 plasmid unnamed6, complete sequence	Lactiplantibacillus plantarum	1059	1059	0.36	0.0	92.08%	9813	CP025418.1	Lactiplantibacillus pentosus strain EP3 chromosome, complete genome	Lactiplantibacillus pentosus	1967	2574	0.55	0.0	98.84%	3556640	NZ_CP115741.1
	Lactiplantibacillus plantarum strain 3-1 plasmid pLP311, complete sequence	Lactiplantibacillus plantarum	1059	1059	0.36	0.0	92.08%	11057	CP099982.1	Lactiplantibacillus pentosus strain 7.8.46 assembly_contig_23, whole genome shotgun sequence	Lactiplantibacillus pentosus	1855	1855	0.51	0.0	100.00%	53192	NZ_JAGXBR010000023.1
	Lactiplantibacillus plantarum strain ZFM518 plasmid unnamed1, complete sequence	Lactiplantibacillus plantarum	1057	1057	0.36	0.0	91.53%	21959	CP120967.1	Lactiplantibacillus pentosus strain 14.2.16 assembly_contig_2, whole genome shotgun sequence	Lactiplantibacillus pentosus	1693	1693	0.47	0.0	99.27%	188161	NZ_JAGXBQ010000002.1
	Lactiplantibacillus pentosus strain BGM48 plasmid pBGM48-4, complete sequence	Lactiplantibacillus pentosus	1051	1051	0.36	0.0	91.26%	10962	CP016495.1	Lactiplantibacillus pentosus strain CIRM-BIA 2168 NODE_242_length_1250_cov_19.224800, whole genome shotgun sequence	Lactiplantibacillus pentosus	1659	1659	0.47	0.0	98.84%	1348	NZ_RIOY01000218.1
	Lactiplantibacillus plantarum 2025 plasmid LP2025_7, complete sequence	Lactiplantibacillus plantarum 2025	1051	1051	0.36	0.0	91.26%	11590	CP076831.1	Lactiplantibacillus pentosus strain LBAE A2 NODE_55_length_27260_cov_2.000000, whole genome shotgun sequence	Lactiplantibacillus pentosus	1321	1321	0.37	0.0	98.94%	27356	NZ_RICW01000052.1
	Lactiplantibacillus plantarum subsp. plantarum strain M19 plasmid unnamed7, complete sequence	Lactiplantibacillus plantarum subsp. plantarum	1050	1050	0.36	0.0	90.90%	17237	CP094392.1	Lactiplantibacillus pentosus strain O12 NODE_72_length_5060_cov_1256.720450, whole genome shotgun sequence	Lactiplantibacillus pentosus	1298	1298	0.36	0.0	99.32%	5060	NZ_JALBYK010000072.1
	Lactobacillus plantarum 16 plasmid Lp16I, complete sequence	Lactiplantibacillus plantarum 16	1047	1047	0.36	0.0	90.99%	13341	CP006042.1	Lactiplantibacillus pentosus strain L33 scaffold70_size5038, whole genome shotgun sequence	Lactiplantibacillus pentosus	1298	1298	0.36	0.0	99.32%	5038	NZ_JAHKRU010000070.1
	Lactiplantibacillus plantarum AWA2013 plasmid pAWA2013_5 DNA, complete genome	Lactiplantibacillus plantarum	1046	1046	0.36	0.0	91.67%	12283	AP028151.1	Lactiplantibacillus plantarum strain MHO2.9 MHO2.9_contig00038, whole genome shotgun sequence	Lactiplantibacillus plantarum	1294	2588	0.36	0.0	99.18%	12041	NZ_LEBG01000042.1
	Lactiplantibacillus pentosus strain BGM48 plasmid pBGM48-5, complete sequence	Lactiplantibacillus pentosus	1041	1041	0.36	0.0	90.63%	10370	CP016496.1	Lactiplantibacillus plantarum strain MHO2.5 MHO2.5_18, whole genome shotgun sequence	Lactiplantibacillus plantarum	1294	2588	0.36	0.0	99.18%	12168	NZ_LEBH01000022.1
	Lactiplantibacillus plantarum strain 83-18 plasmid p83-18.6, complete sequence	Lactiplantibacillus plantarum	1038	1038	0.36	0.0	90.86%	12188	CP046666.1	Lactiplantibacillus plantarum strain K35 K35_47, whole genome shotgun sequence	Lactiplantibacillus plantarum	1280	2561	0.36	0.0	98.77%	8604	NZ_LEBT01000054.1
	Furfurilactobacillus rossiae strain LR814 plasmid unnamed1, complete sequence	Furfurilactobacillus rossiae	1029	9230	0.36	0.0	90.59%	133343	CP045183.1	Lactiplantibacillus plantarum strain Nizo2485 NODE_25, whole genome shotgun sequence	Lactiplantibacillus plantarum	1280	2561	0.36	0.0	98.77%	11394	NZ_LUWP01000056.1
	Furfurilactobacillus rossiae strain RS plasmid LROSRS0_p3, complete sequence	Furfurilactobacillus rossiae	1029	1029	0.36	0.0	90.59%	14827	CP040579.1	Lactiplantibacillus plantarum strain Nizo2484 NODE_28, whole genome shotgun sequence	Lactiplantibacillus plantarum	1280	2561	0.36	0.0	98.77%	11394	NZ_LUWO01000061.1
	Furfurilactobacillus rossiae strain RS plasmid LROSRS0_p2, complete sequence	Furfurilactobacillus rossiae	1029	1029	0.36	0.0	90.59%	14827	CP040578.1	Lactiplantibacillus plantarum strain LM 0705 NODE_53_length_12213_cov_377.725363, whole genome shotgun sequence	Lactiplantibacillus plantarum	1181	1181	0.36	0.0	95.77%	12213	NZ_JAUHHT010000053.1
	Lactobacillus pentosus MP-10 draft genome, annotated contig00121	Lactiplantibacillus pentosus MP-10	1023	1023	0.36	0.0	90.09%	11352	FR871776.1	Lactiplantibacillus pentosus strain GPS1-6 19, whole genome shotgun sequence	Lactiplantibacillus pentosus	1173	1607	0.46	0.0	98.81%	40168	NZ_JAJAWI010000019.1
	Lactiplantibacillus plantarum strain X7022 plasmid unnamed4, complete sequence	Lactiplantibacillus plantarum	1019	1019	0.36	0.0	90.85%	16757	CP048925.1	Lactiplantibacillus plantarum strain Lp820 820_contig29, whole genome shotgun sequence	Lactiplantibacillus plantarum	1168	2336	0.36	0.0	95.36%	8296	NZ_NQNI01000029.1
	Lactiplantibacillus plantarum strain Lp-6 plasmid p9, complete sequence	Lactiplantibacillus plantarum	1014	2029	0.36	0.0	90.71%	15509	CP060188.1	Lactiplantibacillus plantarum strain HFC8 isolate Lactobacillus plantarum plasmid pMK03, complete sequence	Lactiplantibacillus plantarum	1145	4569	0.36	0.0	93.71%	49656	NZ_CP012651.1
	Lactiplantibacillus plantarum strain ZW5 plasmid pZW5B, complete sequence	Lactiplantibacillus plantarum	1010	2016	0.36	0.0	89.69%	40831	CP086414.1	Lactiplantibacillus plantarum strain YLBGNL-S7 contig59, whole genome shotgun sequence	Lactiplantibacillus plantarum	1131	2263	0.36	0.0	94.26%	11091	NZ_VHJC01000059.1
	Lactiplantibacillus plantarum strain BDGP2 plasmid pLtBDGP2D, complete sequence	Lactiplantibacillus plantarum	1006	1006	0.36	0.0	89.78%	13055	CP023178.1	Lactiplantibacillus plantarum strain TMW 1.277 plasmid pL1277-4, complete sequence	Lactiplantibacillus plantarum	1127	2254	0.36	0.0	94.13%	31304	NZ_CP017367.1
	Lactiplantibacillus plantarum strain K25 plasmid unnamed1, complete sequence	Lactiplantibacillus plantarum	997	997	0.36	0.0	90.30%	14831	CP020094.1	Lactiplantibacillus plantarum strain P14 P14_17, whole genome shotgun sequence	Lactiplantibacillus plantarum	1100	2200	0.36	0.0	93.31%	16637	NZ_LEBV01000017.1
	Lactobacillus brevis strain TMW 1.2111 plasmid pl12111-5 sequence	Levilactobacillus brevis	989	989	0.36	0.0	89.52%	10620	CP019748.1	Lactiplantibacillus plantarum strain P76 P76_contig00045, whole genome shotgun sequence	Lactiplantibacillus plantarum	1100	2200	0.36	0.0	93.31%	6208	NZ_LEBK01000054.1
	Levilactobacillus brevis strain TMW 1.2108 plasmid pl12108-6, complete sequence	Levilactobacillus brevis	989	989	0.36	0.0	89.52%	10353	CP019740.1	Lactiplantibacillus plantarum strain RI-422 20150709.B-R422_R1_contig_6, whole genome shotgun sequence	Lactiplantibacillus plantarum	1100	2200	0.36	0.0	93.31%	16752	NZ_MKDK01000006.1
	Lactiplantibacillus plantarum strain MNCW_1 plasmid p6, complete sequence	Lactiplantibacillus plantarum	979	979	0.36	0.0	88.98%	13116	CP073272.1	Lactiplantibacillus plantarum strain RI-405 20150702.X-R405_S22_R1_001_(paired)_contig_2, whole genome shotgun sequence	Lactiplantibacillus plantarum	1100	2200	0.36	0.0	93.31%	16929	NZ_MKDF01000002.1
	Lactobacillus pentosus IG1, annotated genomic scaffold00010	Lactiplantibacillus pentosus IG1	962	1035	0.31	0.0	97.54%	2814	FR874858.1	Lactiplantibacillus plantarum strain RI-393 20150709.B-R393_R1_contig_65, whole genome shotgun sequence	Lactiplantibacillus plantarum	1100	2200	0.36	0.0	93.31%	5817	NZ_MKDB01000065.1
	Lactiplantibacillus plantarum strain CYLB47 chromosome, complete genome	Lactiplantibacillus plantarum	940	1310	0.38	0.0	92.51%	3157658	CP120660.1	Lactiplantibacillus plantarum strain GD00040 Sccaffold_0046, whole genome shotgun sequence	Lactiplantibacillus plantarum	1100	2200	0.36	0.0	93.31%	14743	NZ_JAGJWY020000046.1
	Lactiplantibacillus plantarum strain LQ80 plasmid pLQ805, complete sequence	Lactiplantibacillus plantarum	929	929	0.36	0.0	87.28%	10218	CP028982.1	Lactiplantibacillus plantarum strain FB1 Scaffold18_1, whole genome shotgun sequence	Lactiplantibacillus plantarum	1100	1100	0.36	0.0	93.31%	16897	NZ_JANEYW010000018.1
	Lactiplantibacillus pentosus strain LB-1 plasmid unnamed5, complete sequence	Lactiplantibacillus pentosus	862	1025	0.36	0.0	92.65%	8262	CP129547.1	Lactiplantibacillus plantarum strain TCI507 plasmid unnamed4	Lactiplantibacillus plantarum	1100	2200	0.36	0.0	93.31%	16770	NZ_CP054263.1
	Lactiplantibacillus plantarum strain K259 chromosome, complete genome	Lactiplantibacillus plantarum	753	1250	0.44	0.0	90.25%	3312096	CP025590.1	Lactiplantibacillus plantarum strain 49 49_NODE_35, whole genome shotgun sequence	Lactiplantibacillus plantarum	1086	2173	0.36	0.0	92.90%	16004	NZ_QBKW01000035.1
	Lactiplantibacillus plantarum strain SRCM101587 chromosome, complete genome	Lactiplantibacillus plantarum	753	1250	0.44	0.0	90.25%	3275720	CP114208.1	Lactiplantibacillus paraplantarum isolate IM1334 NODE_32_length_31602_cov_77.127720, whole genome shotgun sequence	Lactiplantibacillus paraplantarum	1086	3281	0.36	0.0	91.97%	31602	NZ_CAKMBI010000032.1
	Lactobacillus plantarum strain TMW 1.25 plasmid pL125-8 sequence	Lactiplantibacillus plantarum	689	689	0.21	0.0	95.16%	14117	CP017362.1	Lactiplantibacillus plantarum strain C36 contig00039, whole genome shotgun sequence	Lactiplantibacillus plantarum	1078	1078	0.36	0.0	92.07%	15674	NZ_JASGSI010000039.1
	Lactiplantibacillus plantarum strain SRCM103473 plasmid unnamed1	Lactiplantibacillus plantarum	685	685	0.21	0.0	95.97%	14902	CP035225.1	Lactiplantibacillus plantarum strain DSM 8862 13, whole genome shotgun sequence	Lactiplantibacillus plantarum	1072	2144	0.36	0.0	91.95%	2784	NZ_JAHBMN010000013.1
	Lactiplantibacillus plantarum strain SRCM103300 chromosome, complete genome	Lactiplantibacillus plantarum	650	1858	0.39	0.0	89.43%	3179169	CP035566.1	Lactiplantibacillus plantarum strain YY-112 plasmid unnamed2, complete sequence	Lactiplantibacillus plantarum	1069	1069	0.35	0.0	93.62%	22510	NZ_CP127092.1
	Lactiplantibacillus plantarum strain SRCM103426 chromosome, complete genome	Lactiplantibacillus plantarum	650	1858	0.39	0.0	89.43%	3182624	CP035174.1	Lactiplantibacillus plantarum strain E2C2 NODE_41, whole genome shotgun sequence	Lactiplantibacillus plantarum	1065	2130	0.36	0.0	91.67%	3805	NZ_LSST01000057.1
	Lactiplantibacillus plantarum strain SRCM103311 chromosome, complete genome	Lactiplantibacillus plantarum	650	1858	0.39	0.0	89.43%	3192137	CP035131.1	Lactiplantibacillus plantarum strain E2C5 NODE_30, whole genome shotgun sequence	Lactiplantibacillus plantarum	1065	2130	0.36	0.0	91.67%	8005	NZ_LTCD01000045.1
	Lactiplantibacillus plantarum strain JBE490 chromosome, complete genome	Lactiplantibacillus plantarum	650	1858	0.39	0.0	89.43%	3189366	CP020861.1	Lactiplantibacillus plantarum strain FCQNA35M1 Scaffold24, whole genome shotgun sequence	Lactiplantibacillus plantarum	1065	1065	0.36	0.0	91.67%	10815	NZ_VFEA01000024.1
	Lactiplantibacillus plantarum strain SRCM101167 chromosome, complete genome	Lactiplantibacillus plantarum	616	864	0.33	1e-171	87.83%	3226492	CP028334.1	Lactiplantibacillus plantarum strain ZFM55 plasmid unnamed3, complete sequence	Lactiplantibacillus plantarum	1065	4261	0.36	0.0	91.67%	43920	NZ_CP032362.1
	Lactiplantibacillus plantarum strain BC299 chromosome, complete genome	Lactiplantibacillus plantarum	616	864	0.33	1e-171	87.83%	3211744	CP128479.1	Lactiplantibacillus plantarum strain ZFM9 plasmid unnamed5, complete sequence	Lactiplantibacillus plantarum	1065	2130	0.36	0.0	91.67%	21962	NZ_CP032647.1
	Lactiplantibacillus plantarum strain VHProbi P06 chromosome, complete genome	Lactiplantibacillus plantarum	616	864	0.33	1e-171	87.83%	3206682	CP104084.1	Lactiplantibacillus plantarum isolate MGYG-HGUT-02386, whole genome shotgun sequence	Lactiplantibacillus plantarum	1065	4261	0.36	0.0	91.67%	43920	NZ_CABMJP010000004.1
	Lactobacillus plantarum ZJ316, complete genome	Lactiplantibacillus plantarum ZJ316	616	864	0.33	1e-171	87.83%	3203964	CP004082.1	Lactiplantibacillus plantarum strain 442 NODE_63_length_9620_cov_2.000416, whole genome shotgun sequence	Lactiplantibacillus plantarum	1060	1060	0.36	0.0	91.53%	9716	NZ_VDMW01000051.1
	Lactiplantibacillus plantarum strain ZFM4 chromosome, complete genome	Lactiplantibacillus plantarum	611	859	0.33	5e-170	87.63%	3213092	CP032648.1	Lactiplantibacillus plantarum strain KMB_619 NODE_95_length_7179_cov_193.595, whole genome shotgun sequence	Lactiplantibacillus plantarum	1060	2121	0.36	0.0	91.53%	7179	NZ_QMJS01000095.1
	Lactiplantibacillus plantarum strain LZ206 chromosome, complete genome	Lactiplantibacillus plantarum	611	859	0.33	5e-170	87.63%	3212951	CP015966.1	Lactiplantibacillus plantarum strain 3-1 plasmid pLP311, complete sequence	Lactiplantibacillus plantarum	1059	2119	0.36	0.0	92.08%	11057	NZ_CP099982.1
	Lactiplantibacillus plantarum strain BDGP2 chromosome, complete genome	Lactiplantibacillus plantarum	545	3270	0.46	7e-150	86.62%	3407160	CP023174.1	Lactiplantibacillus pentosus strain B8 contig40, whole genome shotgun sequence	Lactiplantibacillus pentosus	1059	1059	0.36	0.0	92.08%	22105	NZ_JAGPNN010000040.1
	Lactiplantibacillus plantarum strain DF chromosome, complete genome	Lactiplantibacillus plantarum	545	3340	0.4	7e-150	86.62%	3423963	CP013753.1	Lactiplantibacillus pentosus strain DZ35 plasmid pDZ5, whole genome shotgun sequence	Lactiplantibacillus pentosus	1059	1059	0.36	0.0	92.08%	24085	NZ_VUBB01000010.1
	Lactiplantibacillus plantarum strain KP chromosome, complete genome	Lactiplantibacillus plantarum	545	2632	0.4	7e-150	86.62%	3418468	CP013749.1	Lactiplantibacillus plantarum strain X7021 plasmid unnamed6, complete sequence	Lactiplantibacillus plantarum	1059	2119	0.36	0.0	92.08%	9813	NZ_CP025418.1
	Lactiplantibacillus plantarum strain DMC-S1 chromosome, complete genome	Lactiplantibacillus plantarum	545	3188	0.46	7e-150	86.62%	3376068	CP123053.1	Levilactobacillus brevis strain 30.8.38 30.8.38_contig_69, whole genome shotgun sequence	Levilactobacillus brevis	1059	1059	0.36	0.0	92.08%	8873	NZ_JAJHVU010000069.1
	Lactiplantibacillus plantarum strain SRCM101222 chromosome, complete genome	Lactiplantibacillus plantarum	489	1517	0.38	1e-133	89.28%	3170950	CP028229.1	Lactiplantibacillus plantarum strain ZFM518 plasmid unnamed1, complete sequence	Lactiplantibacillus plantarum	1057	1057	0.36	0.0	91.53%	21959	NZ_CP120967.1
	Lactiplantibacillus plantarum strain MSD1 chromosome, complete genome	Lactiplantibacillus plantarum	488	1105	0.33	4e-133	94.29%	3079648	CP050257.1	Lactiplantibacillus plantarum UCMA 3037 CONT_LACPL_000032A, whole genome shotgun sequence	Lactiplantibacillus plantarum UCMA 3037	1056	2112	0.36	0.0	91.40%	14130	NZ_KB644943.1
	Lactiplantibacillus plantarum strain 123-17 plasmid p123-18.3, complete sequence	Lactiplantibacillus plantarum	484	484	0.36	5e-132	73.87%	5011	CP046659.1	Lactiplantibacillus plantarum strain RI-507 p1551o2560-03_S3_contig_40, whole genome shotgun sequence	Lactiplantibacillus plantarum	1051	2103	0.36	0.0	91.26%	4987	NZ_MKEB01000040.1
	Lactiplantibacillus plantarum strain MY04 chromosome, complete genome	Lactiplantibacillus plantarum	432	1586	0.33	3e-116	80.52%	3241756	CP122966.1	Lactiplantibacillus pentosus strain BGM48 plasmid pBGM48-4, complete sequence	Lactiplantibacillus pentosus	1051	1051	0.36	0.0	91.26%	10962	NZ_CP016495.1
	Lactiplantibacillus plantarum strain X7021 chromosome, complete genome	Lactiplantibacillus plantarum	418	1333	0.33	7e-112	89.97%	3190599	CP025412.1	Lactiplantibacillus plantarum 2025 plasmid LP2025_7, complete sequence	Lactiplantibacillus plantarum 2025	1051	2103	0.36	0.0	91.26%	11590	NZ_CP076831.1
	Lactiplantibacillus plantarum strain LS/07 chromosome, complete genome	Lactiplantibacillus plantarum	413	1441	0.32	3e-110	85.07%	3182330	CP034997.1	Lactiplantibacillus plantarum strain RI-048 20150702.X-R48_S34_R1_001_(paired)_contig_22, whole genome shotgun sequence	Lactiplantibacillus plantarum	1047	2094	0.36	0.0	91.13%	4509	NZ_MJHG01000022.1
	Lactiplantibacillus plantarum strain SRCM101518 chromosome, complete genome	Lactiplantibacillus plantarum	412	949	0.32	3e-110	89.21%	3213319	CP028241.1	Lactiplantibacillus pentosus strain IG3 NODE_2_length_5449_cov_816.687256, whole genome shotgun sequence	Lactiplantibacillus pentosus	1047	1047	0.36	0.0	91.13%	5539	NZ_PVOA01000002.1
	Lactiplantibacillus plantarum subsp. plantarum strain SKO-001 chromosome, complete genome	Lactiplantibacillus plantarum subsp. plantarum	410	1349	0.3	1e-109	84.84%	3198645	CP040374.1	Lactiplantibacillus plantarum 16 plasmid Lp16I, complete sequence	Lactiplantibacillus plantarum 16	1047	2094	0.36	0.0	90.99%	13341	NC_021528.1
	Lactiplantibacillus plantarum strain 8P-A3 chromosome, complete genome	Lactiplantibacillus plantarum	408	947	0.23	3e-109	93.36%	3323296	CP046726.1	Lactiplantibacillus plantarum strain FAM 21789 FAM21789_scf0048, whole genome shotgun sequence	Lactiplantibacillus plantarum	1047	2094	0.36	0.0	91.13%	12606	NZ_VBSY01000048.1
	Lactiplantibacillus plantarum strain Z.6-1 chromosome, complete genome	Lactiplantibacillus plantarum	408	947	0.23	3e-109	93.36%	3323599	CP099549.1	Lactiplantibacillus plantarum strain FUA3112 NODE_15_length_17803_cov_109.368466, whole genome shotgun sequence	Lactiplantibacillus plantarum	1047	1047	0.36	0.0	91.13%	17803	NZ_JAIWJN010000015.1
	Lactiplantibacillus plantarum subsp. plantarum strain LB1-2 chromosome, complete genome	Lactiplantibacillus plantarum subsp. plantarum	406	1499	0.43	4e-108	84.57%	3359427	CP025991.1	Lactiplantibacillus plantarum strain AWA2013 plasmid pAWA2013_5, complete sequence	Lactiplantibacillus plantarum	1046	1046	0.36	0.0	91.67%	12283	NZ_AP028151.1
	Lactiplantibacillus plantarum strain dm chromosome, complete genome	Lactiplantibacillus plantarum	404	2300	0.46	1e-107	87.93%	3325676	CP022373.1	Lactiplantibacillus plantarum strain T1R2B assembly_contig_20, whole genome shotgun sequence	Lactiplantibacillus plantarum	1046	1046	0.36	0.0	91.67%	12649	NZ_JAGYGT010000020.1
	Lactiplantibacillus plantarum strain SS6 chromosome, complete genome	Lactiplantibacillus plantarum	403	772	0.3	1e-107	84.39%	3048781	CP096864.1
	Lactiplantibacillus plantarum strain B3 chromosome, complete genome	Lactiplantibacillus plantarum	403	777	0.3	1e-107	84.39%	3048867	CP096855.1
	Lactobacillus plantarum strain B21, complete genome	Lactiplantibacillus plantarum	402	670	0.2	5e-107	83.95%	3284260	CP010528.1
	Lactiplantibacillus pentosus strain 9D3 chromosome, complete genome	Lactiplantibacillus pentosus	397	1237	0.33	2e-105	94.84%	3650767	CP077099.1
	Lactiplantibacillus plantarum strain KC28 chromosome, complete genome	Lactiplantibacillus plantarum	388	1590	0.27	1e-102	83.51%	3291849	CP026743.1
	Lactiplantibacillus plantarum strain LP3 chromosome, complete genome	Lactiplantibacillus plantarum	387	650	0.23	1e-102	84.21%	3259858	CP017066.1
	Lactobacillus plantarum strain BLS41, complete genome	Lactiplantibacillus plantarum	387	1152	0.3	1e-102	84.21%	3249216	CP018209.1
	Lactiplantibacillus plantarum strain KM2 chromosome, complete genome	Lactiplantibacillus plantarum	387	1152	0.3	1e-102	84.21%	3233034	CP069282.1
	Lactiplantibacillus plantarum strain PC518 chromosome, complete genome	Lactiplantibacillus plantarum	385	1035	0.32	4e-102	87.74%	3143149	CP066817.1
	Lactiplantibacillus plantarum strain PC518 chromosome, complete genome	Lactiplantibacillus plantarum	385	1035	0.32	4e-102	87.74%	3143410	CP065802.1
	Lactiplantibacillus plantarum strain FBL-3a chromosome, complete genome	Lactiplantibacillus plantarum	382	499	0.18	5e-101	83.93%	3232240	CP034694.1
	Lactiplantibacillus pentosus strain BGM48 chromosome, complete genome	Lactiplantibacillus pentosus	379	2152	0.35	6e-100	93.25%	3591251	CP016491.1
	Lactiplantibacillus plantarum strain UNQLp11 chromosome, complete genome	Lactiplantibacillus plantarum	375	1835	0.38	7e-99	90.74%	3534932	CP031140.1
	Lactobacillus pentosus IG1, annotated genomic scaffold00001	Lactiplantibacillus pentosus IG1	372	966	0.28	2e-98	94.19%	3687424	FR874854.1
	Lactiplantibacillus plantarum strain LM1004 chromosome, complete genome	Lactiplantibacillus plantarum	370	1000	0.29	9e-98	90.37%	3198690	CP025988.1
	Lactiplantibacillus plantarum strain LM1215 chromosome, complete genome	Lactiplantibacillus plantarum	370	1000	0.29	9e-98	90.37%	3221233	CP128990.1
	Lactiplantibacillus plantarum strain Q180 chromosome, complete genome	Lactiplantibacillus plantarum	370	1000	0.29	9e-98	90.37%	3197263	CP073753.1
	Lactiplantibacillus plantarum strain DM083 chromosome, complete genome	Lactiplantibacillus plantarum	370	1000	0.29	9e-98	90.37%	3197299	CP099962.1
	Lactiplantibacillus plantarum strain SRCM102022 chromosome, complete genome	Lactiplantibacillus plantarum	367	991	0.18	1e-96	92.16%	3252258	CP021501.1
	Lactiplantibacillus plantarum subsp. plantarum strain TS12 chromosome, complete genome	Lactiplantibacillus plantarum subsp. plantarum	361	844	0.15	4e-95	91.51%	3193112	CP018324.1
	Lactiplantibacillus plantarum strain AS-9 chromosome	Lactiplantibacillus plantarum	360	360	0.12	2e-94	91.34%	3092801	CP028421.1
	Lactiplantibacillus plantarum strain YY-112 chromosome, complete genome	Lactiplantibacillus plantarum	354	878	0.19	7e-93	91.30%	3346642	CP127090.1
	Lactobacillus plantarum strain CAUH2, complete genome	Lactiplantibacillus plantarum	353	538	0.14	2e-92	91.80%	3254946	CP015126.1
	Lactiplantibacillus plantarum strain EM chromosome, complete genome	Lactiplantibacillus plantarum	352	1213	0.22	8e-92	92.89%	3184808	CP037429.1
	Lactiplantibacillus plantarum subsp. plantarum strain nF1-FD chromosome, complete genome	Lactiplantibacillus plantarum subsp. plantarum	352	606	0.22	8e-92	92.89%	3122126	CP025285.1
	Lactiplantibacillus plantarum strain nF1 chromosome, complete genome	Lactiplantibacillus plantarum	352	606	0.22	8e-92	92.89%	3120761	CP030881.1
	Lactiplantibacillus plantarum strain NCIMB8826 chromosome, complete genome	Lactiplantibacillus plantarum	352	871	0.26	8e-92	92.89%	3308242	CP037961.1
	Lactobacillus plantarum WCFS1 complete genome	Lactiplantibacillus plantarum WCFS1	352	871	0.26	8e-92	92.89%	3308273	AL935263.2
	Lactiplantibacillus plantarum strain SRCM103303 chromosome, complete genome	Lactiplantibacillus plantarum	350	1816	0.38	3e-91	92.80%	3107572	CP035571.1
	Lactiplantibacillus plantarum strain 12_3 chromosome, complete genome	Lactiplantibacillus plantarum	350	2231	0.4	3e-91	88.56%	3213344	CP035012.1
	Lactiplantibacillus paraplantarum strain DSM 10667 chromosome, complete genome	Lactiplantibacillus paraplantarum	348	1522	0.32	1e-90	92.15%	3133857	CP032744.1
	Lactiplantibacillus plantarum strain SRCM103297 chromosome, complete genome	Lactiplantibacillus plantarum	348	696	0.19	1e-90	92.77%	3099030	CP035556.1
>NODE_16_length_1813_cov_2.364055	Stenotrophomonas maltophilia strain GYH plasmid unnamed5, complete sequence	Stenotrophomonas maltophilia	2398	9342	1	0.0	89.50%	31197	CP090427.1	Acinetobacter nosocomialis strain AB11 D60061-11_R1__paired__trimmed__paired__contig_54, whole genome shotgun sequence	Acinetobacter nosocomialis	3198	3198	1	0.0	99.12%	3286	NZ_PXMZ01000054.1
	Pseudomonas sp. CIP-10 plasmid unnamed3, complete sequence	Pseudomonas sp. CIP-10	2308	2308	1	0.0	88.62%	8012	CP087163.1	Acinetobacter baumannii strain AB38 D60061-38_R1__paired__trimmed__paired__contig_55, whole genome shotgun sequence	Acinetobacter baumannii	3198	3198	1	0.0	99.12%	2622	NZ_PXLY01000054.1
	Bacillus cereus strain Z4 plasmid unnamed5, complete sequence	Bacillus cereus	2299	2299	1	0.0	88.38%	9124	CP130289.1	Acinetobacter baumannii strain AB27 D60061-27_R1__paired__trimmed__paired__contig_75, whole genome shotgun sequence	Acinetobacter baumannii	3198	3198	1	0.0	99.12%	2778	NZ_PXMJ01000073.1
	Actinomyces oris strain FDAARGOS_1051 plasmid unnamed	Actinomyces oris	2243	2243	1	0.0	87.55%	5675	CP066061.1	Acinetobacter baumannii strain AB5 D60061-05_R1__paired__trimmed__paired__contig_27, whole genome shotgun sequence	Acinetobacter baumannii	3198	3198	1	0.0	99.12%	3289	NZ_PXNF01000027.1
	Enterobacter sp. T2 plasmid unnamed1, complete sequence	Enterobacter sp. T2	2168	4324	1	0.0	86.79%	21444	CP048737.1	Acinetobacter baumannii strain AB9 D60061-09_R1__paired__trimmed__paired__contig_51, whole genome shotgun sequence	Acinetobacter baumannii	3198	3198	1	0.0	99.12%	3280	NZ_PXNB01000051.1
	Vibrio anguillarum strain PF430-3 chromosome I	Vibrio anguillarum	1697	1855	0.72	0.0	88.79%	3190451	CP011466.1	Acinetobacter baumannii strain AB31 D60061-31_R1__paired__trimmed__paired__contig_20, whole genome shotgun sequence	Acinetobacter baumannii	3198	3198	1	0.0	99.12%	2699	NZ_PXMF01000019.1
[truncated: 886 more rows]

## Sheet: Lp. pentosus L33 Complete__
	Nucleotide Collection (nt)									RefSeq genomes
NODES from unmapped Complete & Scaffold Genomes	Description	Scientific Name	Max Score	Total Score	Query Cover	E Value	perc Identity	Acc Length	Accession	Description	Scientific Name	Max Score	Total Score	Query Cover	E Value	perc Identity	Acc Length	Accession
[truncated: 7,903 more rows]

## Sheet: NodesSelectedPrimerTemplates 
Nodes used as template for primer design	RefSeq genomes					Nucleotide nt
[truncated: 271 more rows]

[truncated: 1 more sheets: NodesPrimerTemplates(No)Selecte]
