# Supplementary material for: Development of a Multiplex PCR Assay for Efficient Detection of Two Potential Probiotic Strains Using Whole Genome-Based Primers
Source: Microorganisms. 2023 Oct 13;11(10):2553. doi: 10.3390/microorganisms11102553 (PMC10609308; doi:10.3390/microorganisms11102553)
Supplement: Supplementary file 1 [file microorganisms-11-02553-s001.zip › Table S4.xlsx]

## Sheet: Lp. plantarum L125
Contig	Primer Code	Sequence (5' -> 3')	Template Strand	Length	Start	Stop	Tm	GC%	Self Complementary	Self 3' compl	Product Length
NODE_6_length_5154_cov_416.863502	L125_6.1F	TGTACGAGATTTGACAGTGGGG	plus	22	2521	2542	60.03	50.00	4	0	618
NODE_6_length_5154_cov_416.863502	L125_6.1R	ACTTGGATGTCTATCCCAGAGGT	minus	23	3138	3116	60.31	47.83	7	3
NODE_6_length_5154_cov_416.863502	L125_6.2F	CCCGATAGAGGTTCTTCAAGCC	plus	22	515	536	60.48	54.55	5	1	183
NODE_6_length_5154_cov_416.863502	L125_6.2R	ACTCCAAGGATCCAAACAAGCC	minus	22	697	676	60.82	50.00	6	1
NODE_6_length_5154_cov_416.863502	L125_6.3F	TGTACGAGATTTGACAGTGGGG	plus	22	2521	2542	60.03	50.00	4.00	0.00	324
NODE_6_length_5154_cov_416.863502	L125_6.3R	GCCACTGCAACCATTTGTCTT	minus	21	2844	2824	59.93	47.62	4.00	0.00
NODE_6_length_5154_cov_416.863502	L125_6.4F	TTCCCGATAGAGGTTCTTCAAGC	plus	23	513	535	60.12	47.83	5.00	3.00	183
NODE_6_length_5154_cov_416.863502	L125_6.4R	TCCAAGGATCCAAACAAGCCC	minus	21	695	675	60.55	52.38	6.00	0.00
NODE_6_length_5154_cov_416.863502	L125_6.5F	CCGATAGAGGTTCTTCAAGCCAA	plus	23	516	538	60.37	47.83	5.00	0.00	178
NODE_6_length_5154_cov_416.863502	L125_6.5R	CAAGGATCCAAACAAGCCCCT	minus	21	693	673	60.55	52.38	6.00	1.00
NODE_6_length_5154_cov_416.863502	L125_6.6F	TCCCGATAGAGGTTCTTCAAGCC	plus	23	514	536	61.76	52.17	5.00	1.00	183
NODE_6_length_5154_cov_416.863502	L125_6.6R	CTCCAAGGATCCAAACAAGCCC	minus	22	696	675	61.47	54.55	6.00	0.00
NODE_6_length_5154_cov_416.863502	L125_6.7F	CCGATAGAGGTTCTTCAAGCC	plus	21	516	536	58.17	52.38	5.00	1.00	176
NODE_6_length_5154_cov_416.863502	L125_6.7R	AGGATCCAAACAAGCCCCTAA	minus	21	691	671	59.00	47.62	6.00	1.00
NODE_6_length_5154_cov_416.863502	L125_6.8F	CCCGATAGAGGTTCTTCAAGC	plus	21	515	535	58.17	52.38	5.00	3.00	178
NODE_6_length_5154_cov_416.863502	L125_6.8R	AAGGATCCAAACAAGCCCCTA	minus	21	692	672	59.00	47.62	6.00	2.00
NODE_6_length_5154_cov_416.863502	L125_6.9F	AGACAAATGGTTGCAGTGGC	plus	20	2825	2844	59.32	50.00	4.00	2.00	313
NODE_6_length_5154_cov_416.863502	L125_6.9R	CTTGGATGTCTATCCCAGAGGT	minus	22	3137	3116	58.69	50.00	7.00	1.00
NODE_6_length_5154_cov_416.863502	L125_6.10F	CAAGACAAATGGTTGCAGTGG	plus	21	2823	2843	58.25	47.62	4.00	1.00	316
NODE_6_length_5154_cov_416.863502	L125_6.10R	ACTTGGATGTCTATCCCAGAGG	minus	22	3138	3117	58.69	50.00	7.00	3.00
NODE_3_length_5794_cov_234.364877	L125_3.1F	TGAAATGGTGCTGAAAGTCGG	plus	21	1469	1489	59.12	47.62	2	1	117
NODE_3_length_5794_cov_234.364877	L125_3.1R	GAAACAGTGCTGGCGAACTC	minus	20	1585	1566	59.76	55	4	2
NODE_3_length_5794_cov_234.364877	L125_3.2F	GAAATGGTGCTGAAAGTCGGT	plus	21	1470	1490	59.12	47.62	2	0	114
NODE_3_length_5794_cov_234.364877	L125_3.2R	AACAGTGCTGGCGAACTCAT	minus	20	1583	1564	60.25	50	4	2
NODE_3_length_5794_cov_234.364877	L125_3.3F	TTGAAATGGTGCTGAAAGTCGG	plus	22	1468	1489	59.71	45.45	3	1	124
NODE_3_length_5794_cov_234.364877	L125_3.3R	AATCACGAAACAGTGCTGGC	minus	20	1591	1572	59.41	50	4	2
NODE_3_length_5794_cov_234.364877	L125_3.4F	TGAAATGGTGCTGAAAGTCGGT	plus	22	1469	1490	60.75	45.45	2	0	110
NODE_3_length_5794_cov_234.364877	L125_3.4R	TGCTGGCGAACTCATGACTAA	minus	21	1578	1558	59.72	47.62	6	2
NODE_3_length_5794_cov_234.364877	L125_3.5F	GAGTTCGCCAGCACTGTTTC	plus	20	1566	1585	59.76	55	4	0	106
NODE_3_length_5794_cov_234.364877	L125_3.5R	CCATGTAAGCGCTTGTAAAGTC	minus	22	1671	1650	58	45.45	8	2
NODE_3_length_5794_cov_234.364877	L125_3.6F	GAAATGGTGCTGAAAGTCGGT	plus	21	1470	1490	59.12	47.62	2.00	0.00	109
NODE_3_length_5794_cov_234.364877	L125_3.6R	TGCTGGCGAACTCATGACTAA	minus	21	1578	1558	59.72	47.62	6.00	2.00
NODE_3_length_5794_cov_234.364877	L125_3.7F	GAAATGGTGCTGAAAGTCGG	plus	20	1470	1489	57.38	50.00	2.00	1.00	128
NODE_3_length_5794_cov_234.364877	L125_3.7R	CTCGCTAATCACGAAACAGTG	minus	21	1597	1577	57.38	47.62	4.00	3.00
NODE_3_length_5794_cov_234.364877	L125_3.8F	TGAAATGGTGCTGAAAGTCGG	plus	21	1469	1489	59.12	47.62	2	1	117
NODE_3_length_5794_cov_234.364877	L125_3.8R	GAAACAGTGCTGGCGAACTC	minus	20	1585	1566	59.76	55	4	2
NODE_12_length_3042_cov_465.764250	L125_12.1F	AGGAGCAATGTGATTCTACCAC	plus	22	1908	1929	58.12	45.45	4	3	223
NODE_12_length_3042_cov_465.764250	L125_12.1R	AGGCAATGCTATCGTCCATGA	minus	21	2130	2110	59.58	47.62	5	2
NODE_12_length_3042_cov_465.764250	L125_12.2F	GTCATGGACGATAGCATTGCCT	plus	22	2109	2130	60.81	50	5	3	158
NODE_12_length_3042_cov_465.764250	L125_12.2R	GTGTCGTCGTCGAAATTTGTG	minus	21	2266	2246	58.45	47.62	6	2
NODE_12_length_3042_cov_465.764250	L125_12.3F	TCGTCATGGACGATAGCATTG	plus	21	2107	2127	58.26	47.62	8	3	158
NODE_12_length_3042_cov_465.764250	L125_12.3R	GTCGTCGTCGAAATTTGTGTG	minus	21	2264	2244	58.45	47.62	6	0
NODE_12_length_3042_cov_465.764250	L125_12.4F	GTCATGGACGATAGCATTGCCT	plus	22	2109	2130	60.81	50	5.00	3	156
NODE_12_length_3042_cov_465.764250	L125_12.4R	GTCGTCGTCGAAATTTGTGTGAG	minus	23	2264	2242	60.66	47.83	6.00	0.00
NODE_12_length_3042_cov_465.764250	L125_12.5F	CGTCATGGACGATAGCATTGCC	plus	22	2108	2129	62	54.55	6.00	3.00	159
NODE_12_length_3042_cov_465.764250	L125_12.5R	GTGTCGTCGTCGAAATTTGTGTG	minus	23	2266	2244	61.13	47.83	6.00	0.00
NODE_12_length_3042_cov_465.764250	L125_12.6F	TCATGGACGATAGCATTGCC	plus	20	2110	2129	58.12	50.00	5.00	3.00	153
NODE_12_length_3042_cov_465.764250	L125_12.6R	CGTCGTCGAAATTTGTGTGAG	minus	21	2262	2242	58.19	47.62	6.00	0.00
NODE_10_length_3388_cov_263.833887	L125_10.1F	CGATTGCAGCAACGATAGATCC	plus	22	1947	1968	59.84	50	7	2	404
NODE_10_length_3388_cov_263.833887	L125_10.1R	AGACCCATTTTGCCAAGGTCT	minus	21	2350	2330	59.85	47.62	5	2
NODE_10_length_3388_cov_263.833887	L125_10.2F	GCGATTGCAGCAACGATAGA	plus	20	1946	1965	59.07	50	7	0	406
NODE_10_length_3388_cov_263.833887	L125_10.2R	TAGACCCATTTTGCCAAGGTC	minus	21	2351	2331	58.2	47.62	5	1
NODE_10_length_3388_cov_263.833887	L125_10.3F	TGCGATTGCAGCAACGATAG	plus	20	1945	1964	59.35	50	7	2	405
NODE_10_length_3388_cov_263.833887	L125_10.3R	GACCCATTTTGCCAAGGTCT	minus	20	2349	2330	58.37	50	5	2
NODE_10_length_3388_cov_263.833887	L125_10.16F	CGATTGCAGCAACGATAGATCC	plus	22	1947	1968	59.84	50	7	2	405
NODE_10_length_3388_cov_263.833887	L125_10.16R	TAGACCCATTTTGCCAAGGTC	minus	21	2351	2331	58.2	47.62	5	1

## Sheet: Lp. pentosus L33
Contig	Primer Code	Sequence (5' -> 3')	Template Strand	Length	Start	Stop	Tm	GC%	Self Complementary	Self 3' compl	Product Length
NODE_2_length_4053_cov_244.797535	L33_2.1F	CGTCAACAATCCCACGGGTA	plus	20	768	787	60.04	55	4	2	139
NODE_2_length_4053_cov_244.797535	L33_2.1R	TGTTGAGGGTAGCACTGTGG	minus	20	906	887	59.6	55	5	3
NODE_2_length_4053_cov_244.797536	L33_2.2F	CATATCGTCAACAATCCCACGG	plus	22	763	784	59.46	50	4	2	135
NODE_2_length_4053_cov_244.797537	L33_2.2R	TAGCACTGTGGCTGAGTATTGG	minus	22	897	876	60.09	50	5	0
NODE_2_length_4053_cov_244.797535	L33_2.3F	CACATATGCGCATGTCAGCC	plus	20	827	846	60.04	55	8	1	121
NODE_2_length_4053_cov_244.797535	L33_2.3R	AGGGGTGAACCACTGGATTG	minus	20	947	928	59.59	55	6	3
NODE_2_length_4053_cov_244.797535	L33_2.4F	ATGCGCATGTCAGCCAGATA	plus	20	832	851	59.89	50	8	3	119
NODE_2_length_4053_cov_244.797535	L33_2.4R	GGTAGGGGTGAACCACTGGA	minus	20	950	931	60.84	60	6	3
NODE_2_length_4053_cov_244.797535	L33_2.5F	TATGCGCATGTCAGCCAGAT	plus	20	831	850	59.89	50	8	2	125
NODE_2_length_4053_cov_244.797535	L33_2.5R	TTGCTGGTAGGGGTGAACCA	minus	20	955	936	61.06	55	4	2
NODE_2_length_4053_cov_244.797535	L33_2.6F	ATATGCGCATGTCAGCCAGA	plus	20	830	849	59.89	50	8	3	116
NODE_2_length_4053_cov_244.797535	L33_2.6R	GGGTGAACCACTGGATTGAGA	minus	21	945	925	59.65	52.38	5	1
NODE_2_length_4053_cov_244.797535	L33_2.7F	CATATGCGCATGTCAGCCAG	plus	20	829	848	59.76	55	8	1	126
NODE_2_length_4053_cov_244.797535	L33_2.7R	TGCTGGTAGGGGTGAACCA	minus	19	954	936	60.46	57.89	4	2
NODE_2_length_4053_cov_244.797535	L33_2.8F	ACATATGCGCATGTCAGCCA	plus	20	828	847	60.46	50	8	3	119
NODE_2_length_4053_cov_244.797535	L33_2.8R	GGGGTGAACCACTGGATTGAG	minus	21	946	926	60.61	57.14	5	3
NODE_2_length_4053_cov_244.797535	L33_2.9F	CGTCAACAATCCCACGGGT	plus	19	768	786	60.3	57.89	4	2	132
NODE_2_length_4053_cov_244.797535	L33_2.9R	GGTAGCACTGTGGCTGAGTA	minus	20	899	880	59.1	55	5	2
NODE_2_length_4053_cov_244.797535	L33_2.10F	ACAATCCCACGGGTAATCCT	plus	20	773	792	58.41	50	4	1	133
NODE_2_length_4053_cov_244.797535	L33_2.10R	GTTGAGGGTAGCACTGTGGC	minus	20	905	886	60.96	60	5	3
NODE_2_length_4053_cov_244.797535	L33_2.11F	CGTCAACAATCCCACGGGTAA	plus	21	768	788	60.61	52.38	4	1	140
NODE_2_length_4053_cov_244.797535	L33_2.11R	ATGTTGAGGGTAGCACTGTGG	minus	21	907	887	60	52.38	5	3
NODE_9_length_2544_cov_316.002837	L33_9.1F	AGCTGTGGCCACTGATGATA	plus	20	732	751	58.79	50	8	2	290
NODE_9_length_2544_cov_316.002837	L33_9.1R	GGCCTTTCCCTAGGTTGCAT	minus	20	1021	1002	60.03	55	6	2
NODE_9_length_2544_cov_316.002837	L33_9.2F	TAGCTGTGGCCACTGATGAT	plus	20	731	750	58.79	50	8	3	293
NODE_9_length_2544_cov_316.002837	L33_9.2R	AAGGCCTTTCCCTAGGTTGC	minus	20	1023	1004	59.96	55	8	2
NODE_9_length_2544_cov_316.002837	L33_9.3F	AGCTGTGGCCACTGATGATAA	plus	21	732	752	59.44	47.62	8	3	235
NODE_9_length_2544_cov_316.002837	L33_9.3R	TGCGAACTCGGGCTAGAAAT	minus	20	966	947	59.46	50	4	2
NODE_9_length_2544_cov_316.002837	L33_9.4F	AGCTGTGGCCACTGATGAT	plus	19	732	750	59	52.63	8	3	237
NODE_9_length_2544_cov_316.002837	L33_9.4R	ATTGCGAACTCGGGCTAGAA	minus	20	968	949	59.46	50	4	2
NODE_9_length_2544_cov_316.002837	L33_9.5F	GCTGTGGCCACTGATGATAA	plus	20	733	752	57.96	50	8	3	235
NODE_9_length_2544_cov_316.002837	L33_9.5R	TTGCGAACTCGGGCTAGAAAT	minus	21	967	947	60.07	47.62	4	2
NODE_9_length_2544_cov_316.002837	L33_9.6F	TGTGGCCACTGATGATAATGGT	plus	22	735	756	59.76	45.45	8	3	237
NODE_9_length_2544_cov_316.002837	L33_9.6R	ACTATTGCGAACTCGGGCTA	minus	20	971	952	58.89	50	4	2
NODE_9_length_2544_cov_316.002837	L33_9.7F	GCTGTGGCCACTGATGATAATG	plus	22	733	754	59.71	50	8	3	240
NODE_9_length_2544_cov_316.002837	L33_9.7R	TACTATTGCGAACTCGGGCT	minus	20	972	953	58.89	50	4	2
NODE_9_length_2544_cov_316.002837	L33_9.8F	TGTTTTGGGTATAGCTGTGGC	plus	21	720	740	58.56	47.62	4	2	245
NODE_9_length_2544_cov_316.002837	L33_9.8R	CGAACTCGGGCTAGAAATCATC	minus	22	964	943	58.95	50	4	1
NODE_9_length_2544_cov_316.002837	L33_9.9F	TAGCTGTGGCCACTGATGATA	plus	21	731	751	58.6	47.62	8	2	235
NODE_9_length_2544_cov_316.002837	L33_9.9R	GCGAACTCGGGCTAGAAATC	minus	20	965	946	58.79	55	4	2
NODE_9_length_2544_cov_316.002837	L33_9.10F	TAGCTGTGGCCACTGATGATAA	plus	22	731	752	59.23	45.45	8	3	240
NODE_9_length_2544_cov_316.002837	L33_9.10R	CTATTGCGAACTCGGGCTAGA	minus	21	970	950	59.66	52.38	4	2
NODE_9_length_2544_cov_316.002837	L33_9.11F	GGCCACTGATGATAATGGTATGAAT	plus	25	738	762	59.05	40	5	2	325
NODE_9_length_2544_cov_316.002837	L33_9.11R	ACCTCTGAAGCGTTAGTCAATTA	minus	23	1062	1040	57.6	39.13	4	2
NODE_8_length_2699_cov_178.344394	L33_8.1F	AGCTGATCGTATGCCACCAA	plus	20	1163	1182	59.46	50	4	2	231
NODE_8_length_2699_cov_178.344394	L33_8.1R	TCGGCCTGATAAGCCTTGTG	minus	20	1393	1374	60.11	55	5	3
NODE_8_length_2699_cov_178.344394	L33_8.2F	GGAGCTGATCGTATGCCACC	plus	20	1161	1180	60.6	60	4	2	230
NODE_8_length_2699_cov_178.344394	L33_8.2R	GCCTGATAAGCCTTGTGGGA	minus	20	1390	1371	59.74	55	5	1
NODE_8_length_2699_cov_178.344394	L33_8.3F	ATTGTGCATGGCACTGGTTC	plus	20	1183	1202	59.4	50	6	2	209
NODE_8_length_2699_cov_178.344394	L33_8.3R	GGCCTGATAAGCCTTGTGGG	minus	20	1391	1372	60.75	60	5	3
NODE_8_length_2699_cov_178.344394	L33_8.4F	CGGAGCTGATCGTATGCCAC	plus	20	1160	1179	60.94	60	4	1	204
NODE_8_length_2699_cov_178.344394	L33_8.4R	GAACCATAGCAACGTGACCG	minus	20	1363	1344	59.28	55	4	2
NODE_8_length_2699_cov_178.344394	L33_8.5F	AATTGTGCATGGCACTGGTTC	plus	21	1182	1202	60	47.62	6	2	211
NODE_8_length_2699_cov_178.344394	L33_8.5R	CGGCCTGATAAGCCTTGTGG	minus	20	1392	1373	61.1	60	5	1
NODE_8_length_2699_cov_178.344394	L33_8.6F	ACCCCGGAGCTGATCGTAT	plus	19	1156	1174	60.15	57.89	4	2	205
NODE_8_length_2699_cov_178.344394	L33_8.6R	CCATAGCAACGTGACCGCTT	minus	20	1360	1341	61.02	55	4	1
NODE_8_length_2699_cov_178.344394	L33_8.7F	AGCTGATCGTATGCCACCAAA	plus	21	1163	1183	60.07	47.62	4	0	200
NODE_8_length_2699_cov_178.344394	L33_8.7R	AACCATAGCAACGTGACCGC	minus	20	1362	1343	61.3	55	4	2
NODE_8_length_2699_cov_178.344394	L33_8.8F	AATTGTGCATGGCACTGGTT	plus	20	1182	1201	58.95	45	6	4	209
NODE_8_length_2699_cov_178.344394	L33_8.8R	GCCTGATAAGCCTTGTGGGAA	minus	21	1390	1370	60.34	52.38	5	0
NODE_8_length_2699_cov_178.344394	L33_8.9F	AAATTGTGCATGGCACTGGT	plus	20	1181	1200	58.95	45	6	2	214
NODE_8_length_2699_cov_178.344394	L33_8.9R	ATCGGCCTGATAAGCCTTGTG	minus	21	1394	1374	60.48	52.38	6	3
NODE_8_length_2699_cov_178.344394	L33_8.10F	GACCCCGGAGCTGATCGTAT	plus	20	1155	1174	61.18	60	4	2	206
NODE_8_length_2699_cov_178.344394	L33_8.10R	CCATAGCAACGTGACCGCT	minus	19	1360	1342	60.45	57.89	4	2
NODE_13_length_2079_cov_88.623377	L33_13.1F	AAGTTGGGCGCTCTGCC	plus	17	1797	1813	60.34	64.71	4	2	102
NODE_13_length_2079_cov_88.623377	L33_13.1R	GCATCGGAGGTGATAGCCTT	minus	20	1898	1879	59.61	55	4	2
NODE_13_length_2079_cov_88.623377	L33_13.2F	TTGGGCGCTCTGCCAC	plus	16	1800	1815	59.97	68.75	4	1	101
NODE_13_length_2079_cov_88.623377	L33_13.2R	AAGCATCGGAGGTGATAGCC	minus	20	1900	1881	59.61	55	3	2
NODE_13_length_2079_cov_88.623377	L33_13.3F	GTTGGGCGCTCTGCCA	plus	16	1799	1814	59.97	68.75	4	3	101
NODE_13_length_2079_cov_88.623377	L33_13.3R	AGCATCGGAGGTGATAGCCTT	minus	21	1899	1879	61.04	52.38	4	2
NODE_13_length_2079_cov_88.623377	L33_13.4F	AGTTGGGCGCTCTGCC	plus	16	1798	1813	59.62	68.75	4	2	102
NODE_13_length_2079_cov_88.623377	L33_13.4R	AGCATCGGAGGTGATAGCC	minus	19	1899	1881	58.95	57.89	3	2
NODE_13_length_2079_cov_88.623377	L33_13.5F	AAGTTGGGCGCTCTGCCA	plus	18	1797	1814	62.27	61.11	4	3	104
NODE_13_length_2079_cov_88.623377	L33_13.5R	AAGCATCGGAGGTGATAGCCTT	minus	22	1900	1879	61.55	50	4	2
NODE_13_length_2079_cov_88.623377	L33_13.6F	TGGGCGCTCTGCCAC	plus	15	1801	1815	59.18	73.33	4	1	100
NODE_13_length_2079_cov_88.623377	L33_13.6R	AAGCATCGGAGGTGATAGC	minus	19	1900	1882	57	52.63	3	2
NODE_13_length_2079_cov_88.623377	L33_13.7F	AAGTTGGGCGCTCTGC	plus	16	1797	1812	57.36	62.5	4	2	102
NODE_13_length_2079_cov_88.623377	L33_13.7R	GCATCGGAGGTGATAGCC	minus	18	1898	1881	57.32	61.11	3	2
>NODE_6_length_10129_cov_122.765221	L33_6.5F	TACTTTCTGATCTGGTCGGGTC	plus	22	3120	3141	59.24	50	4	2	380
>NODE_6_length_10129_cov_122.765222	L33_6.5R	GCTTTACCGGACATCCTCAATG	minus	22	3499	3478	59.39	50	4	3
>NODE_6_length_10129_cov_122.765223	L33_6.6F	TTTCTGATCTGGTCGGGTCC	plus	20	3123	3142	59.1	55	4	3	427
>NODE_6_length_10129_cov_122.765224	L33_6.6R	TGGAACAAGCAGGAGTTTCAG	minus	21	3549	3529	58.42	47.62	4	1
>NODE_6_length_10129_cov_122.765225	L33_6.10F	AAACTGGATCAGACGAGCTTTG	plus	22	3148	3169	58.93	45.45	5	1	411
>NODE_6_length_10129_cov_122.765226	L33_6.10R	AGTCTCAAATGGAACAAGCAGG	minus	22	3558	3537	58.85	45.45	3	0
